# Supplementary material for: A scATAC-seq atlas of chromatin accessibility in axolotl brain regions
Source: Sci Data. 2023 Sep 14;10:627. doi: 10.1038/s41597-023-02533-0 (PMC10502032; doi:10.1038/s41597-023-02533-0)
Supplement: Supplementary file 2 — Supplementary Table 1 [file 41597_2023_2533_MOESM2_ESM.xlsx]

## Sheet: Raw data fastq & sample ID
Sample ID	NCBI Sample name	Tissue	CNGB experiment accession	CNGB run accession	NCBI SRA accession	Filename1(fastq)	Filename2(fastq)	Filename3(fastq)	Filename4(fastq)
OB-1	olfactory_bulb_PL2011260091	Olfactory bulb	CNX0605028	CNR0698739	SRR25242077	DP8400015787TR_L01_7_1.fq.gz	DP8400015787TR_L01_7_2.fq.gz
OB-2	olfactory_bulb_PL2011260089	Olfactory bulb	CNX0605026/CNX0605027	CNR0698737/CNR0698738	SRR25242078	DP8400015882TL_L01_7_1.fq.gz	DP8400015882TL_L01_7_2.fq.gz	DP8400015785TR_L01_7_1.fq.gz	DP8400015785TR_L01_7_2.fq.gz
OB-3	olfactory_bulb_PL2011260088	Olfactory bulb	CNX0605025	CNR0698736	SRR25242056	DP8400015791TR_L01_7_1.fq.gz	DP8400015791TR_L01_7_2.fq.gz
OB-4	olfactory_bulb_PL2011260093	Olfactory bulb	CNX0605030/CNX0605031	CNR0698741/CNR0698742	SRR25242075	DP8400015170TL_L01_7_1.fq.gz	DP8400015170TL_L01_7_2.fq.gz	DP8400015789TR_L01_7_1.fq.gz	DP8400015789TR_L01_7_2.fq.gz
OB-5	olfactory_bulb_PL2011260095	Olfactory bulb	CNX0605032/CNX0605033	CNR0698743/CNR0698744	SRR25242074	DP8400015792TR_L01_7_1.fq.gz	DP8400015792TR_L01_7_2.fq.gz	DP8400015553TL_L01_7_1.fq.gz	DP8400015553TL_L01_7_2.fq.gz
OB-6	olfactory_bulb_PL2011260092	Olfactory bulb	CNX0605029	CNR0698740	SRR25242076	DP8400015788TR_L01_7_1.fq.gz	DP8400015788TR_L01_7_2.fq.gz
Tel-1	telencephalon_PL2011260062	Telencephalon	CNX0605036	CNR0698747	SRR25242071	DP8400015791TR_L01_1_1.fq.gz	DP8400015791TR_L01_1_2.fq.gz
Tel-2	telencephalon_PL2011260057	Telencephalon	CNX0605034	CNR0698745	SRR25242073	DP8400015786TR_L01_1_1.fq.gz	DP8400015786TR_L01_1_2.fq.gz
Tel-3	telencephalon_PL2011260063	Telencephalon	CNX0605037	CNR0698748	SRR25242070	DP8400015792TR_L01_1_1.fq.gz	DP8400015792TR_L01_1_2.fq.gz
Tel-4	telencephalon_PL2011260061	Telencephalon	CNX0605035	CNR0698746	SRR25242072	DP8400015790TR_L01_1_1.fq.gz	DP8400015790TR_L01_1_2.fq.gz
DM-1	diencephalon_PL2011260009	Diencephalon and Mesencephalon	CNX0605019/CNX0605020	CNR0698730/CNR0698731	SRR25242059	DP8400016439TL_L01_3_1.fq.gz	DP8400016439TL_L01_3_2.fq.gz	DP8400015546TL_L01_3_1.fq.gz	DP8400015546TL_L01_3_2.fq.gz
DM-2	diencephalon_PL2011260015	Diencephalon and Mesencephalon	CNX0605023/CNX0605024	CNR0698734/CNR0698735	SRR25242057	DP8400015982BL_L01_3_1.fq.gz	DP8400015982BL_L01_3_2.fq.gz	DP8400015882TL_L01_3_1.fq.gz	DP8400015882TL_L01_3_2.fq.gz
DM-3	diencephalon_PL2011260010	Diencephalon and Mesencephalon	CNX0605021/CNX0605022	CNR0698732/CNR0698733	SRR25242058	DP8400015548TL_L01_3_1.fq.gz	DP8400015548TL_L01_3_2.fq.gz	DP8400016702TR_L01_3_1.fq.gz	DP8400016702TR_L01_3_2.fq.gz
HP-1	hypothalamus_PL2011260079	Hypothalamus and Pituitary	CNX0605045	CNR0698756	SRR25242063	DP8400015792TR_L01_3_1.fq.gz	DP8400015792TR_L01_3_2.fq.gz
HP-2	hypothalamus_PL2011260076	Hypothalamus and Pituitary	CNX0605043/CNX0605044	CNR0698754/CNR0698755	SRR25242064	DP8400015547TL_L01_3_1.fq.gz	DP8400015547TL_L01_3_2.fq.gz	DP8400015788TR_L01_3_1.fq.gz	DP8400015788TR_L01_3_2.fq.gz
HP-3	hypothalamus_PL2011260072	Hypothalamus and Pituitary	CNX0605038	CNR0698749	SRR25242069	DP8400015791TR_L01_3_1.fq.gz	DP8400015791TR_L01_3_2.fq.gz
HP-4	hypothalamus_PL2011260074	Hypothalamus and Pituitary	CNX0605041	CNR0698752	SRR25242066	DP8400015786TR_L01_3_1.fq.gz	DP8400015786TR_L01_3_2.fq.gz
HP-5	hypothalamus_PL2011260073	Hypothalamus and Pituitary	CNX0605039/CNX0605040	CNR0698750/CNR0698751	SRR25242067	DP8400015761BL_L01_3_1.fq.gz	DP8400015761BL_L01_3_2.fq.gz	DP8400015553TL_L01_3_1.fq.gz	DP8400015553TL_L01_3_2.fq.gz
HP-6	hypothalamus_PL2011260075	Hypothalamus and Pituitary	CNX0605042	CNR0698753	SRR25242065	DP8400015787TR_L01_3_1.fq.gz	DP8400015787TR_L01_3_2.fq.gz
Rho-1	rhombencephalon_PL2011260025	Rhombencephalon	CNX0605010/CNX0605011	CNR0698721/CNR0698722	SRR25242080	DP8400015785TR_L01_5_1.fq.gz	DP8400015785TR_L01_5_2.fq.gz	DP8400015546TL_L01_5_1.fq.gz	DP8400015546TL_L01_5_2.fq.gz
Rho-2	rhombencephalon_PL2011260031	Rhombencephalon	CNX0605016	CNR0698727	SRR25242061	DP8400015791TR_L01_5_1.fq.gz	DP8400015791TR_L01_5_2.fq.gz
Rho-3	rhombencephalon_PL2011260028	Rhombencephalon	CNX0605014	CNR0698725	SRR25242068	DP8400015788TR_L01_5_1.fq.gz	DP8400015788TR_L01_5_2.fq.gz
Rho-4	rhombencephalon_PL2011260029	Rhombencephalon	CNX0605015	CNR0698726	SRR25242062	DP8400015789TR_L01_5_1.fq.gz	DP8400015789TR_L01_5_2.fq.gz
Rho-5	rhombencephalon_PL2011260027	Rhombencephalon	CNX0605012/CNX0605013	CNR0698723/CNR0698724	SRR25242079	DP8400015548TL_L01_5_1.fq.gz	DP8400015548TL_L01_5_2.fq.gz	DP8400015787TR_L01_5_1.fq.gz	DP8400015787TR_L01_5_2.fq.gz
Rho-6	rhombencephalon_PL2011260032	Rhombencephalon	CNX0605017/CNX0605018	CNR0698728/CNR0698729	SRR25242060	DP8400015792TR_L01_5_1.fq.gz	DP8400015792TR_L01_5_2.fq.gz	DP8400015554TL_L01_5_1.fq.gz	DP8400015554TL_L01_5_2.fq.gz

## Sheet: scATAC_peak matrix & Metadata
Project ID	Single Cell ID	Sample name	Description	Accession link
CNP0004118	CSE0000225	Axolotl_brain_region_PeakMatrix.rds	The PeakMatrix of chromatin accessibility in axolotl brain regions	https://figshare.com/articles/dataset/An_snATAC-seq_atlas_of_chromatin_accessibility_in_axolotl_brain_regions/22548400/3?file=42154404
CNP0004118	CSE0000225	Adult_Axolotl_brain_region_metadata.txt	The Metadata of chromatin accessibility in axolotl brain regions	https://figshare.com/articles/dataset/An_snATAC-seq_atlas_of_chromatin_accessibility_in_axolotl_brain_regions/22548400/3?file=42154404

## Sheet: scATAC fragment
Project ID	Single Cell ID	Description	Fragment file name	Accession link
CNP0004118	CSE0000225	OB-1__olfactory_bulb_PL2011260091	olfactory_bulb_PL2011260091.fragments.tsv.gz	https://ftp.cngb.org/pub/CNSA/data5/CNP0004118/Single_Cell/CSE0000225/olfactory_bulb_PL2011260091.fragments.tsv.gz
CNP0004118	CSE0000225	OB-2__olfactory_bulb_PL2011260089	olfactory_bulb_PL2011260089.fragments.tsv.gz	https://ftp.cngb.org/pub/CNSA/data5/CNP0004118/Single_Cell/CSE0000225/olfactory_bulb_PL2011260089.fragments.tsv.gz
CNP0004118	CSE0000225	OB-3__olfactory_bulb_PL2011260088	olfactory_bulb_PL2011260088.fragments.tsv.gz	https://ftp.cngb.org/pub/CNSA/data5/CNP0004118/Single_Cell/CSE0000225/olfactory_bulb_PL2011260088.fragments.tsv.gz
CNP0004118	CSE0000225	OB-4__olfactory_bulb_PL2011260093	olfactory_bulb_PL2011260093.fragments.tsv.gz	https://ftp.cngb.org/pub/CNSA/data5/CNP0004118/Single_Cell/CSE0000225/olfactory_bulb_PL2011260093.fragments.tsv.gz
CNP0004118	CSE0000225	OB-5__olfactory_bulb_PL2011260095	olfactory_bulb_PL2011260095.fragments.tsv.gz	https://ftp.cngb.org/pub/CNSA/data5/CNP0004118/Single_Cell/CSE0000225/olfactory_bulb_PL2011260095.fragments.tsv.gz
CNP0004118	CSE0000225	OB-6__olfactory_bulb_PL2011260092	olfactory_bulb_PL2011260092.fragments.tsv.gz	https://ftp.cngb.org/pub/CNSA/data5/CNP0004118/Single_Cell/CSE0000225/olfactory_bulb_PL2011260092.fragments.tsv.gz
CNP0004118	CSE0000225	Tel-1__telencephalon_PL2011260062	telencephalon_PL2011260062.fragments.tsv.gz	https://ftp.cngb.org/pub/CNSA/data5/CNP0004118/Single_Cell/CSE0000225/telencephalon_PL2011260062.fragments.tsv.gz
CNP0004118	CSE0000225	Tel-2__telencephalon_PL2011260057	telencephalon_PL2011260057.fragments.tsv.gz	https://ftp.cngb.org/pub/CNSA/data5/CNP0004118/Single_Cell/CSE0000225/telencephalon_PL2011260057.fragments.tsv.gz
CNP0004118	CSE0000225	Tel-3__telencephalon_PL2011260063	telencephalon_PL2011260063.fragments.tsv.gz	https://ftp.cngb.org/pub/CNSA/data5/CNP0004118/Single_Cell/CSE0000225/telencephalon_PL2011260063.fragments.tsv.gz
CNP0004118	CSE0000225	Tel-4__telencephalon_PL2011260061	telencephalon_PL2011260061.fragments.tsv.gz	https://ftp.cngb.org/pub/CNSA/data5/CNP0004118/Single_Cell/CSE0000225/telencephalon_PL2011260061.fragments.tsv.gz
CNP0004118	CSE0000225	DM-1__diencephalon_PL2011260009	diencephalon_PL2011260009.fragments.tsv.gz	https://ftp.cngb.org/pub/CNSA/data5/CNP0004118/Single_Cell/CSE0000225/diencephalon_PL2011260009.fragments.tsv.gz
CNP0004118	CSE0000225	DM-2__diencephalon_PL2011260015	diencephalon_PL2011260015.fragments.tsv.gz	https://ftp.cngb.org/pub/CNSA/data5/CNP0004118/Single_Cell/CSE0000225/diencephalon_PL2011260015.fragments.tsv.gz
CNP0004118	CSE0000225	DM-3__diencephalon_PL2011260010	diencephalon_PL2011260010.fragments.tsv.gz	https://ftp.cngb.org/pub/CNSA/data5/CNP0004118/Single_Cell/CSE0000225/diencephalon_PL2011260010.fragments.tsv.gz
CNP0004118	CSE0000225	HP-1__hypothalamus_PL2011260079	hypothalamus_PL2011260079.fragments.tsv.gz	https://ftp.cngb.org/pub/CNSA/data5/CNP0004118/Single_Cell/CSE0000225/hypothalamus_PL2011260079.fragments.tsv.gz
CNP0004118	CSE0000225	HP-2__hypothalamus_PL2011260076	hypothalamus_PL2011260076.fragments.tsv.gz	https://ftp.cngb.org/pub/CNSA/data5/CNP0004118/Single_Cell/CSE0000225/hypothalamus_PL2011260076.fragments.tsv.gz
CNP0004118	CSE0000225	HP-3__hypothalamus_PL2011260072	hypothalamus_PL2011260072.fragments.tsv.gz	https://ftp.cngb.org/pub/CNSA/data5/CNP0004118/Single_Cell/CSE0000225/hypothalamus_PL2011260072.fragments.tsv.gz
CNP0004118	CSE0000225	HP-4__hypothalamus_PL2011260074	hypothalamus_PL2011260074.fragments.tsv.gz	https://ftp.cngb.org/pub/CNSA/data5/CNP0004118/Single_Cell/CSE0000225/hypothalamus_PL2011260074.fragments.tsv.gz
CNP0004118	CSE0000225	HP-5__hypothalamus_PL2011260073	hypothalamus_PL2011260073.fragments.tsv.gz	https://ftp.cngb.org/pub/CNSA/data5/CNP0004118/Single_Cell/CSE0000225/hypothalamus_PL2011260073.fragments.tsv.gz
CNP0004118	CSE0000225	HP-6__hypothalamus_PL2011260075	hypothalamus_PL2011260075.fragments.tsv.gz	https://ftp.cngb.org/pub/CNSA/data5/CNP0004118/Single_Cell/CSE0000225/hypothalamus_PL2011260075.fragments.tsv.gz
CNP0004118	CSE0000225	Rho-1__rhombencephalon_PL2011260025	rhombencephalon_PL2011260025.fragments.tsv.gz	https://ftp.cngb.org/pub/CNSA/data5/CNP0004118/Single_Cell/CSE0000225/rhombencephalon_PL2011260025.fragments.tsv.gz
CNP0004118	CSE0000225	Rho-2__rhombencephalon_PL2011260031	rhombencephalon_PL2011260031.fragments.tsv.gz	https://ftp.cngb.org/pub/CNSA/data5/CNP0004118/Single_Cell/CSE0000225/rhombencephalon_PL2011260031.fragments.tsv.gz
CNP0004118	CSE0000225	Rho-3__rhombencephalon_PL2011260028	rhombencephalon_PL2011260028.fragments.tsv.gz	https://ftp.cngb.org/pub/CNSA/data5/CNP0004118/Single_Cell/CSE0000225/rhombencephalon_PL2011260028.fragments.tsv.gz
CNP0004118	CSE0000225	Rho-4__rhombencephalon_PL2011260029	rhombencephalon_PL2011260029.fragments.tsv.gz	https://ftp.cngb.org/pub/CNSA/data5/CNP0004118/Single_Cell/CSE0000225/rhombencephalon_PL2011260029.fragments.tsv.gz
CNP0004118	CSE0000225	Rho-5__rhombencephalon_PL2011260027	rhombencephalon_PL2011260027.fragments.tsv.gz	https://ftp.cngb.org/pub/CNSA/data5/CNP0004118/Single_Cell/CSE0000225/rhombencephalon_PL2011260027.fragments.tsv.gz
CNP0004118	CSE0000225	Rho-6__rhombencephalon_PL2011260032	rhombencephalon_PL2011260032.fragments.tsv.gz	https://ftp.cngb.org/pub/CNSA/data5/CNP0004118/Single_Cell/CSE0000225/rhombencephalon_PL2011260032.fragments.tsv.gz
