# Supplementary material for: A scATAC-seq atlas of chromatin accessibility in axolotl brain regions
Source: Sci Data. 2023 Sep 14;10:627. doi: 10.1038/s41597-023-02533-0 (PMC10502032; doi:10.1038/s41597-023-02533-0)
Supplement: Supplementary file 4 — Supplementary Table 3 [file 41597_2023_2533_MOESM4_ESM.xlsx]

## Sheet: VLMC
name	group_name	seqnames	start	end	strand	idx	Log2FC	FDR	MeanDiff	mm_ID	Axolotl_tanaka_annotated_gene	mm_gene	Mouse_Annotation	Mouse_EntreID
AMEX60DD006893	C1	chr12q1	74026627	72945292	2	133	4.18654	5.48766e-36	5.18268	ENSMUSG00000030109	LOC104620887[nr]|SLC6A13[hs]	Slc6a12	Slc6a13	14412
AMEX60DD023465	C1	chr2q1	143186411	143923706	1	404	4.06075	2.85012e-35	3.89685	-	SLC6A6	-	NA	NA
AMEX60DD038182	C1	chr5p3	240521872	240031034	2	397	4.80797	1.35101e-20	1.45644	ENSMUSG00000036814	SLC6A20[nr]	Slc6a20a	Slc6a20a	22599
AMEX60DD008343	C1	chr12q4	150397798	150672821	1	325	3.24831	3.35453e-18	3.6953	ENSMUSG00000022464	SLC38A4	Slc38a4	Slc38a4	69354
AMEX60DD016921	C1	chr1q1	13061957	12717282	2	27	3.24628	3.72894e-18	1.75597	ENSMUSG00000007097	LOC115078110[nr]|ATP1A2[hs]	Atp1a2	Atp1a2	27222
AMEX60DD001362	C1	chr10p3	117519583	117153411	2	260	3.79963	3.02809e-16	1.23109	ENSMUSG00000020473	AEBP1	Aebp1	Aebp1	11568
AMEX60DD050939	C1	chr8p2	172873013	172872810	2	317	6.13694	1.66578e-15	2.38689	-	AMEX60DD050939	-	NA	NA
AMEX60DD050230	C1	chr8p1	1728180	784298	2	6	3.29625	3.74907e-15	1.32648	ENSMUSG00000045672	COL27A1[nr]|FLJ11895[hs]	Col27a1	NA	NA
AMEX60DD006895	C1	chr12q1	73730378	73730644	1	135	4.69222	4.51216e-15	1.64701	-	LOC111772992[nr]	-	Dlg5	71228
AMEX60DD014606	C1	chr1p3	2052272	2498790	1	7	2.69653	5.56692e-15	0.978035	-	FBN3[nr]|FBN2[hs]	-	Fbn2	14119
AMEX60DD035333	C1	chr4q2	123474314	123185431	2	191	4.66597	1.03118e-14	1.4158	-	AGT	-	Agt	209966
AMEX60DD021090	C1	chr2p2	78794249	77922368	2	162	2.50462	1.18368e-14	1.23547	ENSMUSG00000031170	SLC38A5[nr]|SLC38A3[hs]	Slc38a5	NA	NA
AMEX60DD046907	C1	chr7p1	56101506	57591082	1	215	3.04125	2.54853e-14	1.4281	-	CASR	-	NA	NA
AMEX60DD029022	C1	chr3q1	237764452	236874537	2	437	2.26243	4.23775e-14	2.13378	-	AMEX60DD029022	-	NA	NA
AMEX60DD050938	C1	chr8p2	172848034	172900496	1	316	5.44588	4.36149e-14	1.54851	-	DR999_PMT17066[nr]	-	Ptgds	19215
AMEX60DD038502	C1	chr5p4	116909085	116923191	1	195	1.07619	4.9952e-14	15.8647	-	ND5	-	NA	NA
AMEX60DD053297	C1	chr8q4	145775885	146250648	1	264	2.80809	8.10883e-14	0.762663	ENSMUSG00000006205	DR999_PMT07106[nr]|HTRA1[hs]	Htra1	NA	NA
AMEX60DD052574	C1	chr8q2	172602864	173252730	1	353	3.2035	1.77862e-13	0.92163	-	AAES_53214[nr]|SLC16A12[hs]	-	NA	NA
AMEX60DD003240	C1	chr10q4	78257061	78657686	1	231	4.04212	1.91175e-13	0.640384	-	ATP13A5[nr]|ATP13A4[hs]	-	Atp13a4	224079
AMEX60DD055164	C1	chr9q2	19166649	19524594	1	23	3.34915	2.14462e-13	0.788466	ENSMUSG00000026042	COL5A2.S[nr]|COL5A2[hs]	Col5a2	NA	NA
AMEX60DD046497	C1	chr6q4	240232516	240932794	1	523	2.08702	4.6563e-13	0.915164	-	LOC115461225[nr]|DBN1[hs]	-	Dbn1	56320
AMEX60DD042921	C1	chr6p3	310599664	311225071	1	425	2.96723	5.04573e-13	3.83555	-	NKCC1[nr]|SLC12A2[hs]	-	Slc12a2	20496
AMEX60DD006894	C1	chr12q1	73541605	73546701	1	134	5.22478	6.51306e-13	1.0702	-	KDM5A[nr]|SLC6A13[hs]	-	Slc6a13	14412
AMEX60DD050237	C1	chr8p1	3629974	3350860	2	14	2.43775	2.8458e-12	0.983928	-	ENG	-	Eng	11636
AMEX60DD019519	C1	chr1q4	58330034	58606546	1	135	2.38176	3.80725e-12	0.822198	ENSMUSG00000044254	PCSK9[nr]	Pcsk9	Pcsk9	329908
AMEX60DD047874	C1	chr7p3	197859690	198591225	1	312	2.30893	4.63879e-12	1.39143	-	COL4A2	-	NA	NA
AMEX60DD004251	C1	chr11q1	118724565	118200878	2	217	2.2189	9.11955e-12	0.984253	ENSMUSG00000034485	UACA	Uaca	Uaca	72565
AMEX60DD052233	C1	chr8q2	7366097	7037502	2	12	1.85599	1.21845e-11	1.08543	ENSMUSG00000055538	ZCCHC24	Zcchc24	Zcchc24	105675
AMEX60DD006761	C1	chr12q1	335508	2283849	1	1	1.49697	1.62565e-11	0.873971	-	ITPR2	-	NA	NA
AMEX60DD014135	C1	chr1p2	179808482	179646515	2	683	2.89722	1.78767e-11	1.80222	ENSMUSG00000019139	AB205_0026330[nr]|ISYNA1[hs]	Isyna1	NA	NA
AMEX60DD003241	C1	chr10q4	78615214	78418540	2	232	3.85659	2.97492e-11	0.507286	-	AMEX60DD003241	-	NA	NA
AMEX60DD004290	C1	chr11q1	136175077	137371991	1	256	2.3651	3.91806e-11	3.89017	-	DR999_PMT03547[nr]|CEMIP2[hs]	-	NA	NA
AMEX60DD016267	C1	chr1p4	172941361	173248425	1	521	2.76229	5.78438e-11	0.693896	-	LOC115080120[nr]|TSPAN4[hs]	-	NA	NA
AMEX60DD019839	C1	chr1q4	194232325	193557579	2	455	1.69105	5.88458e-11	1.78601	ENSMUSG00000028542	SLC6A9	Slc6a9	Slc6a9	14664
AMEX60DD009110	C1	chr13p4	12093659	12098468	1	60	3.19725	7.60239e-11	0.682094	-	AMEX60DD009110	-	NA	NA
AMEX60DD056061	C1	chr9q3	282521121	281992599	2	364	2.67943	9.34912e-11	0.994752	-	LOC102573702[nr]|TGFBR2[hs]	-	NA	NA
AMEX60DD026202	C1	chr2q4	272148399	273643795	1	717	2.19546	1.24257e-10	0.849523	-	SLC4A2	-	NA	NA
AMEX60DD056055	C1	chr9q3	278323162	279545799	1	358	2.6845	1.35211e-10	0.770744	-	PARP14	-	NA	NA
AMEX60DD004293	C1	chr11q1	137079566	137077722	2	259	3.36115	1.48603e-10	1.19243	-	AMEX60DD004293	-	NA	NA
AMEX60DD012836	C1	chr1p1	101399560	100765478	2	533	1.5359	1.6267e-10	1.44691	-	LOC115815443[nr]|PEG10[hs]	-	NA	NA
AMEX60DD005098	C1	chr11q2	296174281	297039777	1	519	3.1915	1.90707e-10	0.668067	ENSMUSG00000027187	CAT	Cat	NA	NA
AMEX60DD003188	C1	chr10q4	56611025	56126229	2	179	1.81449	2.93878e-10	1.15915	ENSMUSG00000038168	P3H2[hs]	P3h2	P3h2	22061
AMEX60DD016919	C1	chr1q1	12385291	12454990	1	25	2.24663	3.38508e-10	0.585475	-	ATP1A2[hs]	-	NA	NA
AMEX60DD014516	C1	chr1p2	316521132	316770209	1	1064	2.31136	4.34813e-10	0.450511	ENSMUSG00000024299	ADAMTS10[nr]|ADAMTS6[hs]	Adamts10	Adamts10	224697
AMEX60DD008793	C1	chr13p2	46759074	46179478	2	153	2.4039	1.06362e-09	0.964008	ENSMUSG00000024222	FKBP5	Fkbp5	Fkbp5	22157
AMEX60DD017764	C1	chr1q2	30562180	30950600	1	40	2.82049	1.378e-09	0.70701	ENSMUSG00000031740	MMP2	Mmp2	Mmp2	17390
AMEX60DD047024	C1	chr7p1	120559163	119936308	2	332	1.51165	1.53223e-09	0.941891	ENSMUSG00000022799	ARHGAP31	Arhgap31	Arhgap31	67846
AMEX60DD018142	C1	chr1q2	177156088	177167075	1	418	7.09713	2.63641e-09	0.277943	-	LOC114667284[nr]|APOA4[hs]	-	NA	NA
AMEX60DD009107	C1	chr13p4	12101371	11990791	2	58	3.10521	2.72202e-09	0.889763	-	LOC105357518[nr]	-	NA	NA
AMEX60DD007482	C1	chr12q2	110109048	109725547	2	303	2.80075	2.77304e-09	0.623127	ENSMUSG00000002900	LAMB1	Lamb1	NA	NA
AMEX60DD006896	C1	chr12q1	73880829	73882698	1	136	4.81423	3.00062e-09	1.0509	-	AMEX60DD006896	-	NA	NA
AMEX60DD036087	C1	chr4q3	316448770	315040810	2	412	1.78044	3.74851e-09	1.24985	ENSMUSG00000026604	PTPN14	Ptpn14	Ptpn14	19250
AMEX60DD008344	C1	chr12q4	151483577	150689761	2	326	2.59239	3.9511e-09	0.718574	-	SLC5A8	-	NA	NA
AMEX60DD055165	C1	chr9q2	19710890	19591053	2	24	3.53189	4.67364e-09	0.629391	ENSMUSG00000026043	COL3A1	Col3a1	Col3a1	70676
AMEX60DD039466	C1	chr5q2	32983294	33173768	1	51	3.12097	5.75555e-09	0.86952	ENSMUSG00000036103	COLEC12	Colec12	Colec12	108168371
AMEX60DD018556	C1	chr1q3	2879668	3233153	1	2	2.9563	1.28919e-08	0.565698	-	HMCN1	-	NA	NA
AMEX60DD012287	C1	chr14q4	91098618	91092766	2	205	2.37639	1.50468e-08	0.747237	-	AMEX60DD012287	-	NA	NA
AMEX60DD000420	C1	chr10p1	134890407	134574653	2	420	2.84519	1.99176e-08	0.582511	ENSMUSG00000006344	GGT5	Ggt5	Ggt5	23887
AMEX60DD012285	C1	chr14q4	91159939	91071703	2	203	2.40203	2.07133e-08	0.872104	ENSMUSG00000040152	TSP-1[nr]|THBS1[hs]	Thbs1	NA	NA
AMEX60DD019011	C1	chr1q3	226653146	226647862	2	457	2.00517	2.41363e-08	1.07904	ENSMUSG00000028195	CYR61[nr]|CCN1[hs]	Ccn1	Ccn1	229937
AMEX60DD046850	C1	chr7p1	32260502	32582915	1	158	1.55052	2.50352e-08	0.424532	ENSMUSG00000027868	TBX15	Tbx15	Tbx15	21384
AMEX60DD003243	C1	chr10q4	79800060	80233551	1	234	2.63385	2.79272e-08	0.67108	-	LOC115099257[nr]|ATP13A4[hs]	-	Atp13a4	224079
AMEX60DD052412	C1	chr8q2	72437010	72303770	2	191	3.69715	2.87997e-08	0.578912	ENSMUSG00000061353	CXCL12	Cxcl12	Cxcl12	319776
AMEX60DD047873	C1	chr7p3	197860861	197387079	2	311	2.13142	3.10709e-08	0.982906	ENSMUSG00000031502	COL4A1	Col4a1	Col4a1	244281
AMEX60DD012941	C1	chr1p1	128865786	128479800	2	636	1.84595	3.55186e-08	0.479481	ENSMUSG00000018566	SLC2A4	Slc2a4	Slc2a4	20528
AMEX60DD031199	C1	chr3q3	347279507	345204796	2	792	2.01903	3.98183e-08	0.65573	-	LOC112105506[nr]|ABCA8[hs]	-	NA	NA
AMEX60DD002989	C1	chr10q3	129691997	130659406	1	248	1.54748	4.48598e-08	0.802657	ENSMUSG00000044447	DOCK5	Dock5	NA	NA
AMEX60DD016039	C1	chr1p4	93243157	92794353	2	293	3.03403	4.62347e-08	0.474648	-	AMEX60DD016039	-	Fxyd6	59095
AMEX60DD050234	C1	chr8p1	1657489	1660430	1	10	3.94916	5.94798e-08	0.444104	-	AMEX60DD050234	-	NA	NA
AMEX60DD018555	C1	chr1q3	2391824	2871042	1	1	2.25131	6.76148e-08	0.842916	-	HMCN1	-	NA	NA
AMEX60DD018631	C1	chr1q3	31445300	31480497	1	77	1.88006	7.37063e-08	1.26752	ENSMUSG00000026473	GLUL-LIKE.1[nr]|GLUL[hs]	Glul	Glul	240816
AMEX60DD018598	C1	chr1q3	20456605	19525875	2	44	1.50106	7.59454e-08	0.893319	ENSMUSG00000026478	LAMC1	Lamc1	NA	NA
AMEX60DD027430	C1	chr3p2	260104028	261032126	1	563	1.87667	7.65288e-08	1.01832	-	RIPOR3	-	Ripor3	69553
AMEX60DD045587	C1	chr6q3	235319610	236489671	1	331	1.79092	8.33259e-08	1.16257	ENSMUSG00000005220	CORIN[nr]	Corin	Corin	53419
AMEX60DD031204	C1	chr3q3	349422457	347891811	2	797	0.848149	8.53441e-08	0.436712	-	LOC112105506[nr]|ABCA9[hs]	-	NA	NA
AMEX60DD052413	C1	chr8q2	72353156	72355811	1	192	3.90302	1.11862e-07	0.55317	-	AMEX60DD052413	-	Enpp2	18606
AMEX60DD056048	C1	chr9q3	275024303	273953175	2	351	2.2736	1.18428e-07	0.471879	-	PARP9	-	Parp9	80285
AMEX60DD034393	C1	chr4p4	213351655	212745307	2	381	1.79839	1.25191e-07	0.819125	ENSMUSG00000039116	ADGRG6[nr]	Adgrg6	Adgrg6	215798
AMEX60DD002519	C1	chr10q2	32063757	32630289	1	46	1.9783	1.31146e-07	1.04312	ENSMUSG00000031486	ADGRA2	Adgra2	Adgra2	78560
AMEX60DD034470	C1	chr4p4	265504235	265544328	1	458	4.80528	1.42425e-07	0.42226	-	LOC101955705[nr]	-	Cst3	77705
AMEX60DD039130	C1	chr5q1	146020285	145367376	2	301	1.36143	1.75574e-07	0.611444	ENSMUSG00000032796	LAMA1	Lama1	Lama1	16772
AMEX60DD052143	C1	chr8q1	204446794	204596929	1	328	2.18552	2.02324e-07	0.43754	-	HSPG2	-	Hspg2	15530
AMEX60DD011273	C1	chr14p3	35014346	35691692	1	76	2.30737	2.12267e-07	0.58937	ENSMUSG00000044456	RIN3	Rin3	Rin3	217835
AMEX60DD009114	C1	chr13p4	12657807	12643299	2	64	4.94265	2.19018e-07	0.291382	-	LOC108697507[nr]|FMOD[hs]	-	NA	NA
AMEX60DD003242	C1	chr10q4	79265338	79750001	1	233	3.65353	2.28584e-07	0.543246	-	LOC115099257[nr]|ATP13A4[hs]	-	NA	NA
AMEX60DD039464	C1	chr5q2	32824776	32831116	1	49	2.2775	2.28584e-07	0.307838	-	LOC111946802[nr]|RTL1[hs]	-	NA	NA
AMEX60DD052620	C1	chr8q2	192249501	192181756	2	399	3.52989	2.33128e-07	0.427503	ENSMUSG00000024990	RBP4	Rbp4	Rbp4	74107
AMEX60DD056087	C1	chr9q3	296895223	296058727	2	390	1.72193	2.47827e-07	0.718255	ENSMUSG00000022836	MYLK	Mylk	NA	NA
AMEX60DD002960	C1	chr10q3	113119554	112705809	2	220	2.13499	2.59027e-07	0.705681	ENSMUSG00000034205	LOXL2	Loxl2	Loxl2	94352
AMEX60DD046334	C1	chr6q4	201405270	200720056	2	360	1.42516	2.61052e-07	0.471542	-	LOC115087490[nr]|ADAM19[hs]	-	NA	NA
AMEX60DD005188	C1	chr11q3	59849523	59661383	2	66	2.19861	2.80027e-07	0.404751	ENSMUSG00000040310	ALX4	Alx4	Alx4	241556
AMEX60DD037256	C1	chr5p1	252302931	253251364	1	515	1.50686	2.84028e-07	0.796812	-	LOC103168222[nr]|CRACDL[hs]	-	Cracdl	72097
AMEX60DD010020	C1	chr13q2	141257094	141211539	2	331	0.788369	3.25408e-07	0.254059	-	LOC115481774[nr]|COQ10B[hs]	-	Coq10b	81898
AMEX60DD023300	C1	chr2q1	64702835	65280071	1	239	1.46191	3.47199e-07	0.620505	-	LOC115091195[nr]|LAMB2[hs]	-	NA	NA
AMEX60DD009749	C1	chr13q2	32321028	31721556	2	60	2.16905	3.58254e-07	0.534697	-	MRC2	-	NA	NA
AMEX60DD008300	C1	chr12q4	125679328	125192061	2	282	1.5802	3.61146e-07	0.82676	ENSMUSG00000064210	ANO6	Ano6	Ano6	223843
AMEX60DD048331	C1	chr7p4	161469462	162267772	1	335	2.05226	3.87031e-07	0.515102	-	ST3GAL6	-	Muc6	353328
AMEX60DD041318	C1	chr6p1	16663824	16552746	2	144	3.50187	4.26386e-07	0.278464	-	LOC114069761[nr]	-	NA	NA
AMEX60DD037986	C1	chr5p3	111253003	112399120	1	201	1.24427	4.39062e-07	0.912605	ENSMUSG00000039115	ITGA9	Itga9	Itga9	54214
AMEX60DD019130	C1	chr1q3	292709053	292239542	2	576	1.1195	4.7019e-07	0.631822	ENSMUSG00000029287	TGFBR3	Tgfbr3	NA	NA
AMEX60DD041380	C1	chr6p1	31977271	31579021	2	206	1.50821	4.79425e-07	0.776515	ENSMUSG00000031799	TPM2[nr]|TPM4[hs]	Tpm4	NA	NA
AMEX60DD048433	C1	chr7q1	2522941	1076099	2	3	2.04425	4.91718e-07	0.578618	-	CRYBG3	-	Crybg3	224273
AMEX60DD014446	C1	chr1p2	292528960	292528725	2	994	7.58264	6.14764e-07	0.389961	-	AMEX60DD014446	-	NA	NA
AMEX60DD001364	C1	chr10p3	117315523	117317319	1	262	4.42125	6.40136e-07	0.565188	-	Y956_11202[nr]	-	NA	NA
AMEX60DD028048	C1	chr3p4	9266423	9492583	1	35	1.79998	6.73861e-07	0.724294	-	LOC115094089[nr]	-	NA	NA
AMEX60DD030006	C1	chr3q2	195912962	195816945	2	510	2.0624	6.76327e-07	0.450873	ENSMUSG00000000531	TAMALIN	Grasp	NA	NA
AMEX60DD044212	C1	chr6q1	216382411	217397411	1	393	1.74884	7.57932e-07	1.11694	ENSMUSG00000053965	PDE5A	Pde5a	NA	NA
AMEX60DD038501	C1	chr5p4	116907025	116908753	1	194	1.42215	7.62827e-07	1.88516	-	COI[nr]|MT-CO1[hs]	-	NA	NA
AMEX60DD043186	C1	chr6p4	16907670	17258985	1	29	2.3353	7.9e-07	0.404996	-	LOC108791711[nr]|ANXA1[hs]	-	NA	NA
AMEX60DD018143	C1	chr1q2	177380957	177390663	1	419	3.14175	1.23645e-06	0.38427	-	DR999_PMT20966[nr]|APOE[hs]	-	NA	NA
AMEX60DD044125	C1	chr6q1	172175403	170338060	2	306	1.77821	1.30908e-06	0.516256	ENSMUSG00000039813	TBC1D2	Tbc1d2	Tbc1d2	381605
AMEX60DD022047	C1	chr2p3	227383250	226593660	2	408	1.36166	1.36166e-06	0.515529	ENSMUSG00000020122	ERBB1[nr]|EGFR[hs]	Egfr	Egfr	13649
AMEX60DD011072	C1	chr14p1	24308881	24076128	2	89	2.45809	1.43691e-06	0.580266	ENSMUSG00000037679	INF2	Inf2	Inf2	70435
AMEX60DD030096	C1	chr3q2	241480707	241448326	2	600	2.40545	1.48388e-06	0.546329	ENSMUSG00000018593	SPARC	Sparc	NA	NA
AMEX60DD014724	C1	chr1p3	38834837	39388103	1	125	1.31982	1.51288e-06	0.522704	-	ADAMTSL4[nr]|THSD4[hs]	-	NA	NA
AMEX60DD032144	C1	chr3q4	268792874	268912841	1	826	4.52654	1.52059e-06	0.273272	-	DR999_PMT16386[nr]	-	NA	NA
AMEX60DD029020	C1	chr3q1	236793592	236391710	2	435	2.17948	1.71396e-06	0.644787	ENSMUSG00000063564	COL23A1	Col23a1	Col23a1	237759
AMEX60DD014742	C1	chr1p3	47746045	47629508	2	143	3.04081	1.76722e-06	0.188959	ENSMUSG00000028111	CTSK	Ctsk	Ctsk	11863
AMEX60DD007620	C1	chr12q3	17043611	16470297	2	23	1.41909	1.77855e-06	0.707789	ENSMUSG00000035873	PAWR	Pawr	Pawr	17931
AMEX60DD049836	C1	chr7q4	19278135	20069777	1	62	2.23737	1.7791e-06	0.508495	-	SLCO2B1[nr]	-	NA	NA
AMEX60DD035334	C1	chr4q2	123223939	123224215	1	192	5.7081	1.79796e-06	0.923926	-	AMEX60DD035334	-	NA	NA
AMEX60DD053991	C1	chr9p2	99316430	99200934	2	263	2.99354	2.01778e-06	0.442137	-	LOC115481896[nr]	-	Syndig1	433485
AMEX60DD014999	C1	chr1p3	140645794	140245467	2	400	1.65692	2.31103e-06	0.298759	-	AMEX60DD014999	-	NA	NA
AMEX60DD014933	C1	chr1p3	118880522	118548320	2	334	2.38736	2.50943e-06	0.471282	ENSMUSG00000068877	LOC106049835[nr]|SELENBP1[hs]	Selenbp2	NA	NA
AMEX60DD044364	C1	chr6q1	287577143	288246444	1	545	1.71807	2.63658e-06	0.348153	ENSMUSG00000028413	B4GALT1[nr]	B4galt1	NA	NA
AMEX60DD046986	C1	chr7p1	90546861	90544205	2	294	1.49768	2.64515e-06	1.674	-	D9C73_028514[nr]	-	NA	NA
AMEX60DD004291	C1	chr11q1	136924913	136923457	2	258	3.25052	2.73061e-06	0.757239	-	AMEX60DD004291	-	NA	NA
AMEX60DD007381	C1	chr12q2	60404043	60182031	2	202	2.64751	2.78391e-06	0.388239	ENSMUSG00000058216	LOC115456763[nr]	Gstp3	NA	NA
AMEX60DD053990	C1	chr9p2	98022561	98267458	1	262	2.97173	3.04632e-06	0.364943	-	LOC115481971[nr]|NXPE2[hs]	-	NA	NA
AMEX60DD008950	C1	chr13p3	37133178	37112436	2	105	1.68816	3.06508e-06	0.749842	ENSMUSG00000009633	DV515_00017160[nr]|G0S2[hs]	G0s2	G0s2	15483
AMEX60DD048584	C1	chr7q1	112524782	113676175	1	154	1.51378	3.21966e-06	0.728446	-	WWC3	-	NA	NA
AMEX60DD028889	C1	chr3q1	164132590	165496357	1	304	1.55608	3.35515e-06	0.616117	-	AMEX60DD028889	-	Veph1	72789
AMEX60DD018379	C1	chr1q2	281609572	280298775	2	655	2.09745	3.37507e-06	0.406284	ENSMUSG00000040170	LOC115099900[nr]|FMO2[hs]	Fmo2	NA	NA
AMEX60DD003314	C1	chr11p1	5588777	5023133	2	35	1.52826	3.46746e-06	0.314186	-	LOC115459871[nr]|ANPEP[hs]	-	NA	NA
AMEX60DD001030	C1	chr10p2	251358926	251007604	2	479	1.5094	3.54113e-06	0.283961	ENSMUSG00000032754	SLC8B1	Slc8b1	Slc8b1	170756
AMEX60DD018528	C1	chr1q2	372337656	373559298	1	804	1.72584	3.55286e-06	0.682051	ENSMUSG00000026674	DDR2	Ddr2	Ddr2	18214
AMEX60DD049574	C1	chr7q3	159954887	160407952	1	248	1.42063	3.55286e-06	0.410701	-	LOC104571731[nr]|SLC5A7[hs]	-	NA	NA
AMEX60DD023498	C1	chr2q1	159339615	159586584	1	437	2.7828	3.86008e-06	0.500848	ENSMUSG00000030123	PLXND1	Plxnd1	NA	NA
AMEX60DD055420	C1	chr9q2	144913234	145015302	1	279	2.67793	3.88004e-06	0.35956	ENSMUSG00000026193	FN1	Fn1	NA	NA
AMEX60DD036506	C1	chr4q4	164052080	164474009	1	298	1.64146	3.92846e-06	0.448712	-	LOC101953621[nr]|SPTBN1[hs]	-	Sptbn1	20742
AMEX60DD009115	C1	chr13p4	12742338	12735630	2	65	4.0694	4.09164e-06	0.197372	-	AMEX60DD009115	-	NA	NA
AMEX60DD035332	C1	chr4q2	123179147	123184843	1	190	4.53089	4.09948e-06	0.565636	-	LOC114595149[nr]	-	NA	NA
AMEX60DD009111	C1	chr13p4	12357436	12391232	1	61	4.28679	4.22825e-06	0.258808	-	LOC102345150[nr]|LUM[hs]	-	Lum	118567780
AMEX60DD039465	C1	chr5q2	32976979	32977185	1	50	2.3599	4.29772e-06	0.492644	-	AMEX60DD039465	-	NA	NA
AMEX60DD052146	C1	chr8q1	204944971	205488063	1	331	2.12811	4.59975e-06	0.532274	ENSMUSG00000028763	HSPG2	Hspg2	Hspg2	15530
AMEX60DD000259	C1	chr10p1	111317970	111611011	1	259	2.18561	4.77366e-06	0.589295	-	LOC109312801[nr]|SBSPON[hs]	-	Sbspon	98741
AMEX60DD014514	C1	chr1p2	315329338	314942553	2	1062	2.80187	4.84597e-06	0.395736	-	LOC115479942[nr]	-	Zap70	22637
AMEX60DD036508	C1	chr4q4	166017251	166927536	1	300	1.4783	5.47493e-06	0.759994	-	SLC29A1	-	NA	NA
AMEX60DD029994	C1	chr3q2	192851753	193667075	1	498	1.56085	5.82067e-06	0.464983	ENSMUSG00000023008	FMNL3	Fmnl3	Fmnl3	22379
AMEX60DD013889	C1	chr1p2	88292960	88627687	1	437	2.42528	5.91166e-06	0.261975	-	LOC115097730[nr]|OCLN[hs]	-	Ocln	18260
AMEX60DD008282	C1	chr12q4	119600348	119600608	1	264	4.34406	7.05873e-06	0.939276	-	AMEX60DD008282	-	NA	NA
AMEX60DD014445	C1	chr1p2	292451447	292452205	1	993	6.98429	7.05873e-06	0.256879	-	AMEX60DD014445	-	NA	NA
AMEX60DD003239	C1	chr10q4	77973522	78182076	1	230	5.92253	7.53157e-06	0.305589	-	LOC115478659[nr]|ATP13A5[hs]	-	NA	NA
AMEX60DD009795	C1	chr13q2	51083540	51217067	1	106	2.45047	7.9922e-06	0.265317	-	LOC115481417[nr]|AOC3[hs]	-	NA	NA
AMEX60DD044043	C1	chr6q1	110555303	110075874	2	224	2.01414	8.24044e-06	0.919785	-	BMPR1B.L[nr]|BMPR1B[hs]	-	Bmpr1b	12167
AMEX60DD014072	C1	chr1p2	156982999	157119578	1	620	1.69359	8.26784e-06	0.648483	ENSMUSG00000002910	ARRDC2	Arrdc2	NA	NA
AMEX60DD051775	C1	chr8p4	204681018	205552290	1	359	2.43402	8.27258e-06	0.627812	-	LOC115655341[nr]	-	NA	NA
AMEX60DD025531	C1	chr2q4	18943912	18640983	2	46	2.87645	8.76205e-06	0.42873	-	ITIH6	-	Tnxb	81877
AMEX60DD046398	C1	chr6q4	219081982	218832164	2	424	2.24708	9.74775e-06	0.336949	-	CPXM1[nr]|CPXM2[hs]	-	Cpxm2	55987
AMEX60DD031869	C1	chr3q4	194804688	194980292	1	551	1.54417	1.03058e-05	0.279319	-	LOC102457841[nr]	-	Icam5	15898
AMEX60DD026224	C1	chr2q4	282099421	281557810	2	739	2.278	1.08084e-05	0.690835	ENSMUSG00000022542	SEPTIN12[nr]|SEPTIN9[hs]	Septin12	Septin9	53860
AMEX60DD050542	C1	chr8p1	96708379	96952048	1	318	1.98942	1.08084e-05	0.398771	ENSMUSG00000046618	OLFML2A	Olfml2a	Olfml2a	14536
AMEX60DD018145	C1	chr1q2	177530575	177742890	1	421	3.14517	1.12348e-05	0.361325	-	APOC1[nr]	-	NA	NA
AMEX60DD038229	C1	chr5p3	263535661	264327244	1	444	1.51014	1.12892e-05	0.455065	-	GRB10	-	NA	NA
AMEX60DD029729	C1	chr3q2	87237916	85826573	2	233	1.48039	1.1354e-05	0.679331	ENSMUSG00000002147	STAT6	Stat6	Stat6	16971
AMEX60DD053836	C1	chr9p2	39310580	39308648	2	108	2.60755	1.1514e-05	0.80874	-	AMEX60DD053836	-	NA	NA
AMEX60DD053192	C1	chr8q4	88410552	87821611	2	159	1.35863	1.25214e-05	0.761147	-	LOC115850209[nr]|AFAP1L2[hs]	-	Afap1l2	226250
AMEX60DD056039	C1	chr9q3	270952567	271356225	1	342	1.99492	1.25276e-05	0.36638	-	ESYT3	-	Esyt3	272636
AMEX60DD025422	C1	chr2q3	278646729	278782349	1	745	1.79776	1.25873e-05	0.650814	-	AHNAK	-	Ahnak	66395
AMEX60DD011457	C1	chr14q1	28662272	29289579	1	43	2.07065	1.28144e-05	0.486973	-	LTBP2[nr]	-	NA	NA
AMEX60DD002655	C1	chr10q2	105194272	104538036	2	182	1.52685	1.36223e-05	0.426736	ENSMUSG00000024395	LIMS2	Lims2	Lims2	225341
AMEX60DD003526	C1	chr11p2	34180617	34385308	1	58	1.69248	1.36416e-05	0.611214	ENSMUSG00000015134	ALDH1A3[nr]	Aldh1a3	Aldh1a3	233328
AMEX60DD009562	C1	chr13q1	85787236	85445822	2	304	1.95599	1.41923e-05	0.49574	-	IRF9[nr]|IRF8[hs]	-	NA	NA
AMEX60DD024619	C1	chr2q2	386383694	386602742	1	750	1.65027	1.41923e-05	0.474364	-	LTBP4	-	Ltbp4	108075
AMEX60DD018030	C1	chr1q2	130486156	129351164	2	306	2.58227	1.42419e-05	0.41499	ENSMUSG00000040264	LOC115640446[nr]|GBP2[hs]	Gbp2b	NA	NA
AMEX60DD049857	C1	chr7q4	31451168	29523338	2	83	1.22392	1.51421e-05	0.837769	-	ARAP1	-	NA	NA
AMEX60DD001915	C1	chr10p4	148755892	149060411	1	260	2.77313	1.53866e-05	0.479141	ENSMUSG00000036381	P2RY14	P2ry14	P2ry14	329650
AMEX60DD055540	C1	chr9q2	192894940	192779044	2	399	2.59146	1.54951e-05	0.435425	ENSMUSG00000001119	COL6A1	Col6a1	NA	NA
AMEX60DD012169	C1	chr14q4	41296958	41298349	1	86	1.34801	1.55439e-05	2.65089	-	AMEX60DD012169	-	NA	NA
AMEX60DD024084	C1	chr2q2	128767611	128986491	1	215	1.59174	1.57084e-05	0.551251	ENSMUSG00000021904	SEMA3G	Sema3g	Sema3g	64652
AMEX60DD047875	C1	chr7p3	199050129	198756513	2	313	2.07959	1.61056e-05	0.443526	ENSMUSG00000031504	RAB20	Rab20	Rab20	244281
AMEX60DD017601	C1	chr1q1	289915924	293331991	1	707	1.37995	1.62449e-05	0.760171	-	TDRD12	-	NA	NA
AMEX60DD006897	C1	chr12q1	74274056	74274324	1	137	2.69905	1.63024e-05	0.404738	-	AMEX60DD006897	-	NA	NA
AMEX60DD023878	C1	chr2q2	4853237	4255381	2	9	1.24157	1.65234e-05	0.70664	ENSMUSG00000030029	LRIG1	Lrig1	Lrig1	16206
AMEX60DD025092	C1	chr2q3	155187294	156037856	1	415	0.819391	1.66976e-05	0.571307	ENSMUSG00000024960	PLCB3	Plcb3	Plcb3	18797
AMEX60DD052346	C1	chr8q2	48473631	48405235	2	125	2.77665	1.66976e-05	0.32182	ENSMUSG00000006445	EPHA2	Epha2	NA	NA
AMEX60DD009108	C1	chr13p4	11990798	12014859	1	57	3.60789	1.74853e-05	0.687282	-	LOC105357518[nr]	-	Pclo	26875
AMEX60DD023466	C1	chr2q1	143923704	143916367	2	405	3.0818	2.00018e-05	0.408257	-	AMEX60DD023466	-	NA	NA
AMEX60DD031205	C1	chr3q3	350124096	349835753	2	798	2.96725	2.02412e-05	0.235243	-	LOC115090341[nr]|ABCA5[hs]	-	Abca8a	217258
AMEX60DD014991	C1	chr1p3	139258722	139194944	2	392	2.34804	2.09939e-05	0.283047	-	LOC108699649[nr]	-	S100b	64454
AMEX60DD030106	C1	chr3q2	245810867	246089891	1	610	2.63514	2.4843e-05	0.32211	-	CCDC69	-	Ccdc69	52570
AMEX60DD054256	C1	chr9p3	115212336	115025596	2	242	1.82058	2.76299e-05	0.490166	-	AMEX60DD054256	-	Eln	13717
AMEX60DD039734	C1	chr5q2	224266780	224937065	1	318	1.40022	2.79463e-05	0.402004	ENSMUSG00000042228	LYN	Lyn	Lyn	17096
AMEX60DD029434	C1	chr3q1	381305328	381305565	1	849	3.68844	2.88298e-05	0.530851	-	AMEX60DD029434	-	NA	NA
AMEX60DD005306	C1	chr11q3	128077676	128694344	1	184	1.40392	2.94346e-05	0.556407	-	NR1H3	-	NA	NA
AMEX60DD009105	C1	chr13p4	11971070	11910028	2	55	2.92143	3.04727e-05	0.210041	ENSMUSG00000010311	OPTC	Optc	Optc	269120
AMEX60DD014975	C1	chr1p3	135978007	136001849	1	376	3.07002	3.19172e-05	0.319636	-	S100A10	-	NA	NA
AMEX60DD053280	C1	chr8q4	139027387	139186673	1	247	2.29872	3.28567e-05	0.47801	-	FGFR2	-	Fgfr2	207425
AMEX60DD014772	C1	chr1p3	55007306	54571817	2	173	1.33943	3.35847e-05	0.377031	ENSMUSG00000046722	CDC42SE1	Cdc42se1	Cdc42se1	56772
AMEX60DD030387	C1	chr3q2	409729164	409460580	2	891	2.40761	3.39374e-05	0.338286	-	CADR_000025730[nr]|LCP2[hs]	-	NA	NA
AMEX60DD055790	C1	chr9q3	59949660	60370544	1	93	1.21693	3.42387e-05	0.566393	ENSMUSG00000026970	RBMS1	Rbms1	Rbms1	56878
AMEX60DD053834	C1	chr9p2	38944810	39311727	1	106	1.55047	3.42845e-05	0.774779	-	USP2	-	NA	NA
AMEX60DD019012	C1	chr1q3	226670207	226787456	1	458	2.13794	3.43783e-05	0.200575	-	AMEX60DD019012	-	NA	NA
AMEX60DD053600	C1	chr9p1	55780593	55493226	2	159	2.06036	3.44238e-05	0.342601	ENSMUSG00000016087	FLI1	Fli1	Fli1	14247
AMEX60DD030952	C1	chr3q3	222179940	221988614	2	545	0.858532	3.7074e-05	0.30989	ENSMUSG00000020733	SLC9A3R1	Slc9a3r1	Slc9a3r1	26941
AMEX60DD041382	C1	chr6p1	31596679	31598018	1	208	1.57558	3.89847e-05	0.721016	-	AMEX60DD041382	-	NA	NA
AMEX60DD020312	C1	chr2p1	59540583	59537848	2	95	0.878996	3.94841e-05	4.68076	ENSMUSG00000064351	COX1	mt-Co1	NA	NA
AMEX60DD025337	C1	chr2q3	256271366	257746614	1	660	1.81819	4.06044e-05	0.389415	-	CCDC88A	-	Ccdc88a	108686
AMEX60DD007622	C1	chr12q3	16962440	16952937	2	25	1.14166	4.33346e-05	0.586703	-	LOC116043362[nr]	-	Gpc6	23888
AMEX60DD020309	C1	chr2p1	59533982	59532976	2	94	0.890011	4.34477e-05	5.64128	ENSMUSG00000064367	ND5	mt-Nd5	ND5	630077
AMEX60DD020311	C1	chr2p1	59536624	59540583	1	93	0.887777	4.36976e-05	4.25431	ENSMUSG00000064357	COX1	mt-Atp6	ATP6	630077
AMEX60DD008873	C1	chr13p3	15078821	15317906	1	28	1.90082	4.46861e-05	0.219059	-	SLC16A1	-	Olfr1106	258725
AMEX60DD044707	C1	chr6q2	106796927	107523485	1	169	1.77667	4.73554e-05	0.493372	ENSMUSG00000027737	SLC7A11	Slc7a11	NA	NA
AMEX60DD053746	C1	chr9p2	3408728	3200235	2	19	2.37769	4.76036e-05	0.260816	-	C19H11ORF52[nr]	-	2310030G06Rik	330938
AMEX60DD006700	C1	chr12p4	44692072	45432591	1	78	1.57959	4.87225e-05	0.545902	-	PDE3A	-	NA	NA
AMEX60DD050245	C1	chr8p1	5696600	5228541	2	21	1.63859	4.8971e-05	0.330822	-	PIP5KL1	-	Pip5kl1	227733
AMEX60DD024951	C1	chr2q3	104774190	105281684	1	274	1.76977	4.9096e-05	0.558775	ENSMUSG00000029338	ANTXR2	Antxr2	NA	NA
AMEX60DD012168	C1	chr14q4	41298181	41295379	2	87	1.31078	5.06695e-05	2.30345	-	AMEX60DD012168	-	NA	NA
AMEX60DD032010	C1	chr3q4	238260879	238683556	1	692	0.934809	5.1111e-05	0.601092	-	KANK2	-	Kank2	16835
AMEX60DD014347	C1	chr1p2	254798188	255275955	1	895	1.86042	5.16542e-05	0.487617	-	TBXA2R	-	Crb1	170788
AMEX60DD044613	C1	chr6q2	44338952	44848589	1	75	1.63271	5.1747e-05	0.568783	ENSMUSG00000073910	MOB3B	Mob3b	Mob3b	214944
AMEX60DD036276	C1	chr4q4	38702596	38366771	2	68	1.50109	5.2445e-05	0.367816	ENSMUSG00000038776	EPHX1[hs]	Ephx1	NA	NA
AMEX60DD008715	C1	chr13p2	21561932	21845709	1	75	2.69711	5.25241e-05	0.233836	ENSMUSG00000027859	NGF	Ngf	Ngf	229658
AMEX60DD016047	C1	chr1p4	94603797	94233770	2	301	1.61089	5.43758e-05	0.588394	-	FXYD1	-	NA	NA
AMEX60DD001263	C1	chr10p3	84857229	84920943	1	161	2.06199	5.5727e-05	0.278583	-	VAMP5[nr]	-	Vamp5	66510
AMEX60DD007452	C1	chr12q2	98139061	97691206	2	273	1.75372	5.59126e-05	0.308818	ENSMUSG00000020570	LOC101952485[nr]|SYPL1[hs]	Sypl	Sypl	19027
AMEX60DD003755	C1	chr11p3	50043148	49522093	2	99	2.36215	5.78895e-05	0.724215	ENSMUSG00000027204	LOC102059433[nr]	Fbn1	Fbn1	14118
AMEX60DD056240	C1	chr9q3	405632190	404278692	2	543	0.867903	5.8236e-05	1.40759	ENSMUSG00000055322	TNS1	Tns1	Tns1	16008
AMEX60DD014743	C1	chr1p3	47676038	47677414	1	144	2.21929	5.87536e-05	0.128558	-	AMEX60DD014743	-	NA	NA
AMEX60DD035703	C1	chr4q3	17555369	15925058	2	28	1.4094	5.95227e-05	0.990208	ENSMUSG00000027346	GPCPD1	Gpcpd1	Gpcpd1	74182
AMEX60DD008846	C1	chr13p3	1850241	2305187	1	1	1.84964	5.96207e-05	0.338219	-	DENND2C	-	NA	NA
AMEX60DD011644	C1	chr14q2	1456843	1827002	1	8	2.4199	5.99258e-05	0.401605	ENSMUSG00000021806	NID2[hs]	Nid2	NA	NA
AMEX60DD055804	C1	chr9q3	72204079	69800833	2	107	1.185	6.01317e-05	1.12659	ENSMUSG00000035168	TANC1	Tanc1	Tanc1	66860
AMEX60DD046908	C1	chr7p1	57616002	57155426	2	216	1.92272	6.02704e-05	0.428928	-	AMEX60DD046908	-	NA	NA
AMEX60DD028077	C1	chr3p4	20317286	20308813	2	64	2.1285	6.63197e-05	0.624425	-	CAVIN2	-	NA	NA
AMEX60DD022943	C1	chr2p4	266698478	266633380	2	593	4.563	6.73754e-05	0.109669	-	AMEX60DD022943	-	NA	NA
AMEX60DD005611	C1	chr11q3	296030930	297693523	1	489	1.21472	7.10033e-05	0.567261	ENSMUSG00000028862	MAP3K6[nr]|MAP3K5[hs]	Map3k6	NA	NA
AMEX60DD012610	C1	chr1p1	50985555	51306230	1	305	2.30989	7.16571e-05	0.374548	-	LOC115077920[nr]|PCOLCE[hs]	-	NA	NA
AMEX60DD007492	C1	chr12q2	116582836	114178451	2	314	1.39222	7.24983e-05	0.818509	-	LRRK2	-	NA	NA
AMEX60DD009113	C1	chr13p4	12582783	12657807	1	63	3.02609	7.80134e-05	0.200658	ENSMUSG00000041559	FMOD[nr]	Fmod	NA	NA
AMEX60DD031036	C1	chr3q3	279407847	278234830	2	629	1.43975	7.95449e-05	0.675662	-	LOC115090966[nr]|TRIM25[hs]	-	NA	NA
AMEX60DD022698	C1	chr2p4	170465774	170452947	2	348	3.01926	8.05671e-05	0.306959	-	AMEX60DD022698	-	NA	NA
AMEX60DD031382	C1	chr3q4	26714456	25750183	2	64	2.2863	8.19069e-05	0.317792	-	RNF213	-	Rnf213	672511
AMEX60DD002764	C1	chr10q3	16089815	14779720	2	23	1.90145	8.31406e-05	0.296241	ENSMUSG00000033644	PIWIL2	Piwil2	Piwil2	57746
AMEX60DD007122	C1	chr12q1	181843192	182102285	1	362	2.09095	8.34427e-05	0.30602	-	LOC115370421[nr]	-	NA	NA
AMEX60DD056389	C1	chr9q4	48317111	48061782	2	136	2.28944	8.48729e-05	0.181137	-	AMEX60DD056389	-	NA	NA
AMEX60DD044502	C1	chr6q1	370278449	369981280	2	683	1.82898	8.80123e-05	0.36498	ENSMUSG00000027985	LEF1	Lef1	Lef1	68436
AMEX60DD024750	C1	chr2q3	36892412	36696819	2	73	0.874518	9.05386e-05	0.744472	-	HIF3A	-	Hif3a	19060
AMEX60DD043188	C1	chr6p4	17412556	18278131	1	31	1.73572	9.05386e-05	0.396583	-	ANXA1.2.S[nr]|ANXA1[hs]	-	NA	NA
AMEX60DD024726	C1	chr2q3	28835709	29472671	1	49	1.49724	9.6312e-05	0.407554	ENSMUSG00000041187	PRKD2	Prkd2	Prkd2	101540
AMEX60DD035571	C1	chr4q2	272786746	274899023	1	429	1.50905	0.000102629	0.868617	ENSMUSG00000040675	MTHFD1L	Mthfd1l	NA	NA
AMEX60DD038827	C1	chr5p4	363706702	363706921	1	520	2.39397	0.000106506	0.717049	-	AMEX60DD038827	-	NA	NA
AMEX60DD054257	C1	chr9p3	115133780	115258866	1	243	2.29056	0.000107124	0.419779	-	AMEX60DD054257	-	NA	NA
AMEX60DD030005	C1	chr3q2	196301926	195302678	2	509	0.983809	0.000108788	0.624904	ENSMUSG00000037204	ATG101	Atg101	Atg101	68118
AMEX60DD044904	C1	chr6q2	261083361	261477330	1	366	2.08294	0.000110428	0.352317	ENSMUSG00000027712	N/A	Anxa5	Anxa5	229211
AMEX60DD004228	C1	chr11q1	108579912	107913550	2	194	1.01065	0.000113929	0.223532	ENSMUSG00000032243	ITGA11[nr]	Itga11	Itga11	235431
AMEX60DD052103	C1	chr8q1	183351941	183054099	2	288	2.46398	0.000113972	0.464474	-	AMEX60DD052103	-	NA	NA
AMEX60DD011094	C1	chr14p2	1260226	1214376	2	4	3.7155	0.000116823	0.199023	-	TNFAIP2	-	Tnfaip2	21928
AMEX60DD032086	C1	chr3q4	260942665	260940620	2	768	3.06631	0.000119747	0.227472	-	AMEX60DD032086	-	Gprasp2	245607
AMEX60DD004564	C1	chr11q1	257425806	257633220	1	530	2.39044	0.000120754	0.272838	-	LOC115083494[nr]|HARBI1[hs]	-	NA	NA
AMEX60DD005119	C1	chr11q2	309506508	310436349	1	540	1.06992	0.000121753	0.922139	-	DPX16_5145[nr]|KIAA1586[hs]	-	NA	NA
AMEX60DD022702	C1	chr2p4	173569432	173806760	1	352	2.15421	0.000126898	0.387971	ENSMUSG00000032440	TGFBR2	Tgfbr2	Tgfbr2	73748
AMEX60DD017316	C1	chr1q1	170725333	170350233	2	422	1.47275	0.000129288	0.493828	ENSMUSG00000040428	PLEKHA4[hs]	Plekha4	Plekha4	69217
AMEX60DD054802	C1	chr9q1	94667818	94548186	2	217	1.75428	0.000129982	0.581871	ENSMUSG00000037926	SSH2	Ssh2	Ssh2	237860
AMEX60DD008626	C1	chr13p1	73143354	73133152	2	191	6.048	0.000130702	0.236808	-	LOC115271244[nr]|PTPRB[hs]	-	Ptprb	19263
AMEX60DD036275	C1	chr4q4	37501674	38290795	1	67	1.41459	0.000133539	0.419873	-	TMEM63A	-	NA	NA
AMEX60DD017671	C1	chr1q1	329372432	329624719	1	777	1.4912	0.000139406	0.611344	ENSMUSG00000031661	NKD1	Nkd1	Nkd1	93960
AMEX60DD031384	C1	chr3q4	27391059	26822120	2	66	2.23419	0.000142933	0.216753	-	RNF213[nr]|KIAA1618[hs]	-	NA	NA
AMEX60DD049727	C1	chr7q3	257205865	257127981	2	401	2.05329	0.000146256	0.46574	ENSMUSG00000049580	TSKU	Tsku	Tsku	244152
AMEX60DD044214	C1	chr6q1	217298606	217176522	2	395	1.95868	0.000146839	0.276225	-	AMEX60DD044214	-	NA	NA
AMEX60DD034749	C1	chr4q1	75627673	74584193	2	140	1.15014	0.000157841	0.799256	ENSMUSG00000001768	RIN2	Rin2	Rin2	74030
AMEX60DD018179	C1	chr1q2	186436001	186937712	1	455	1.26729	0.000158898	0.474464	ENSMUSG00000026483	LOC115099991[nr]|NIBAN1[hs]	Fam129a	Niban1	19821
AMEX60DD045012	C1	chr6q2	320967876	321168203	1	474	2.05923	0.000158898	0.569256	ENSMUSG00000031616	EDNRA	Ednra	Ednra	234463
AMEX60DD007884	C1	chr12q3	187010274	186823223	2	287	1.98261	0.000160875	0.248096	-	CPT1B[nr]|CHKB-CPT1B[hs]	-	NA	NA
AMEX60DD029809	C1	chr3q2	118723472	118668570	2	313	3.36206	0.000163844	0.113871	-	LOC115468268[nr]	-	NA	NA
AMEX60DD004560	C1	chr11q1	256581663	256622515	1	526	3.54026	0.000164539	0.238337	ENSMUSG00000025492	LOC112116036[nr]|IFITM2[hs]	Ifitm3	NA	NA
AMEX60DD028089	C1	chr3p4	25640114	25643042	1	76	0.865857	0.000166248	2.97767	ENSMUSG00000063021	LOC100093145[nr]|H2AC20[hs]	H2ac15	NA	NA
AMEX60DD029578	C1	chr3q2	25330160	24933795	2	82	1.13556	0.000170585	0.576339	ENSMUSG00000001288	NR1B3B[nr]|RARG[hs]	Rarg	Rarg	19411
AMEX60DD031061	C1	chr3q3	292020120	291373390	2	654	1.69885	0.000180331	0.599264	ENSMUSG00000017561	CRLF3	Crlf3	Crlf3	268451
AMEX60DD007883	C1	chr12q3	186677025	186758184	1	286	3.25174	0.0001807	0.201012	-	LOC102571274[nr]|CHKB-CPT1B[hs]	-	NA	NA
AMEX60DD038829	C1	chr5p4	363709199	363709483	1	521	2.20287	0.000182753	0.622706	-	AMEX60DD038829	-	NA	NA
AMEX60DD042919	C1	chr6p3	310303897	310487770	1	423	1.52002	0.000183214	0.809622	-	SLC12A2.L[nr]|SLC12A2[hs]	-	NA	NA
AMEX60DD021273	C1	chr2p2	165246022	165906656	1	345	1.36478	0.000184913	0.621998	-	LOC115466611[nr]|MAP3K3[hs]	-	NA	NA
AMEX60DD030644	C1	chr3q3	104352871	103970821	2	237	1.35072	0.00018669	0.246399	-	PMP22	-	Pmp22	18858
AMEX60DD011406	C1	chr14p4	68134319	68519522	1	102	2.15257	0.000187812	0.275159	-	AMEX60DD011406	-	NA	NA
AMEX60DD043535	C1	chr6p4	240130865	240130522	2	378	2.98367	0.000187812	0.443057	-	AMEX60DD043535	-	NA	NA
AMEX60DD029996	C1	chr3q2	193133804	193066133	2	500	2.21757	0.000188627	0.102499	-	LLAP_22277[nr]|FMNL3[hs]	-	Fmnl3	22379
AMEX60DD050888	C1	chr8p2	155975410	155942751	2	266	2.97669	0.000188993	0.197454	-	AMEX60DD050888	-	NA	NA
AMEX60DD050246	C1	chr8p1	5588416	5586997	2	22	2.77124	0.000194086	0.952521	-	AMEX60DD050246	-	NA	NA
AMEX60DD043534	C1	chr6p4	240130464	240355137	1	377	2.47857	0.00019943	0.322235	ENSMUSG00000036256	IGFBP7	Igfbp7	Igfbp7	56412
AMEX60DD013566	C1	chr1p2	26640243	26184722	2	114	2.91658	0.000200076	0.281204	ENSMUSG00000035697	ARHGAP45	Arhgap45	Arhgap45	70719
AMEX60DD041408	C1	chr6p1	41590605	40915168	2	234	1.33772	0.000200076	0.259153	-	LOC115462771[nr]|MYO3B[hs]	-	Dcaf15	19724
AMEX60DD028613	C1	chr3q1	14227955	14231725	1	28	2.28159	0.000206693	0.659544	ENSMUSG00000074622	MAFB	Mafb	Mafb	329554
AMEX60DD035940	C1	chr4q3	204429993	204443376	1	265	3.11486	0.000210965	0.542315	ENSMUSG00000024134	SIX2	Six2	Six2	20472
AMEX60DD031680	C1	chr3q4	128986508	129204594	1	362	1.82278	0.000219604	0.483127	ENSMUSG00000032714	SYDE1[nr]|SYDE2[hs]	Syde1	Syde2	214804
AMEX60DD024725	C1	chr2q3	28835937	28543948	2	48	2.35874	0.000222688	0.294423	-	AMEX60DD024725	-	NA	NA
AMEX60DD001940	C1	chr10p4	160819744	161109598	1	285	1.07152	0.000225074	0.345381	ENSMUSG00000027803	WWTR1	Wwtr1	Wwtr1	17112
AMEX60DD020017	C1	chr1q4	247460795	247540934	1	633	1.23848	0.000239836	0.207145	-	LOC115183147[nr]	-	Tsc1	64930
AMEX60DD041378	C1	chr6p1	31233712	31232516	2	205	2.42264	0.000241009	0.995478	-	AMEX60DD041378	-	NA	NA
AMEX60DD030894	C1	chr3q3	202911513	203461611	1	487	0.960837	0.000250932	0.622767	-	CASKIN2[nr]	-	Caskin2	140721
AMEX60DD021300	C1	chr2p2	175743237	174973874	2	372	1.71059	0.000256364	0.319243	-	CRHR2	-	Crhr2	12922
AMEX60DD025402	C1	chr2q3	271066702	271808512	1	725	1.30208	0.000278741	0.333247	ENSMUSG00000071647	EML3	Eml3	Eml3	225898
AMEX60DD006389	C1	chr12p2	26650397	24534532	2	43	1.6113	0.000283525	0.658648	-	FBXL13	-	NA	NA
AMEX60DD017947	C1	chr1q2	105827367	105414982	2	223	2.06871	0.00030055	0.188826	-	AMEX60DD017947	-	NA	NA
AMEX60DD004025	C1	chr11p4	80685911	80685204	2	180	1.63247	0.000303301	0.848957	-	AMEX60DD004025	-	NA	NA
AMEX60DD047326	C1	chr7p2	92719348	93304632	1	200	1.66829	0.000303847	0.505256	ENSMUSG00000039903	EVA1C	Eva1c	Eva1c	70967
AMEX60DD006782	C1	chr12q1	14438243	11884056	2	22	1.19961	0.000307551	0.443409	-	LOC104342632[nr]|IRAG2[hs]	-	NA	NA
AMEX60DD043155	C1	chr6p3	455441267	455415914	2	659	2.5422	0.000307551	0.161427	-	MAMDC2	-	NA	NA
AMEX60DD036951	C1	chr5p1	86213465	85909996	2	210	1.3688	0.000308137	0.359507	-	LOC115094469[nr]|ARHGAP20[hs]	-	NA	NA
AMEX60DD001282	C1	chr10p3	90985073	89807928	2	180	1.06013	0.000310241	0.615297	ENSMUSG00000030465	LOC115092869[nr]|PSD4[hs]	Psd3	Psd4	215632
AMEX60DD024317	C1	chr2q2	238907576	238202872	2	448	1.07876	0.000321354	0.452703	ENSMUSG00000037552	PLEKHG2	Plekhg2	Plekhg2	101497
AMEX60DD009937	C1	chr13q2	102389985	102421828	1	248	1.9123	0.00032249	0.319973	ENSMUSG00000001506	COL1A1	Col1a1	Col1a1	432591
AMEX60DD012971	C1	chr1p1	138056512	138348002	1	666	1.50701	0.000331433	0.11882	-	EPO[nr]	-	Epo	22635
AMEX60DD044451	C1	chr6q1	341164732	341406145	1	632	1.12007	0.000349286	0.52427	-	ABCA1	-	NA	NA
AMEX60DD053811	C1	chr9p2	27288253	27286695	2	83	2.70923	0.000354372	0.427229	-	AMEX60DD053811	-	NA	NA
AMEX60DD007965	C1	chr12q3	219037783	219265228	1	368	2.01101	0.000358904	0.356028	-	KCP[nr]	-	Thbs2	64074
AMEX60DD052377	C1	chr8q2	56529003	56281482	2	156	3.08945	0.000363323	0.658358	ENSMUSG00000060572	MFAP2	Mfap2	Mfap2	17150
AMEX60DD030099	C1	chr3q2	242248218	242248003	2	603	2.58697	0.000369144	0.204133	-	AMEX60DD030099	-	NA	NA
AMEX60DD036509	C1	chr4q4	166502627	166283846	2	301	1.40052	0.000370287	0.387665	-	AMEX60DD036509	-	NA	NA
AMEX60DD005191	C1	chr11q3	64014964	64333722	1	69	1.45157	0.000373539	0.341166	-	CD82.S[nr]|CD82[hs]	-	NA	NA
AMEX60DD043133	C1	chr6p3	445874007	446899664	1	637	1.52819	0.00037695	0.478546	ENSMUSG00000041731	PGM5	Pgm5	Pgm5	18719
AMEX60DD022697	C1	chr2p4	169297593	171073101	1	347	0.860957	0.000376967	0.976978	ENSMUSG00000039607	RBMS3	Rbms3	Rbms3	73748
AMEX60DD029799	C1	chr3q2	114162353	113560851	2	303	1.20954	0.000377664	0.44427	ENSMUSG00000037003	TNS2	Tns2	Tns2	209039
AMEX60DD054072	C1	chr9p3	23646106	23465806	2	58	4.07506	0.00038699	0.146225	-	LOC115456735[nr]|LGALS9[hs]	-	Lgals9	18126
AMEX60DD018940	C1	chr1q3	192328568	191977935	2	386	2.52191	0.000394595	0.236889	-	LOC115081673[nr]|IFI44L[hs]	-	NA	NA
AMEX60DD009109	C1	chr13p4	12043894	12045869	1	59	1.45204	0.000396488	0.288211	-	AMEX60DD009109	-	NA	NA
AMEX60DD006959	C1	chr12q1	101165178	100784146	2	199	2.19905	0.000400385	0.420216	-	USP18	-	Usp18	53857
AMEX60DD005909	C1	chr11q4	102066882	101901518	2	244	1.38048	0.000404483	0.307828	ENSMUSG00000050212	EVA1B	Eva1b	NA	NA
AMEX60DD014035	C1	chr1p2	142181259	139880566	2	583	1.00247	0.000404483	0.468994	-	CPAMD8	-	NA	NA
AMEX60DD007621	C1	chr12q3	16952642	16965484	1	24	1.23045	0.000431166	0.537329	-	LOC113837993[nr]	-	NA	NA
AMEX60DD007586	C1	chr12q2	206416601	206319322	2	407	2.36954	0.000437474	0.166532	ENSMUSG00000036446	AB205_0119900[nr]|LUM[hs]	Lum	NA	NA
AMEX60DD032085	C1	chr3q4	260940619	261332789	1	766	2.09818	0.000443313	0.439959	-	LOC115080561[nr]|PLPP3[hs]	-	Plpp3	108079
AMEX60DD009112	C1	chr13p4	12487867	12487379	2	62	2.83692	0.000465099	0.311004	-	AMEX60DD009112	-	NA	NA
AMEX60DD024320	C1	chr2q2	240194761	240283121	1	451	1.68476	0.000469491	0.275372	-	LOC102352903[nr]|ZFP36L1[hs]	-	NA	NA
AMEX60DD007135	C1	chr12q1	183287174	183581527	1	375	2.02895	0.000472334	0.300509	-	LOC115075181[nr]|MMP17[hs]	-	NA	NA
AMEX60DD016283	C1	chr1p4	179425588	179810004	1	537	1.7497	0.000473218	0.313973	-	LOC115088534[nr]|HARBI1[hs]	-	NA	NA
AMEX60DD008788	C1	chr13p2	45279151	44732325	2	148	0.729513	0.000477457	0.396168	ENSMUSG00000002249	TEAD3[nr]	Tead3	Tead3	19896
AMEX60DD006868	C1	chr12q1	63254470	63632798	1	108	1.06648	0.000484083	0.254755	-	RESF1	-	NA	NA
AMEX60DD049510	C1	chr7q3	113994987	113430407	2	184	1.01893	0.00049363	0.180174	ENSMUSG00000053110	YAP1	Yap1	Yap1	22601
AMEX60DD007927	C1	chr12q3	206343957	205118495	2	330	2.12992	0.000499362	0.337225	-	LOC115098872[nr]|DAPK1[hs]	-	Dapk1	69635
AMEX60DD027336	C1	chr3p2	186230825	186784587	1	469	1.27784	0.000506659	0.659368	ENSMUSG00000008999	BMP7	Bmp7	Bmp7	21420
AMEX60DD003590	C1	chr11p2	55508438	55441821	2	122	1.39598	0.000507939	0.368884	ENSMUSG00000027199	LOC115075205[nr]|GATM[hs]	Gatm	Gatm	381417
AMEX60DD044046	C1	chr6q1	115185554	114396371	2	227	1.44233	0.000525292	0.475982	ENSMUSG00000028273	PDLIM5	Pdlim5	Pdlim5	56376
AMEX60DD041812	C1	chr6p1	260343810	260346512	1	638	0.783444	0.000525654	3.59172	ENSMUSG00000064341	ND1	mt-Nd1	ND1	630077
AMEX60DD002626	C1	chr10q2	96078548	97234201	1	153	0.976177	0.000539835	0.454969	ENSMUSG00000026288	INPP5D	Inpp5d	Inpp5d	23956
AMEX60DD028011	C1	chr3p3	236025777	236008658	2	571	2.27962	0.000562402	0.395004	-	PARPI_0010441[nr]	-	NA	NA
AMEX60DD007910	C1	chr12q3	200718145	198810167	2	313	1.48823	0.000563855	0.443752	-	LOC115099465[nr]|ACR[hs]	-	NA	NA
AMEX60DD005124	C1	chr11q3	1598939	1961122	1	2	1.90992	0.00059152	0.490025	-	PRR5L	-	NA	NA
AMEX60DD010491	C1	chr13q3	100107321	99475224	2	369	3.07035	0.000603716	0.27426	-	TNXB	-	NA	NA
AMEX60DD010648	C1	chr13q4	19711642	21323946	1	95	1.12994	0.000607138	0.661849	-	AMEX60DD010648	-	NA	NA
AMEX60DD003605	C1	chr11p2	61228368	60288042	2	137	1.86407	0.000607394	0.252959	ENSMUSG00000024727	TRPM7[nr]|TRPM6[hs]	Trpm6	NA	NA
AMEX60DD011007	C1	chr14p1	6190214	5598121	2	24	2.46881	0.000610056	0.235522	-	SYNE2	-	NA	NA
AMEX60DD019843	C1	chr1q4	194838577	194838214	2	459	2.36822	0.000612517	0.724393	-	AMEX60DD019843	-	NA	NA
AMEX60DD009446	C1	chr13q1	51839797	51522391	2	188	4.44488	0.000614277	0.18918	-	LOC115078048[nr]|IGSF1[hs]	-	Igsf1	209268
AMEX60DD053809	C1	chr9p2	27061268	26950597	2	81	1.67871	0.000623446	0.441931	ENSMUSG00000032014	OAF	Oaf	Oaf	18988
AMEX60DD025087	C1	chr2q3	153439223	153028580	2	410	1.24128	0.000633397	0.358703	ENSMUSG00000004054	MAP3K11	Map3k11	Map3k11	26403
AMEX60DD050372	C1	chr8p1	42254492	42592587	1	148	1.14277	0.000660585	0.329325	ENSMUSG00000026842	ABL1	Abl1	Abl1	11350
AMEX60DD029351	C1	chr3q1	349728436	349803441	1	766	1.46949	0.000661143	0.291693	-	CDC42EP1	-	NA	NA
AMEX60DD020788	C1	chr2p1	292889861	292526220	2	571	3.33666	0.000671203	0.188047	-	MEIOB	-	NA	NA
AMEX60DD047813	C1	chr7p3	166169866	166169638	2	251	6.10689	0.000682393	0.235573	-	AMEX60DD047813	-	NA	NA
AMEX60DD001916	C1	chr10p4	149143758	149380052	1	261	2.40871	0.000689901	0.215781	ENSMUSG00000050075	GPR171	Gpr171	Gpr171	329650
AMEX60DD043374	C1	chr6p4	134492443	133634398	2	217	1.44412	0.000690546	0.356519	ENSMUSG00000038024	DENND4C	Dennd4c	Dennd4c	329877
AMEX60DD002776	C1	chr10q3	20667208	19687962	2	35	1.57532	0.000698658	0.6742	ENSMUSG00000022098	BMP1	Bmp1	Bmp1	105653
AMEX60DD001338	C1	chr10p3	107675645	109470205	1	236	1.09998	0.000718283	0.574812	-	LOC115469267[nr]|LOC727726[hs]	-	NA	NA
AMEX60DD010021	C1	chr13q2	141715208	141356485	2	332	0.400429	0.000718804	0.0907261	ENSMUSG00000001755	COASY	Coasy	Coasy	15485
AMEX60DD038047	C1	chr5p3	150649117	151527564	1	262	1.26044	0.000724267	0.621219	ENSMUSG00000001833	SEPTIN7	Septin7	Septin7	235072
AMEX60DD052236	C1	chr8q2	8461315	8326603	2	17	1.29983	0.000735758	0.20453	-	AMEX60DD052236	-	Plac9a	11744
AMEX60DD054967	C1	chr9q1	150026648	150266854	1	382	2.94363	0.000743456	0.24336	-	LOC112116519[nr]	-	NA	NA
AMEX60DD039128	C1	chr5q1	144604776	145229928	1	299	0.810427	0.000757433	0.380632	ENSMUSG00000024043	ARHGAP28	Arhgap28	Arhgap28	268970
AMEX60DD036286	C1	chr4q4	43561017	42272370	2	78	1.37008	0.000762987	0.58462	ENSMUSG00000004880	LBR	Lbr	Lbr	98386
AMEX60DD009327	C1	chr13q1	27981156	28135319	1	69	2.41211	0.000767533	0.20681	ENSMUSG00000022178	AJUBA	Ajuba	Ajuba	219072
AMEX60DD005504	C1	chr11q3	261750164	262147272	1	382	0.897	0.000767911	0.273376	ENSMUSG00000028898	TRNAU1AP	Trnau1ap	Trnau1ap	71787
AMEX60DD010027	C1	chr13q2	143323757	143313254	2	338	1.74594	0.000768231	0.10091	-	AMEX60DD010027	-	NA	NA
AMEX60DD011779	C1	chr14q2	85438437	85443988	1	143	2.07292	0.000778429	0.56192	ENSMUSG00000021127	ZFP36L1	Zfp36l1	NA	NA
AMEX60DD003944	C1	chr11p4	47864294	48690536	1	98	1.45593	0.000788013	0.448471	ENSMUSG00000032290	PTPN9	Ptpn9	NA	NA
AMEX60DD022942	C1	chr2p4	266592127	266410236	2	592	1.62744	0.000788013	0.070501	-	LOC115474994[nr]|EVA1C[hs]	-	Eva1c	70967
AMEX60DD031795	C1	chr3q4	168541501	168490088	2	477	5.63828	0.000788345	0.0998098	-	AMEX60DD031795	-	NA	NA
AMEX60DD011810	C1	chr14q2	99000700	100913251	1	174	0.895002	0.000789451	0.561145	ENSMUSG00000034761	MAP4K5	Map4k5	NA	NA
AMEX60DD045351	C1	chr6q3	85785144	86166893	1	95	0.776341	0.000803623	0.156401	-	EOD39_7421[nr]|WWC2[hs]	-	Wwc2	69260
AMEX60DD011871	C1	chr14q3	8074168	8517128	1	13	3.32969	0.000813491	0.190356	ENSMUSG00000019718	L3HYPDH	L3hypdh	L3hypdh	67217
AMEX60DD004070	C1	chr11q1	23252189	24088261	1	36	1.1891	0.000816474	0.453758	ENSMUSG00000037410	TBC1D2B	Tbc1d2b	Tbc1d2b	108153
AMEX60DD010004	C1	chr13q2	134159464	133973673	2	315	2.02923	0.00082497	0.223205	-	PARPI_0009705[nr]|RAMP2[hs]	-	NA	NA
AMEX60DD039491	C1	chr5q2	47292520	47296180	1	76	4.80849	0.00082713	0.190978	-	AMEX60DD039491	-	Slc37a2	66279
AMEX60DD041836	C1	chr6p2	1346652	895532	2	1	1.95165	0.000828217	0.242358	ENSMUSG00000046318	CCBE1	Ccbe1	Ccbe1	320924
AMEX60DD017171	C1	chr1q1	107341386	107711251	1	277	2.60148	0.000831859	0.278884	ENSMUSG00000031373	CA5A[nr]|CA5B[hs]	Car5b	Car5b	22184
AMEX60DD029435	C1	chr3q1	383525300	383970144	1	850	0.694961	0.000837039	0.507957	ENSMUSG00000022475	HDAC7	Hdac7	Hdac7	56233
AMEX60DD014990	C1	chr1p3	139135687	139089435	2	391	3.97181	0.000840091	0.0617055	-	LOC108699649[nr]	-	NA	NA
AMEX60DD007589	C1	chr12q2	206875097	206696695	2	410	4.36059	0.000857985	0.238356	ENSMUSG00000019929	DCN	Dcn	Dcn	118567780
AMEX60DD042920	C1	chr6p3	310529473	310517000	2	424	2.60074	0.000860314	0.472018	-	SLC12A2[hs]	-	Slc12a2	20496
AMEX60DD050235	C1	chr8p1	2460169	1801615	2	11	1.06469	0.00086202	0.407851	-	COL27A1	-	NA	NA
AMEX60DD038306	C1	chr5p3	302174868	302423664	1	521	1.76437	0.000867675	0.312448	ENSMUSG00000039087	RREB1	Rreb1	NA	NA
AMEX60DD008732	C1	chr13p2	25465915	25995205	1	92	1.16676	0.000896679	0.382158	ENSMUSG00000042644	ITPR3	Itpr3	Itpr3	16440
AMEX60DD054288	C1	chr9p3	126228835	126237056	1	274	2.74071	0.000907903	0.352315	-	AMEX60DD054288	-	NA	NA
AMEX60DD028699	C1	chr3q1	72271690	71948848	2	114	1.24827	0.000913293	0.344943	ENSMUSG00000037820	TGM2	Tgm2	Tgm2	70470
AMEX60DD022471	C1	chr2p4	60141046	60841802	1	121	1.23848	0.000942256	0.453697	ENSMUSG00000019256	AHR	Ahr	NA	NA
AMEX60DD000689	C1	chr10p2	71784943	72435502	1	138	1.11253	0.000942807	0.308988	ENSMUSG00000029455	ALDH2	Aldh2	Aldh2	77462
AMEX60DD055459	C1	chr9q2	158115485	158383738	1	318	2.72468	0.000955257	0.40073	-	COL6A3	-	NA	NA
AMEX60DD012505	C1	chr1p1	29415658	28071434	2	200	3.46312	0.000962324	0.35566	-	AMEX60DD012505	-	NA	NA
AMEX60DD018558	C1	chr1q3	3370115	3643757	1	4	3.1921	0.000975811	0.201438	-	HMCN1	-	NA	NA
AMEX60DD028002	C1	chr3p3	234146579	233737110	2	561	1.63482	0.000987666	0.308732	-	LOC115094091[nr]|ABR[hs]	-	Abr	109934
AMEX60DD051744	C1	chr8p4	176329023	175947374	2	328	2.65937	0.000994762	0.182896	-	AMEX60DD051744	-	NA	NA
AMEX60DD013453	C1	chr1p2	1025129	770634	2	1	2.32336	0.00100819	0.148994	-	E1301_TTI023775[nr]|LOC100130764[hs]	-	NA	NA
AMEX60DD011095	C1	chr14p2	1393325	1393813	1	5	3.89725	0.00101666	0.370045	-	AMEX60DD011095	-	NA	NA
AMEX60DD035006	C1	chr4q1	203987743	203341999	2	397	1.96289	0.00103521	0.230517	-	SLC22A16	-	Slc22a16	70840
AMEX60DD039343	C1	chr5q1	275515017	275419079	2	514	2.88093	0.00103983	0.143456	-	AMEX60DD039343	-	NA	NA
AMEX60DD008794	C1	chr13p2	47283554	47223864	2	154	1.94136	0.00104124	0.125763	ENSMUSG00000024225	CLPS	Clps	Clps	22157
AMEX60DD047824	C1	chr7p3	176028480	176143530	1	262	2.48787	0.00104579	0.152057	-	LYG2.S[nr]|LYG2[hs]	-	NA	NA
AMEX60DD001904	C1	chr10p4	144312637	144757234	1	249	2.49533	0.00104632	0.338607	ENSMUSG00000027761	AADAC	Aadac	NA	NA
AMEX60DD042067	C1	chr6p2	142611502	143296535	1	232	1.60389	0.00104632	0.254131	ENSMUSG00000042284	ITGA1[nr]	Itga1	NA	NA
AMEX60DD031379	C1	chr3q4	25515738	24633711	2	61	1.96807	0.00105721	0.22411	-	RNF213	-	Rnf213	672511
AMEX60DD019587	C1	chr1q4	81586928	80813119	2	203	1.49282	0.00107829	0.298556	-	PODN	-	NA	NA
AMEX60DD022375	C1	chr2p4	11852406	12616628	1	25	1.73405	0.00108069	0.293975	ENSMUSG00000029759	LOC115084272[nr]|PON2[hs]	Pon3	Pon2	269823
AMEX60DD048436	C1	chr7q1	3556726	4460768	1	6	1.69968	0.00108518	0.453744	-	LOC115078221[nr]|VWA5A[hs]	-	NA	NA
AMEX60DD024171	C1	chr2q2	176292977	176222672	2	302	1.52018	0.00109889	0.11581	-	AMEX60DD024171	-	NA	NA
AMEX60DD024218	C1	chr2q2	202756608	201200781	2	350	1.04791	0.00109967	0.56502	ENSMUSG00000001924	UBA7[nr]|UBA1[hs]	Uba1	NA	NA
AMEX60DD013568	C1	chr1p2	26918380	27034950	1	116	1.10549	0.00111049	0.107628	ENSMUSG00000004665	CNN2	Cnn2	NA	NA
AMEX60DD002988	C1	chr10q3	129567718	129568061	1	247	1.58328	0.00112084	0.430068	-	AMEX60DD002988	-	NA	NA
AMEX60DD021283	C1	chr2p2	168782844	169244323	1	355	1.14889	0.00112272	0.471086	ENSMUSG00000010660	PLCD1	Plcd1	Plcd1	22351
AMEX60DD044515	C1	chr6q1	373984733	373989955	1	696	1.21504	0.00113844	0.483548	-	LOC113837993[nr]	-	NA	NA
AMEX60DD011783	C1	chr14q2	86547399	86546562	2	147	1.69851	0.00117074	0.207652	-	AMEX60DD011783	-	NA	NA
AMEX60DD017772	C1	chr1q2	35277632	36653868	1	48	0.816335	0.00118122	0.323646	ENSMUSG00000017765	SLC12A4	Slc12a4	Slc12a4	234699
AMEX60DD014073	C1	chr1p2	157136079	157068655	2	621	2.00999	0.00122933	0.397286	-	LOC106702273[nr]|ENV[hs]	-	NA	NA
AMEX60DD016938	C1	chr1q1	17837658	19364362	1	44	1.04377	0.00123146	0.667157	ENSMUSG00000034867	ANKRD27	Ankrd27	Ankrd27	245886
AMEX60DD012291	C1	chr14q4	93020963	93021167	1	209	6.53919	0.00123822	0.188143	-	AMEX60DD012291	-	NA	NA
AMEX60DD015587	C1	chr1p3	390435827	390428847	2	988	5.83925	0.00123822	0.115035	-	LOC115471219[nr]|GPR1[hs]	-	NA	NA
AMEX60DD039840	C1	chr5q2	306686362	308415399	1	425	1.15127	0.00125406	0.502399	-	LOC115085416[nr]|SGK3[hs]	-	NA	NA
AMEX60DD048309	C1	chr7p4	148825326	149743719	1	313	1.4324	0.00125796	0.4721	ENSMUSG00000022912	PROS1	Pros1	NA	NA
AMEX60DD010139	C1	chr13q3	3740555	3398817	2	18	1.53028	0.00127731	0.34981	ENSMUSG00000017493	LOC101342251[nr]|IGFBP4[hs]	Igfbp4	Igfbp4	16010
AMEX60DD009754	C1	chr13q2	36296346	35803553	2	65	1.80901	0.00128594	0.529755	ENSMUSG00000020689	ITGB3	Itgb3	Itgb3	16416
AMEX60DD053810	C1	chr9p2	27328793	27086357	2	82	1.8472	0.0012967	0.32219	-	AMEX60DD053810	-	NA	NA
AMEX60DD002116	C1	chr10p4	243514118	244948008	1	461	0.933122	0.00131211	0.412665	-	LOC115082692[nr]	-	NA	NA
AMEX60DD027011	C1	chr3p2	65268851	64899412	2	144	1.97488	0.00131211	0.448305	-	DV515_00011714[nr]|PXDN[hs]	-	NA	NA
AMEX60DD008281	C1	chr12q4	119126039	119305179	1	263	2.22127	0.00132296	0.210194	-	AMEX60DD008281	-	NA	NA
AMEX60DD034258	C1	chr4p4	140578875	140584041	1	246	2.36542	0.00133055	0.416773	ENSMUSG00000019997	CTGF[nr]|CCN2[hs]	Ccn2	NA	NA
AMEX60DD012925	C1	chr1p1	125621011	123653583	2	620	1.42714	0.00137524	0.325699	-	LOC115078870[nr]|PPP1R2[hs]	-	NA	NA
AMEX60DD005541	C1	chr11q3	271218199	271221080	1	419	1.72679	0.00137842	1.18188	ENSMUSG00000007872	NEWT[nr]|ID3[hs]	Id3	Id3	67025
AMEX60DD009267	C1	chr13q1	9182969	7136293	2	9	1.20195	0.00137842	0.651673	-	LOC115457992[nr]	-	Cyld	74256
AMEX60DD053976	C1	chr9p2	92404048	92534127	1	248	1.86545	0.00139143	0.0648139	-	AMEX60DD053976	-	NA	NA
AMEX60DD034438	C1	chr4p4	242585171	241410323	2	426	1.04587	0.00139928	0.320839	-	LOC115465454[nr]|TPCN1[hs]	-	Tpcn1	252972
AMEX60DD019131	C1	chr1q3	293162292	293707175	1	577	2.33902	0.00140721	0.263816	-	BRDT	-	Brdt	114642
AMEX60DD017499	C1	chr1q1	243686180	244278643	1	605	1.08104	0.00141731	0.144564	-	PLCG2	-	NA	NA
AMEX60DD026627	C1	chr3p1	106023406	106023205	2	333	2.29	0.00142611	0.121554	-	LOC111559199[nr]	-	NA	NA
AMEX60DD000615	C1	chr10p2	32345457	32711990	1	64	1.69935	0.00144529	0.27028	ENSMUSG00000029434	VPS33A	Vps33a	NA	NA
AMEX60DD030136	C1	chr3q2	256301680	256300116	2	640	1.60178	0.00144879	0.511339	-	AMEX60DD030136	-	NA	NA
AMEX60DD021047	C1	chr2p2	65854279	65624933	2	119	3.33629	0.00147338	0.208761	-	LOC115815443[nr]|RTL1[hs]	-	NA	NA
AMEX60DD019521	C1	chr1q4	59391539	59257824	2	137	2.23597	0.00153098	0.249996	-	TMEM61[nr]	-	Tmem61	329908
AMEX60DD018559	C1	chr1q3	3669595	4175510	1	5	1.45598	0.00154448	0.26801	ENSMUSG00000066842	HMCN1	Hmcn1	Hmcn1	545370
AMEX60DD047224	C1	chr7p2	50764150	49792694	2	98	0.752817	0.00154934	0.36816	ENSMUSG00000022945	CHAF1B	Chaf1b	Chaf1b	110749
AMEX60DD045548	C1	chr6q3	208447836	208447598	2	292	3.12071	0.00155932	0.333665	-	AMEX60DD045548	-	NA	NA
AMEX60DD010652	C1	chr13q4	20108896	20109453	1	99	3.30876	0.00158252	0.65718	-	LOC115468282[nr]|TRIM39[hs]	-	NA	NA
AMEX60DD005766	C1	chr11q4	27151196	26923563	2	101	1.44339	0.00159392	0.169168	ENSMUSG00000037295	LDLRAP1	Ldlrap1	NA	NA
AMEX60DD043323	C1	chr6p4	97420601	97229119	2	166	1.1109	0.00159392	0.324724	ENSMUSG00000038843	DR999_PMT00942[nr]|GCNT1[hs]	Gcnt1	Gcnt1	14537
AMEX60DD052605	C1	chr8q2	186945604	185602507	2	384	1.4625	0.00160682	0.472452	-	LOC108696196[nr]	-	NA	NA
AMEX60DD025629	C1	chr2q4	52631993	52904984	1	144	1.11148	0.00162167	0.6907	-	FLNA	-	Flna	192176
AMEX60DD017294	C1	chr1q1	160886563	161010864	1	400	0.760818	0.00162474	0.237445	-	XB5748694[PROVISIONAL:CDC42EP4][nr]|CDC42EP5[hs]	-	NA	NA
AMEX60DD003238	C1	chr10q4	77492728	77572691	1	229	3.14315	0.00163001	0.158084	-	AB205_0215530[nr]|ATP13A4[hs]	-	NA	NA
AMEX60DD035653	C1	chr4q2	329746036	329412858	2	511	1.65638	0.00164645	0.303286	ENSMUSG00000051650	B3GNT2[nr]	B3gnt2	B3gnt2	216565
AMEX60DD008805	C1	chr13p2	52594177	52002909	2	165	1.83154	0.00164909	0.165295	-	SLC26A8	-	Slc26a8	20815
AMEX60DD018632	C1	chr1q3	33120743	33120323	2	78	1.39564	0.00164909	0.294581	-	AMEX60DD018632	-	NA	NA
AMEX60DD003787	C1	chr11p3	67021059	67572042	1	131	1.13386	0.00165658	0.420726	ENSMUSG00000032289	THSD4	Thsd4	Thsd4	207596
AMEX60DD027728	C1	chr3p3	125042810	125309358	1	287	1.20662	0.00165658	0.421178	ENSMUSG00000033032	AFAP1L1	Afap1l1	Afap1l1	240334
AMEX60DD010476	C1	chr13q3	95393915	95393074	2	354	3.20125	0.00166646	0.332395	-	AMEX60DD010476	-	NA	NA
AMEX60DD008506	C1	chr13p1	26884434	27373788	1	71	0.769282	0.00167346	0.378699	-	LOC115081682[nr]|ARHGEF40[hs]	-	Arhgef40	268739
AMEX60DD052307	C1	chr8q2	31852515	32580669	1	86	2.6445	0.00168752	0.384551	-	LOC115167534[nr]	-	NA	NA
AMEX60DD044516	C1	chr6q1	373990388	373984796	2	697	1.22056	0.00169269	0.497554	-	LOC113837993[nr]	-	NA	NA
AMEX60DD032200	C1	chr3q4	277739442	277738269	2	882	5.42297	0.00169274	0.250383	-	LOC115080416[nr]|VAV1[hs]	-	NA	NA
AMEX60DD009122	C1	chr13p4	13236741	13205336	2	72	2.19224	0.00170272	0.345945	-	AMEX60DD009122	-	NA	NA
AMEX60DD017302	C1	chr1q1	163409009	163145686	2	408	0.955967	0.00171226	0.195943	ENSMUSG00000030796	TEAD4[nr]|TEAD1[hs]	Tead2	Tead1	57342
AMEX60DD014070	C1	chr1p2	155606992	155606765	2	618	5.05483	0.00171311	0.185065	-	AMEX60DD014070	-	NA	NA
AMEX60DD020675	C1	chr2p1	225664650	225332441	2	458	1.65939	0.00172931	0.494708	ENSMUSG00000044197	PARPI_0018479[nr]|GPR146[hs]	Gpr146	Gpr146	80290
AMEX60DD056107	C1	chr9q3	308726950	308549833	2	410	2.17075	0.00173393	0.24147	ENSMUSG00000022899	SLC15A2	Slc15a2	Slc15a2	57738
AMEX60DD002121	C1	chr10p4	247996383	245732407	2	466	1.63491	0.00177214	0.889814	-	LOC115098937[nr]|SP100[hs]	-	Sp140	434484
AMEX60DD028383	C1	chr3p4	109212342	108934530	2	370	2.90584	0.00182062	0.298881	ENSMUSG00000029273	LOC101945345[nr]	Sult1d1	NA	NA
AMEX60DD031431	C1	chr3q4	50000770	50908613	1	113	2.28619	0.00182127	0.268407	-	DNAH17	-	NA	NA
AMEX60DD056262	C1	chr9q4	2805819	2473237	2	9	1.35736	0.00183272	0.318802	ENSMUSG00000006301	LOC115459295[nr]|TMBIM1[hs]	Tmbim1	NA	NA
AMEX60DD028039	C1	chr3p4	6167200	6330324	1	26	2.98852	0.0018489	0.463278	ENSMUSG00000023903	MMP25	Mmp25	Mmp25	240047
AMEX60DD040549	C1	chr5q3	336078698	335646615	2	549	2.78494	0.00185347	0.275168	ENSMUSG00000005125	NDRG1[hs]	Ndrg1	NA	NA
AMEX60DD048345	C1	chr7p4	166920940	168583562	1	349	0.723821	0.00185963	0.421759	ENSMUSG00000043336	FILIP1L[nr]	Filip1l	NA	NA
AMEX60DD033201	C1	chr4p2	210157055	210159273	1	377	1.38856	0.00187087	1.55514	-	AMEX60DD033201	-	NA	NA
AMEX60DD010458	C1	chr13q3	90982953	91860542	1	336	1.27541	0.00187835	0.366939	ENSMUSG00000000706	LOC115468251[nr]|TRIM7[hs]	Btn1a1	NA	NA
AMEX60DD048369	C1	chr7p4	180521439	182409829	1	373	1.25494	0.00191241	0.449493	ENSMUSG00000035258	ABI3BP	Abi3bp	Abi3bp	320712
AMEX60DD023195	C1	chr2q1	34955112	33801628	2	134	0.638746	0.00193461	0.726327	ENSMUSG00000035357	PDZRN3	Pdzrn3	Pdzrn3	55983
AMEX60DD026955	C1	chr3p2	39244481	39016001	2	88	1.7252	0.00195967	0.283679	ENSMUSG00000023393	SLC17A9	Slc17a9	Slc17a9	76425
AMEX60DD029800	C1	chr3q2	113585586	113869449	1	304	0.983564	0.00195967	0.272515	-	AMEX60DD029800	-	NA	NA
AMEX60DD027949	C1	chr3p3	213992552	213796064	2	508	1.25736	0.0019834	0.461976	ENSMUSG00000030782	TGFB1I1	Tgfb1i1	Tgfb1i1	21804
AMEX60DD035515	C1	chr4q2	229018550	228749371	2	373	1.469	0.00198351	0.300732	-	AMEX60DD035515	-	NA	NA
AMEX60DD025074	C1	chr2q3	151239898	152013423	1	397	1.00907	0.00198767	0.243795	-	EHBP1L1	-	Ehbp1l1	114601
AMEX60DD029667	C1	chr3q2	62002693	62314652	1	171	1.88208	0.00200384	0.308149	ENSMUSG00000054619	LOC115087673[nr]|METTL7A[hs]	Mettl7a1	NA	NA
AMEX60DD000239	C1	chr10p1	102809347	102117367	2	239	3.03626	0.00204064	0.234744	-	AMEX60DD000239	-	Cep128	75216
AMEX60DD003349	C1	chr11p1	11962790	11832167	2	69	2.1607	0.00204199	0.167667	-	FES[nr]	-	Fes	14159
AMEX60DD053601	C1	chr9p1	55617374	55617615	1	160	1.60241	0.00207825	0.19253	-	AMEX60DD053601	-	NA	NA
AMEX60DD006394	C1	chr12p2	25777539	26094098	1	48	2.33253	0.0020891	0.253002	-	LRRC17	-	NA	NA
AMEX60DD010301	C1	chr13q3	58415683	58690584	1	179	1.43444	0.00211011	0.202497	-	STARD3	-	Mtor	242748
AMEX60DD011429	C1	chr14q1	13490349	13365293	2	15	0.98722	0.00211773	0.173247	-	AMEX60DD011429	-	NA	NA
AMEX60DD041379	C1	chr6p1	31235080	31236077	1	204	1.44183	0.00213308	0.434971	-	AMEX60DD041379	-	NA	NA
AMEX60DD039992	C1	chr5q2	407415322	407460172	1	577	2.24304	0.00213857	0.268063	ENSMUSG00000103124	PMP2[nr]	Gm37389	Pmp2	16592
AMEX60DD044961	C1	chr6q2	292167591	292700766	1	423	1.62166	0.0021682	0.330307	ENSMUSG00000031714	GAB1	Gab1	Gab1	14388
AMEX60DD050718	C1	chr8p2	46176853	45469191	2	96	1.05403	0.00218833	0.544765	ENSMUSG00000026837	LOC104548662[nr]|COL5A1[hs]	Col5a1	Col5a1	12831
AMEX60DD027741	C1	chr3p3	127634715	127704674	1	300	1.87985	0.00219226	0.298622	-	AMEX60DD027741	-	NA	NA
AMEX60DD007874	C1	chr12q3	185464558	185997524	1	277	2.26279	0.00219531	0.331937	-	LOC115098959[nr]|CTTN[hs]	-	NA	NA
AMEX60DD019882	C1	chr1q4	210930955	210910424	2	498	4.40084	0.00219589	0.292812	-	AMEX60DD019882	-	NA	NA
AMEX60DD035126	C1	chr4q1	259419001	259418637	2	517	2.45886	0.0022483	0.66781	-	AMEX60DD035126	-	NA	NA
AMEX60DD003896	C1	chr11p4	25437711	24943253	2	50	1.91193	0.00225296	0.429941	-	AMEX60DD003896	-	NA	NA
AMEX60DD009564	C1	chr13q1	87303238	87425019	1	306	1.64964	0.00227214	0.178589	ENSMUSG00000079197	PSME2	Psme2	Psme2	85308
AMEX60DD051795	C1	chr8p4	214729969	214914267	1	379	5.71678	0.00228372	0.246566	-	SRGN[nr]	-	Serpina16	194604
AMEX60DD038828	C1	chr5p4	363709382	363708222	2	522	2.02674	0.00231718	0.428131	-	AMEX60DD038828	-	NA	NA
AMEX60DD051010	C1	chr8p2	209228187	208626056	2	388	1.15541	0.00232055	0.612055	ENSMUSG00000003534	LOC115096694[nr]|DDR2[hs]	Ddr1	NA	NA
AMEX60DD011463	C1	chr14q1	29695529	30666865	1	49	2.01879	0.00235212	0.470399	ENSMUSG00000002020	DR999_PMT04044[nr]|LTBP2[hs]	Ltbp2	NA	NA
AMEX60DD011809	C1	chr14q2	97092481	97878406	1	173	3.92048	0.00235276	0.186622	-	EXD1	-	NA	NA
AMEX60DD017781	C1	chr1q2	42950536	44562865	1	57	0.902953	0.00235276	0.678094	ENSMUSG00000031902	NFATC3	Nfatc3	Nfatc3	18021
AMEX60DD030963	C1	chr3q3	226141270	225830933	2	556	2.06162	0.00235276	0.241615	-	LOC115090940[nr]	-	NA	NA
AMEX60DD031794	C1	chr3q4	168447281	168669437	1	476	3.38408	0.00235276	0.115908	-	AMEX60DD031794	-	NA	NA
AMEX60DD049135	C1	chr7q2	186977086	187284859	1	257	1.36892	0.00235861	0.123501	-	CP-VSP[nr]|TPTE2[hs]	-	NA	NA
AMEX60DD005027	C1	chr11q2	256784428	256785438	1	446	2.97933	0.00237574	0.49144	-	PHYPO_G00249150[nr]	-	NA	NA
AMEX60DD005025	C1	chr11q2	256781602	256780809	2	447	2.96784	0.00237574	0.506025	-	LOC116043362[nr]	-	NA	NA
AMEX60DD035796	C1	chr4q3	82361274	83554522	1	121	1.22607	0.00241804	0.583258	ENSMUSG00000039092	LOC115086984[nr]|SPTLC3[hs]	Sptlc3	NA	NA
AMEX60DD037295	C1	chr5p2	10346051	10222518	2	32	2.64562	0.00242839	0.233421	-	AMEX60DD037295	-	NA	NA
AMEX60DD049224	C1	chr7q2	238549587	239151154	1	346	0.897637	0.00243995	0.67026	ENSMUSG00000016128	STARD13	Stard13	Stard13	243362
AMEX60DD005126	C1	chr11q3	1678447	1677331	2	4	3.3169	0.00244216	0.267947	-	LOC114021760[nr]	-	LOC118567557	118567557
AMEX60DD008321	C1	chr12q4	141525620	141525352	2	303	2.14399	0.00245128	0.326023	-	AMEX60DD008321	-	NA	NA
AMEX60DD026797	C1	chr3p1	149567928	149610167	1	503	3.09456	0.00245128	0.136726	-	AMEX60DD026797	-	NA	NA
AMEX60DD038938	C1	chr5q1	58648447	58622931	2	109	1.24786	0.00247345	0.605114	ENSMUSG00000036211	LOC114667830[nr]|H1-5[hs]	H1f6	NA	NA
AMEX60DD017921	C1	chr1q2	92108522	92241287	1	197	2.19314	0.0024956	0.0820327	-	PLAUR[nr]	-	NA	NA
AMEX60DD054020	C1	chr9p3	3305238	3305463	1	6	1.95495	0.00249954	0.596621	-	AMEX60DD054020	-	NA	NA
AMEX60DD038226	C1	chr5p3	261694116	261555352	2	441	1.6601	0.00250371	0.152061	-	VMD2[nr]	-	NA	NA
AMEX60DD046432	C1	chr6q4	229767148	229698438	2	458	2.69124	0.00252862	0.141759	-	RCG64318[nr]|ZNF84[hs]	-	NA	NA
AMEX60DD056290	C1	chr9q4	11122274	11473861	1	37	2.20901	0.00252862	0.158014	ENSMUSG00000033227	WNT6.S[nr]	Wnt6	Wnt6	22420
AMEX60DD028088	C1	chr3p4	25634790	25639754	1	75	0.905069	0.00253607	1.77095	ENSMUSG00000100210	LOC101069013[nr]|H3C14[hs]	H3c7	NA	NA
AMEX60DD055796	C1	chr9q3	62645666	63740401	1	99	1.70172	0.00256255	0.410207	-	PLA2R1	-	NA	NA
AMEX60DD007093	C1	chr12q1	167627962	167488863	2	333	2.52597	0.00256805	0.429902	-	DR999_PMT14834[nr]|SLC7A11[hs]	-	Slc7a11	26570
AMEX60DD054901	C1	chr9q1	129205266	129629177	1	316	1.97181	0.00261893	0.339744	-	SMG6	-	NA	NA
AMEX60DD046985	C1	chr7p1	90171516	90702131	1	293	0.796018	0.00264739	0.344356	-	DRD3	-	NA	NA
AMEX60DD056278	C1	chr9q4	5637900	5975739	1	25	0.87402	0.00267573	0.265166	ENSMUSG00000026176	CTDSP1	Ctdsp1	Ctdsp1	227292
AMEX60DD040394	C1	chr5q3	247991567	246229549	2	393	1.17824	0.00269634	0.537522	ENSMUSG00000022425	ENPP2[nr]	Enpp2	Enpp2	18606
AMEX60DD034155	C1	chr4p4	95867383	96881742	1	143	0.843562	0.00269968	0.621826	ENSMUSG00000038594	DR999_PMT02115[nr]|CEP85L[hs]	Cep85l	Cep85l	100038725
AMEX60DD050053	C1	chr7q4	100168568	100173334	1	277	1.67432	0.00270606	0.614029	-	AMEX60DD050053	-	NA	NA
AMEX60DD031898	C1	chr3q4	206539451	206681486	1	580	1.51657	0.00271675	0.13508	-	AMEX60DD031898	-	NA	NA
AMEX60DD010728	C1	chr13q4	29395171	29395438	1	175	4.18631	0.00272024	0.211217	-	AMEX60DD010728	-	NA	NA
AMEX60DD003661	C1	chr11p3	1985194	4730153	1	5	0.902904	0.00275275	0.686501	ENSMUSG00000032216	NEDD4	Nedd4	Nedd4	319758
AMEX60DD007278	C1	chr12q2	26142245	26656045	1	99	1.78516	0.00275277	0.52944	-	ACY3	-	NA	NA
AMEX60DD017913	C1	chr1q2	90454552	91284859	1	189	0.995988	0.00277235	0.597947	-	LOC114603431[nr]|HSPA8[hs]	-	NA	NA
AMEX60DD027002	C1	chr3p2	61889368	61889568	1	135	2.4959	0.0027964	0.294098	-	AMEX60DD027002	-	NA	NA
AMEX60DD022242	C1	chr2p3	336743128	335872056	2	603	0.872629	0.00284648	0.250638	ENSMUSG00000040274	LOC101937794[nr]|CDK6[hs]	Cdk6	Cdk6	12571
AMEX60DD015465	C1	chr1p3	341941465	341288581	2	866	0.900728	0.00288376	0.380063	ENSMUSG00000063605	DR999_PMT17608[nr]|CCDC102A[hs]	Ccdc102a	NA	NA
AMEX60DD056422	C1	chr9q4	53873053	53840960	2	169	2.16517	0.00288706	0.318137	-	LOC115093345[nr]|GJC1[hs]	-	Gjc1	14615
AMEX60DD030606	C1	chr3q3	79192170	78178585	2	199	0.626905	0.0029114	0.297838	ENSMUSG00000025173	WDR45B	Wdr45b	Wdr45b	68837
AMEX60DD029865	C1	chr3q2	135353621	135439231	1	369	1.57657	0.00293621	0.343597	-	AMEX60DD029865	-	NA	NA
AMEX60DD001265	C1	chr10p3	84932940	84933322	1	163	6.64184	0.00307369	0.202168	-	AMEX60DD001265	-	NA	NA
AMEX60DD022484	C1	chr2p4	68181381	67638253	2	134	1.83908	0.00307556	0.388207	ENSMUSG00000002565	SCIN	Scin	Scin	14009
AMEX60DD056054	C1	chr9q3	275863981	277868297	1	357	1.18588	0.00313457	0.304814	-	PARP14	-	Parp14	547253
AMEX60DD009012	C1	chr13p3	54809493	54875693	1	167	1.96556	0.00314181	0.323953	ENSMUSG00000052688	RAB7B	Rab7b	Rab7b	226421
AMEX60DD025660	C1	chr2q4	65519832	65733472	1	175	1.09123	0.00318887	0.390178	-	AMEX60DD025660	-	NA	NA
AMEX60DD004084	C1	chr11q1	31203411	32223050	1	50	1.05823	0.00319053	0.625961	ENSMUSG00000032220	MYO1E	Myo1e	Myo1e	76886
AMEX60DD038196	C1	chr5p3	245608076	247081802	1	411	0.972725	0.00321781	0.47055	ENSMUSG00000041482	PIEZO2	Piezo2	Piezo2	667742
AMEX60DD030219	C1	chr3q2	313040266	313639817	1	723	0.897434	0.00322911	0.278421	-	ARAP3	-	NA	NA
AMEX60DD029884	C1	chr3q2	143061798	143062365	1	388	1.96203	0.0032294	0.482327	-	AMEX60DD029884	-	NA	NA
AMEX60DD015957	C1	chr1p4	67267155	67563016	1	211	1.93469	0.00324748	0.310225	-	ETV2[nr]|FLI1[hs]	-	NA	NA
AMEX60DD017039	C1	chr1q1	58810474	59269798	1	145	2.18055	0.00325683	0.29384	ENSMUSG00000025481	XB5750836.S[nr]|CDH1[hs]	Urah	NA	NA
AMEX60DD015955	C1	chr1p4	66744334	66247033	2	209	1.41715	0.00328154	0.206892	-	AMEX60DD015955	-	Notch3	18131
AMEX60DD048006	C1	chr7p4	6883713	6344613	2	11	0.438061	0.00330862	0.157591	ENSMUSG00000019920	LIMS1	Lims1	Lims1	110829
AMEX60DD001530	C1	chr10p3	216519078	216948097	1	428	1.47174	0.00331227	0.144188	-	LOC115098873[nr]	-	NA	NA
AMEX60DD003894	C1	chr11p4	24936175	25057101	1	48	3.11644	0.00332893	0.387247	ENSMUSG00000032334	LOXL1	Loxl1	NA	NA
AMEX60DD002632	C1	chr10q2	96476648	96474171	2	159	1.41373	0.00333551	0.699006	-	LOC100336828[nr]	-	NA	NA
AMEX60DD011040	C1	chr14p1	17570073	16959776	2	57	1.8826	0.00337249	0.135611	-	TDRD9	-	NA	NA
AMEX60DD016957	C1	chr1q1	23622777	23192101	2	63	2.64619	0.00337896	0.19911	ENSMUSG00000001670	TAT	Tat	Tat	234724
AMEX60DD037043	C1	chr5p1	126795007	127784434	1	302	1.3571	0.00337962	0.709916	-	LOC115474923[nr]|FLT1[hs]	-	Flt1	72587
AMEX60DD030851	C1	chr3q3	186502087	188021922	1	444	1.97203	0.0033847	0.579237	ENSMUSG00000057948	UNC13D	Unc13d	Unc13d	70450
AMEX60DD008797	C1	chr13p2	47436538	47440495	1	157	1.94119	0.0033996	0.139659	-	LOC114595149[nr]	-	BC034090	207792
AMEX60DD029882	C1	chr3q2	143043218	142989977	2	386	2.29645	0.00341025	0.281523	ENSMUSG00000025355	MMP19	Mmp19	Mmp19	78428
AMEX60DD050932	C1	chr8p2	172027085	172203875	1	310	2.5502	0.00342335	0.184452	-	C8G	-	C8g	77701
AMEX60DD010566	C1	chr13q4	782026	776849	2	13	4.88648	0.00345802	0.369884	-	LOC115468190[nr]|TRIM39[hs]	-	NA	NA
AMEX60DD048302	C1	chr7p4	145766163	146512942	1	306	1.35932	0.0034828	0.500796	ENSMUSG00000033149	PHLDB2	Phldb2	Phldb2	208177
AMEX60DD006476	C1	chr12p2	69666613	68187393	2	130	1.5757	0.00348757	0.267442	ENSMUSG00000022432	SMC1B	Smc1b	Smc1b	73225
AMEX60DD046940	C1	chr7p1	70228911	70490778	1	248	1.91397	0.0035623	0.271546	ENSMUSG00000022821	HGD	Hgd	NA	NA
AMEX60DD026207	C1	chr2q4	276735689	276704909	2	722	2.59341	0.00356775	0.212284	-	AMEX60DD026207	-	NA	NA
AMEX60DD006932	C1	chr12q1	94950062	95244488	1	172	1.27333	0.00360539	0.233448	-	SLC25A18	-	NA	NA
AMEX60DD024166	C1	chr2q2	174151126	174688189	1	297	0.93406	0.00362376	0.47773	ENSMUSG00000010067	RASSF1	Rassf1	Rassf1	56289
AMEX60DD038230	C1	chr5p3	263536071	263535765	2	445	1.3702	0.00362376	0.505447	-	AMEX60DD038230	-	NA	NA
AMEX60DD005352	C1	chr11q3	150808179	150672879	2	230	1.30526	0.00369155	0.191687	ENSMUSG00000032231	ANXA2	Anxa2	Anxa2	12306
AMEX60DD011472	C1	chr14q1	32880803	32580285	2	58	2.15112	0.00371134	0.186818	ENSMUSG00000027452	LOC112101855[nr]|ACSS1[hs]	Acss1	NA	NA
AMEX60DD037294	C1	chr5p2	9378741	10861619	1	31	0.90332	0.00371282	0.658319	-	NRK[nr]|MAP4K4[hs]	-	Map4k4	26921
AMEX60DD005834	C1	chr11q4	60859776	61138355	1	169	1.20786	0.003763	0.380671	-	LLAP_5861[nr]|FHL3[hs]	-	NA	NA
AMEX60DD030962	C1	chr3q3	224936115	226128247	1	555	1.30936	0.00376737	0.50429	ENSMUSG00000076435	LOC115090938[nr]|ACSF2[hs]	Acsf2	NA	NA
AMEX60DD028524	C1	chr3p4	166400297	165953049	2	511	0.933855	0.00381744	0.323959	ENSMUSG00000031749	LOC115476198[nr]|ST3GAL2[hs]	St3gal2	St3gal2	20444
AMEX60DD048225	C1	chr7p4	105592175	105849500	1	229	1.64422	0.00382269	0.124317	-	LOC115091574[nr]|P2RY8[hs]	-	NA	NA
AMEX60DD036750	C1	chr5p1	4538809	4485642	2	9	2.17069	0.00385545	0.0686155	-	LOC115464621[nr]|ZNF850[hs]	-	NA	NA
AMEX60DD030744	C1	chr3q3	145763086	146688890	1	337	0.407661	0.00392725	0.471108	ENSMUSG00000059248	SEPTIN9	Septin9	Septin9	74136
AMEX60DD029760	C1	chr3q2	100323701	100348448	1	264	1.73693	0.00393058	0.121705	-	LOC109055042[nr]|ZEB2[hs]	-	NA	NA
AMEX60DD035387	C1	chr4q2	151751585	150779975	2	245	1.21588	0.00396766	0.444096	ENSMUSG00000020275	REL	Rel	Rel	74467
AMEX60DD010561	C1	chr13q4	561589	1039288	1	8	1.21354	0.00397279	0.269763	ENSMUSG00000022113	LOC115085686[nr]|BTN2A1[hs]	Trim52	NA	NA
AMEX60DD030143	C1	chr3q2	260169402	260321992	1	647	1.39	0.0040066	0.388724	-	PDGFRB[nr]	-	NA	NA
AMEX60DD032708	C1	chr4p1	128474420	128914483	1	478	1.73398	0.00401381	0.237697	-	SCARA3	-	Scara3	52033
AMEX60DD051264	C1	chr8p3	101195903	101047504	2	245	1.57553	0.00402458	0.253517	ENSMUSG00000029070	MXRA8	Mxra8	Mxra8	66077
AMEX60DD014032	C1	chr1p2	139627633	139742198	1	580	1.64676	0.00407701	0.0517873	-	F2RL3	-	F2rl3	20467
AMEX60DD014613	C1	chr1p3	4802371	4642242	2	14	2.50503	0.00408775	0.145176	-	LOC115088447[nr]|TCAF2[hs]	-	NA	NA
AMEX60DD035610	C1	chr4q2	304999594	304817463	2	468	0.86133	0.00411181	0.260456	-	RAB1A[nr]	-	NA	NA
AMEX60DD050081	C1	chr7q4	107938497	108091194	1	307	2.34842	0.00411181	0.253419	-	AMEX60DD050081	-	Gpatch8	237943
AMEX60DD046826	C1	chr7p1	28299731	28300091	1	134	6.45514	0.00417286	0.429967	-	AMEX60DD046826	-	NA	NA
AMEX60DD009014	C1	chr13p3	55325901	55977041	1	169	1.46007	0.00418551	0.158368	-	LOC115073884[nr]|SLC26A9[hs]	-	Tsacc	76927
AMEX60DD025924	C1	chr2q4	171823378	171994205	1	439	0.7627	0.00418937	0.187951	ENSMUSG00000042377	FAM83G[nr]	Fam83g	Fam83g	69640
AMEX60DD015705	C1	chr1p3	434336846	433616666	2	1106	0.872439	0.00419563	0.537577	ENSMUSG00000034974	DAPK2[hs]	Dapk3	Dapk2	13143
AMEX60DD006789	C1	chr12q1	17136144	18337393	1	29	1.18294	0.00423385	0.50229	ENSMUSG00000018042	LOC115090682[nr]|CYB5R3[hs]	Cyb5r3	Cyb5r3	109754
AMEX60DD027311	C1	chr3p2	168926266	168927869	1	444	3.53418	0.00430971	0.147908	-	AMEX60DD027311	-	NA	NA
AMEX60DD049921	C1	chr7q4	57595869	57800421	1	147	1.57129	0.0043398	0.189699	-	LOC102940994[nr]|TRIM27[hs]	-	NA	NA
AMEX60DD054900	C1	chr9q1	128913162	128913492	1	315	1.60805	0.0043398	0.318994	-	AMEX60DD054900	-	NA	NA
AMEX60DD042143	C1	chr6p2	174164341	174217306	1	308	2.51177	0.00436377	0.0707689	-	LOC115082659[nr]	-	NA	NA
AMEX60DD021820	C1	chr2p3	104779155	105147699	1	181	1.95432	0.00436857	0.35801	-	JCAD	-	NA	NA
AMEX60DD035155	C1	chr4q2	11068264	11419887	1	13	1.01534	0.00437373	0.305333	ENSMUSG00000039497	LOC115087720[nr]|DSE[hs]	Dse	Dse	212898
AMEX60DD004992	C1	chr11q2	234815143	234818791	1	413	1.65128	0.00441761	0.642295	-	LOC114112644[nr]	-	NA	NA
AMEX60DD014236	C1	chr1p2	219963617	219736316	2	784	1.6247	0.00442223	0.258274	ENSMUSG00000044469	TNFAIP8L1	Tnfaip8l1	Tnfaip8l1	66443
AMEX60DD008757	C1	chr13p2	36773977	36367706	2	117	1.02738	0.00455963	0.246767	ENSMUSG00000056692	ILRUN	Ilrun	Ilrun	30051
AMEX60DD012921	C1	chr1p1	122730055	122038855	2	616	1.07417	0.00455963	0.240777	ENSMUSG00000001588	ACAP1[nr]|ACAP2[hs]	Acap1	NA	NA
AMEX60DD041912	C1	chr6p2	48910453	48633033	2	77	1.33612	0.00458616	0.553147	ENSMUSG00000005360	SLC1A3	Slc1a3	NA	NA
AMEX60DD044684	C1	chr6q2	90206800	90144151	2	146	1.26329	0.00464775	0.147247	-	TIFA	-	Tifa	211550
AMEX60DD040762	C1	chr5q4	93814887	93640741	2	176	1.03284	0.00470314	0.202014	-	LOC115481258[nr]|EPPK1[hs]	-	NA	NA
AMEX60DD007348	C1	chr12q2	50371737	49471986	2	169	1.15236	0.0047077	0.540661	-	SLC43A3	-	Slc43a3	58207
AMEX60DD051707	C1	chr8p4	164110581	164110916	1	291	1.25318	0.00474684	0.160603	-	LOC111735491[nr]	-	NA	NA
AMEX60DD027003	C1	chr3p2	62511824	62498464	2	136	1.8704	0.00475003	0.361331	ENSMUSG00000016344	DR999_PMT12225[nr]|PPDPF[hs]	Ppdpf	NA	NA
AMEX60DD007929	C1	chr12q3	207413212	206500488	2	332	0.914749	0.00475631	0.329424	ENSMUSG00000008690	NCAPH2	Ncaph2	Ncaph2	52683
AMEX60DD013520	C1	chr1p2	18565668	18487824	2	68	1.61936	0.00475631	0.132188	-	LOC115097464[nr]	-	NA	NA
AMEX60DD009779	C1	chr13q2	46218884	46527370	1	90	1.94889	0.00476953	0.910086	ENSMUSG00000037989	WNK4	Wnk2	Wnk4	69847
AMEX60DD050028	C1	chr7q4	96717188	95123967	2	254	1.91619	0.00477336	0.329155	ENSMUSG00000009292	TRPM2	Trpm2	NA	NA
AMEX60DD013567	C1	chr1p2	26430632	26431052	1	115	6.84518	0.00483138	0.233078	-	AMEX60DD013567	-	NA	NA
AMEX60DD037772	C1	chr5p2	354689043	354237760	2	509	2.35769	0.00483426	0.298554	-	BTK	-	NA	NA
AMEX60DD026781	C1	chr3p1	147301373	147416073	1	487	1.40818	0.00484333	0.257648	ENSMUSG00000032449	LOC102346521[nr]|SLC25A36[hs]	Slc25a36	Slc25a36	192287
AMEX60DD051734	C1	chr8p4	172857042	172101119	2	318	1.8033	0.00484602	0.132585	ENSMUSG00000025701	LOC115470372[nr]|ALOX5[hs]	Alox5	NA	NA
AMEX60DD005624	C1	chr11q3	302876354	302876738	1	502	1.88515	0.00489362	0.278333	-	AMEX60DD005624	-	NA	NA
AMEX60DD012940	C1	chr1p1	127585431	128479582	1	635	1.47001	0.0049172	0.217102	-	LOC103282740[nr]|YBX2[hs]	-	Ybx2	53422
AMEX60DD001933	C1	chr10p4	159181641	157955885	2	278	1.00389	0.00492128	0.571928	ENSMUSG00000036503	RNF13	Rnf13	Rnf13	24017
AMEX60DD006646	C1	chr12p4	6166005	6806051	1	24	1.19982	0.00497831	0.626538	-	LOC115089199[nr]|CALD1[hs]	-	NA	NA
AMEX60DD007141	C1	chr12q1	184897226	184953314	1	381	4.0681	0.00502441	0.103736	-	AMEX60DD007141	-	NA	NA
AMEX60DD007250	C1	chr12q2	20675464	20742416	1	71	1.49509	0.00502854	0.186624	-	AMEX60DD007250	-	NA	NA
AMEX60DD019363	C1	chr1q3	424575221	423394472	2	809	1.07248	0.0050454	0.638446	ENSMUSG00000035275	RAVER2	Raver2	Raver2	26563
AMEX60DD026420	C1	chr3p1	29009492	28982421	2	126	3.73315	0.00505263	0.140033	-	LOC106886850[nr]|TLR2[hs]	-	Tlr2	24088
AMEX60DD037012	C1	chr5p1	113342792	113068554	2	271	1.14635	0.00514522	0.464274	ENSMUSG00000031207	MSN	Msn	Msn	76130
AMEX60DD052624	C1	chr8q2	194870018	196032503	1	403	0.82026	0.00514522	0.325563	-	MYOF	-	NA	NA
AMEX60DD052828	C1	chr8q3	164181513	164526784	1	201	0.971887	0.00514522	0.138098	-	MARVELD1	-	NA	NA
AMEX60DD047242	C1	chr7p2	61088733	60390260	2	116	1.06644	0.00516255	0.671724	ENSMUSG00000022952	RUNX1	Runx1	Runx1	12394
AMEX60DD018839	C1	chr1q3	135954101	135954974	1	285	2.2333	0.00523522	0.267452	-	AMEX60DD018839	-	NA	NA
AMEX60DD021087	C1	chr2p2	77808403	77428834	2	160	1.46844	0.00523957	0.159933	ENSMUSG00000031165	WAS	Was	Was	20937
AMEX60DD024268	C1	chr2q2	226962946	227036721	1	399	2.78207	0.00527808	0.215384	-	N/A	-	NA	NA
AMEX60DD040170	C1	chr5q3	114563161	115176728	1	169	1.79716	0.00529408	0.462254	-	MATN2	-	Gm884	380730
AMEX60DD034395	C1	chr4p4	212979365	213011991	1	383	1.4426	0.00532542	0.163395	-	AMEX60DD034395	-	NA	NA
AMEX60DD045102	C1	chr6q2	371900402	373147422	1	564	1.19685	0.00532542	0.479552	-	LOC115461641[nr]	-	NA	NA
AMEX60DD047327	C1	chr7p2	92776113	92775785	2	201	2.26454	0.00532542	0.158628	-	AMEX60DD047327	-	NA	NA
AMEX60DD046426	C1	chr6q4	228601483	228765021	1	452	3.51552	0.00543187	0.106538	-	LOC115640976[nr]|TRIM39[hs]	-	NA	NA
AMEX60DD049920	C1	chr7q4	57353181	57354893	1	146	3.0974	0.00558322	0.261697	-	LOC115093274[nr]	-	Tas2r126	13835
AMEX60DD050342	C1	chr8p1	32180953	32057937	2	119	1.46822	0.00558322	0.279802	-	PRRX2	-	NA	NA
AMEX60DD012874	C1	chr1p1	113124183	112737748	2	569	3.78302	0.00560988	0.119749	-	LOC115078688[nr]|ST8SIA6[hs]	-	NA	NA
AMEX60DD004661	C1	chr11q2	25207167	25019114	2	82	3.08074	0.0056206	0.109176	-	LOC115468950[nr]	-	NA	NA
AMEX60DD028720	C1	chr3q1	79759863	79225529	2	135	1.56445	0.00563121	0.186205	-	LOC115098269[nr]|TGM6[hs]	-	NA	NA
AMEX60DD029759	C1	chr3q2	99923716	99923231	2	263	2.05726	0.00563121	0.179669	-	SLC26A4[nr]	-	NA	NA
AMEX60DD029969	C1	chr3q2	180472069	180794346	1	473	2.30475	0.00563121	0.174121	ENSMUSG00000023000	DHH	Dhh	NA	NA
AMEX60DD019751	C1	chr1q4	157311860	157432389	1	367	2.25566	0.00567401	0.182121	-	LOC102462718[nr]|KCNC1[hs]	-	NA	NA
AMEX60DD046249	C1	chr6q4	161379997	160983088	2	275	1.24401	0.00569902	0.333599	ENSMUSG00000074793	HSPA12B	Hspa12b	Hspa12b	20612
AMEX60DD028405	C1	chr3p4	113863785	113870293	1	392	1.46474	0.00575619	0.308591	ENSMUSG00000030717	LOC115474130[nr]	Nupr1	Nupr1	246779
AMEX60DD031961	C1	chr3q4	223621883	223013426	2	643	1.30257	0.00582354	0.454264	-	LOC115181669[nr]|MUC4[hs]	-	NA	NA
AMEX60DD050052	C1	chr7q4	100167557	100168195	1	276	1.38081	0.00582677	0.67587	-	LYPA_23C008010[nr]	-	NA	NA
AMEX60DD051750	C1	chr8p4	181474516	181584315	1	334	2.14067	0.00583272	0.0983089	-	AMEX60DD051750	-	NA	NA
AMEX60DD032709	C1	chr4p1	128876688	128822143	2	479	2.69901	0.00584313	0.0830552	ENSMUSG00000034463	PARPI_0008565[nr]|SCARA3[hs]	Scara3	NA	NA
AMEX60DD011073	C1	chr14p1	24134572	24135161	1	90	2.65222	0.00591551	0.267787	-	AMEX60DD011073	-	NA	NA
AMEX60DD034947	C1	chr4q1	171937241	173069989	1	338	0.754171	0.00592363	0.649394	ENSMUSG00000023868	PDE10A	Pde10a	Pde10a	23984
AMEX60DD015000	C1	chr1p3	140543863	140551150	1	401	0.411804	0.00597106	0.0224765	-	LOC113746826[nr]	-	NA	NA
AMEX60DD048380	C1	chr7p4	184245197	184252404	1	384	1.06849	0.00601172	0.395751	ENSMUSG00000025283	SAT1[nr]	Sat1	Sat1	73347
AMEX60DD035335	C1	chr4q2	123753157	123565076	2	193	1.27019	0.00601808	0.112787	-	CNST	-	NA	NA
AMEX60DD031434	C1	chr3q4	53152759	54426576	1	116	2.07459	0.00602092	0.303108	-	DNAH17	-	NA	NA
AMEX60DD003471	C1	chr11p2	4336906	4771732	1	3	1.79144	0.00603204	0.454483	-	MCTP2[nr]	-	Mctp2	244049
AMEX60DD050933	C1	chr8p2	172307774	172394540	1	311	2.43872	0.0060384	0.0687567	-	AMEX60DD050933	-	NA	NA
AMEX60DD016801	C1	chr1p4	352772890	352576294	2	1055	1.04743	0.00604657	0.709463	ENSMUSG00000028063	LMNA	Lmna	Lmna	16905
AMEX60DD008789	C1	chr13p2	45686860	45441106	2	149	2.2019	0.00605053	0.0959345	ENSMUSG00000037446	TULP1	Tulp1	Tub	118567496
AMEX60DD043306	C1	chr6p4	87514472	88398360	1	149	0.807792	0.00605519	0.342274	ENSMUSG00000024697	GNA14	Gna14	Gna14	208518
AMEX60DD043153	C1	chr6p3	454777306	455354886	1	657	1.68909	0.00606867	0.45819	ENSMUSG00000033207	MAMDC2	Mamdc2	Mamdc2	226026
AMEX60DD003986	C1	chr11p4	62823993	63266179	1	140	1.04387	0.0060719	0.294673	ENSMUSG00000040188	SCAMP2	Scamp2	Scamp2	24044
AMEX60DD044517	C1	chr6q1	373990744	373991172	1	698	1.13853	0.00610886	0.695621	-	LOC111772992[nr]	-	Dlg5	71228
AMEX60DD034937	C1	chr4q1	167586758	168246065	1	328	1.2546	0.00616092	0.334127	ENSMUSG00000073468	SFT2D1	Sft2d1	Sft2d1	106489
AMEX60DD007249	C1	chr12q2	20675619	20542166	2	70	1.75141	0.00617725	0.229442	-	TMEM109	-	Tmem109	68539
AMEX60DD006621	C1	chr12p3	77377913	77709737	1	137	2.14097	0.00619476	0.255446	-	CD9	-	NA	NA
AMEX60DD005022	C1	chr11q2	255663480	256356166	1	443	1.4285	0.00630151	0.227237	ENSMUSG00000048677	TPCN2	Tpcn2	Tpcn2	233979
AMEX60DD011092	C1	chr14p2	912191	961216	1	2	2.38452	0.00630151	0.201908	-	LOC108698789[nr]|EXOC3L4[hs]	-	Exoc3l4	74190
AMEX60DD049766	C1	chr7q3	277554192	278054630	1	440	1.63585	0.00630151	0.583716	-	P2RY6	-	NA	NA
AMEX60DD052575	C1	chr8q2	173284652	173507340	1	354	3.2676	0.00630151	0.208736	ENSMUSG00000009378	SLC16A12	Slc16a12	Slc16a12	240638
AMEX60DD031432	C1	chr3q4	50986938	52896771	1	114	2.14439	0.00633678	0.436483	-	DNAH17	-	NA	NA
AMEX60DD031636	C1	chr3q4	115255166	115561293	1	318	1.18521	0.0063399	0.121894	ENSMUSG00000038146	NOTCH3[nr]|NOTCH2[hs]	Notch3	NA	NA
AMEX60DD040714	C1	chr5q4	79864588	79263483	2	127	0.912586	0.00641355	0.401462	ENSMUSG00000022546	GPT.L[nr]|GPT2[hs]	Gpt	Gpt	14106
AMEX60DD018036	C1	chr1q2	132318338	134227093	1	312	0.822031	0.00644756	0.984723	-	ARHGEF1	-	NA	NA
AMEX60DD045673	C1	chr6q3	292251164	291839162	2	417	1.9502	0.00650196	0.406951	ENSMUSG00000029185	FAM114A1	Fam114a1	Fam114a1	21899
AMEX60DD056134	C1	chr9q3	328750808	329173117	1	437	1.6621	0.006529	0.375517	-	LOC115093445[nr]|LZTR1[hs]	-	NA	NA
AMEX60DD022164	C1	chr2p3	284941891	284203865	2	525	1.06259	0.00653943	0.313851	ENSMUSG00000026768	ITGA8	Itga8	Itga8	241226
AMEX60DD004566	C1	chr11q1	257597687	257583430	2	532	1.89261	0.00654829	0.234943	-	AMEX60DD004566	-	NA	NA
AMEX60DD007083	C1	chr12q1	163535826	164451035	1	323	0.912319	0.00655231	0.562579	ENSMUSG00000038456	LOC102943243[nr]	Dennd2a	Dennd2a	209773
AMEX60DD026910	C1	chr3p2	24213526	24213300	2	43	4.73869	0.00657977	0.130016	-	AMEX60DD026910	-	NA	NA
AMEX60DD010031	C1	chr13q2	145043599	145197977	1	342	1.04272	0.00661159	0.236127	ENSMUSG00000004044	CAVIN1	Cavin1	Cavin1	20848
AMEX60DD005838	C1	chr11q4	62874385	64364113	1	173	0.862286	0.0066421	0.546157	-	INPP5B	-	Rgsl1	240816
AMEX60DD006431	C1	chr12p2	46907737	46298378	2	85	1.95826	0.00672848	0.158667	-	CIB84_002661[nr]|SCUBE1[hs]	-	Scube1	64706
AMEX60DD056049	C1	chr9q3	274825413	274829786	1	352	3.32747	0.00672848	0.118591	-	LOC109046119[nr]	-	Cdh3	12560
AMEX60DD014525	C1	chr1p2	319574473	319200426	2	1073	1.41573	0.00673191	0.139053	-	ACER1	-	NA	NA
AMEX60DD012490	C1	chr1p1	25052627	25054539	1	185	3.10105	0.00674591	0.105335	-	AMEX60DD012490	-	NA	NA
AMEX60DD022944	C1	chr2p4	266697656	266975333	1	594	2.44176	0.00674935	0.315924	ENSMUSG00000022949	CLIC2	Clic6	Clic4	12399
AMEX60DD024220	C1	chr2q2	201670666	201685026	1	351	2.74754	0.00680152	0.161431	-	LOC102462795[nr]	-	NA	NA
AMEX60DD010660	C1	chr13q4	20397375	20394975	2	107	2.6921	0.00681288	0.467432	-	AMEX60DD010660	-	NA	NA
AMEX60DD027310	C1	chr3p2	169155718	168608552	2	443	1.25134	0.00685303	0.225474	-	AMEX60DD027310	-	NA	NA
AMEX60DD028726	C1	chr3q1	81773046	81888196	1	141	1.59939	0.006905	0.236697	ENSMUSG00000015575	ATP6V0E1	Atp6v0e	Atp6v0e	67458
AMEX60DD009285	C1	chr13q1	14289165	14740958	1	27	1.85666	0.00693816	0.274209	-	NFATC4	-	Nfatc4	104110
AMEX60DD000103	C1	chr10p1	50521878	49570392	2	103	0.742064	0.00701499	0.417501	ENSMUSG00000029439	SFSWAP	Sfswap	NA	NA
AMEX60DD029558	C1	chr3q2	18620718	18686392	1	62	1.38944	0.00702328	0.105928	ENSMUSG00000060284	SP7	Sp7	Sp7	170574
AMEX60DD014030	C1	chr1p2	137843145	139228457	1	578	0.663535	0.00707632	0.426266	-	SIN3B	-	NA	NA
AMEX60DD022246	C1	chr2p3	337607906	337386099	2	607	2.23919	0.00710312	0.12275	-	SAMD9L	-	NA	NA
AMEX60DD012093	C1	chr14q4	7538837	7540603	1	11	1.18442	0.00722899	0.160918	-	ROHU_019343[nr]	-	NA	NA
AMEX60DD012993	C1	chr1p1	142760647	143578056	1	688	1.03091	0.00728337	0.653155	ENSMUSG00000004846	LOC115078351[nr]|PLOD3[hs]	Plod3	Plod3	70103
AMEX60DD049348	C1	chr7q3	20155394	19875781	2	22	1.18849	0.00731572	0.273527	ENSMUSG00000021959	LATS2[nr]	Lats2	NA	NA
AMEX60DD030224	C1	chr3q2	315261248	314791051	2	728	0.975447	0.00736004	0.342618	ENSMUSG00000044024	RELL2	Rell2	Rell2	225392
AMEX60DD012722	C1	chr1p1	76305332	76305570	1	417	6.16844	0.00753225	0.145043	-	AMEX60DD012722	-	NA	NA
AMEX60DD019652	C1	chr1q4	112969074	112997364	1	268	5.98884	0.00753225	0.127826	-	AMEX60DD019652	-	NA	NA
AMEX60DD042137	C1	chr6p2	171853678	172850942	1	302	1.01444	0.00757816	0.0905195	-	AMEX60DD042137	-	NA	NA
AMEX60DD003941	C1	chr11p4	46779108	46559412	2	95	1.53992	0.00757911	0.198018	ENSMUSG00000032733	SNX33	Snx33	Snx33	235406
AMEX60DD036888	C1	chr5p1	48507090	48035058	2	147	1.42708	0.00760941	0.27999	ENSMUSG00000019359	GDPD2	Gdpd2	Gdpd2	71584
AMEX60DD051506	C1	chr8p4	65038705	64193552	2	90	0.930563	0.00767619	0.672652	ENSMUSG00000057530	ECE1	Ece1	Ece1	11647
AMEX60DD043122	C1	chr6p3	441889857	440088528	2	626	1.41812	0.00774153	0.476076	-	DMRT1[hs]	-	Dmrt1	50796
AMEX60DD018164	C1	chr1q2	183377745	182441595	2	440	1.00021	0.00779665	0.37216	ENSMUSG00000026687	ALDH9A1	Aldh9a1	Aldh9a1	56752
AMEX60DD009326	C1	chr13q1	26965527	27857237	1	68	1.34209	0.00780139	0.360665	ENSMUSG00000022179	C16H14ORF93[nr]|C14ORF93[hs]	4931414P19Rik	NA	NA
AMEX60DD010584	C1	chr13q4	3016345	3111164	1	31	3.30185	0.00784135	0.182274	-	AMEX60DD010584	-	NA	NA
AMEX60DD022398	C1	chr2p4	19278677	19223158	2	48	1.12804	0.00784391	0.179202	ENSMUSG00000029661	COL1A2	Col1a2	NA	NA
AMEX60DD016040	C1	chr1p4	92870901	92872540	1	294	3.3642	0.00787272	0.137292	-	AMEX60DD016040	-	NA	NA
AMEX60DD046397	C1	chr6q4	218799046	218734083	2	423	2.35046	0.00792529	0.0791554	-	CPXM1	-	NA	NA
AMEX60DD036907	C1	chr5p1	55595426	55684441	1	166	1.90805	0.00793813	0.220145	-	LOC115130639[nr]	-	NA	NA
AMEX60DD053985	C1	chr9p2	96191596	96788819	1	257	2.45355	0.00793865	0.0867873	-	LOC115074331[nr]|NXPE4[hs]	-	NA	NA
AMEX60DD006772	C1	chr12q1	7169245	6352338	2	12	0.910939	0.00799322	0.579143	ENSMUSG00000030259	RASSF8	Rassf8	Rassf8	71323
AMEX60DD019042	C1	chr1q3	243296632	243387352	1	488	2.48679	0.00801762	0.169143	ENSMUSG00000068523	GNG5	Gng5	Gng5	70951
AMEX60DD020580	C1	chr2p1	178852276	179075389	1	363	1.27209	0.00802615	0.277266	ENSMUSG00000018830	MYH11	Myh11	Myh11	17880
AMEX60DD028632	C1	chr3q1	34466365	34465833	2	47	2.16069	0.00802615	0.159814	-	LOC116219103[nr]	-	NA	NA
AMEX60DD055546	C1	chr9q2	196297481	196300073	1	405	2.59346	0.00803699	0.521018	-	AMEX60DD055546	-	NA	NA
AMEX60DD002702	C1	chr10q2	127143646	127234143	1	229	2.61396	0.00820492	0.148072	-	KLHL6	-	Klhl6	239743
AMEX60DD009298	C1	chr13q1	17749798	17620216	2	40	4.5539	0.00820918	0.107937	-	LOC115078290[nr]|LTB4R[hs]	-	NA	NA
AMEX60DD019128	C1	chr1q3	290637345	290606324	2	574	4.2909	0.00821706	0.10989	-	AMEX60DD019128	-	NA	NA
AMEX60DD010302	C1	chr13q3	58751168	58852901	1	180	1.71169	0.0082501	0.0918323	-	LOC108702493[nr]|MREG[hs]	-	Mreg	381269
AMEX60DD043189	C1	chr6p4	17683358	17991233	1	32	1.89743	0.00830246	0.223847	-	LOC115463407[nr]|ANXA1[hs]	-	NA	NA
AMEX60DD039344	C1	chr5q1	275508579	275590238	1	515	2.26309	0.00836336	0.221335	ENSMUSG00000038702	DSEL	Dsel	Dsel	319901
AMEX60DD010585	C1	chr13q4	3039080	3025162	2	32	3.35464	0.00851326	0.254155	-	LOC115466229[nr]|TRAF3[hs]	-	Traf3	22031
AMEX60DD004422	C1	chr11q1	200987313	201427763	1	388	0.816882	0.00851709	0.198532	-	CRACR2B	-	Cracr2b	213573
AMEX60DD009574	C1	chr13q1	89189570	89069592	2	316	1.04712	0.00852929	0.193789	ENSMUSG00000040618	PCK2	Pck2	Pck2	74551
AMEX60DD049900	C1	chr7q4	49997631	49803401	2	126	1.39382	0.00852929	0.34773	ENSMUSG00000073982	RHOG	Rhog	Rhog	233575
AMEX60DD049871	C1	chr7q4	40582772	40423828	2	97	3.29058	0.00854314	0.140812	-	AMEX60DD049871	-	Il1r2	16178
AMEX60DD014602	C1	chr1p3	422401	225524	2	3	3.12233	0.00854999	0.163538	-	AMEX60DD014602	-	NA	NA
AMEX60DD002359	C1	chr10q1	79400339	79638531	1	154	2.79252	0.0085718	0.135286	-	LOC115099569[nr]|A4GNT[hs]	-	Ccdc162	75973
AMEX60DD009989	C1	chr13q2	128883479	128751410	2	300	2.02286	0.0085718	0.183358	ENSMUSG00000017724	ETV4	Etv4	Etv4	18612
AMEX60DD021431	C1	chr2p2	251323018	251709966	1	503	1.67471	0.00860828	0.396982	-	LITAF	-	NA	NA
AMEX60DD015219	C1	chr1p3	208762514	207603828	2	620	1.01256	0.00867304	1.15149	ENSMUSG00000028059	ARHGEF2	Arhgef2	Arhgef2	16800
AMEX60DD046379	C1	chr6q4	216088930	216121682	1	405	2.78318	0.00877267	0.0638303	-	LOC115462128[nr]|KAZALD1[hs]	-	NA	NA
AMEX60DD014167	C1	chr1p2	194652592	195850496	1	715	0.817582	0.00879298	0.544988	ENSMUSG00000058301	UPF1	Upf1	Upf1	26558
AMEX60DD037753	C1	chr5p2	346130807	346130608	2	490	2.37503	0.00888884	0.276826	-	AMEX60DD037753	-	NA	NA
AMEX60DD002990	C1	chr10q3	129696642	129695629	2	249	3.23792	0.00892432	0.471217	-	AMEX60DD002990	-	NA	NA
AMEX60DD015956	C1	chr1p4	67002169	66938448	2	210	1.62068	0.00892432	0.0692412	-	LOC115082141[nr]	-	Ets1	23871
AMEX60DD004559	C1	chr11q1	256305123	256409008	1	525	1.40928	0.00903732	0.0897382	ENSMUSG00000060591	DR999_PMT19035[nr]|IFITM3[hs]	Ifitm2	Ifitm3	68713
AMEX60DD026736	C1	chr3p1	129520481	129839642	1	442	2.17516	0.00903732	0.105059	-	APOBEC1	-	NA	NA
AMEX60DD046657	C1	chr6q4	262311092	262627109	1	683	1.94019	0.00903833	0.183826	-	LOXL3	-	NA	NA
AMEX60DD028010	C1	chr3p3	235946184	235839978	2	569	2.62892	0.00911956	0.0834581	-	AMEX60DD028010	-	NA	NA
AMEX60DD031861	C1	chr3q4	192447238	192925417	1	543	1.17888	0.00916289	0.342536	-	S1PR2	-	NA	NA
AMEX60DD031646	C1	chr3q4	117520564	117141642	2	328	1.36433	0.00921282	0.391141	ENSMUSG00000033805	EPHX3[nr]|EPHX4[hs]	Ephx4	Ephx4	114642
AMEX60DD026921	C1	chr3p2	25683353	25667054	2	54	0.783718	0.00924926	0.0318978	-	AMEX60DD026921	-	NA	NA
AMEX60DD010804	C1	chr13q4	42666070	42842524	1	251	1.70754	0.00926085	0.209759	-	TAPBP[nr]	-	Tapbp	13163
AMEX60DD014517	C1	chr1p2	316893088	317196387	1	1065	1.01972	0.00926583	0.146231	-	LOC103049905[nr]|MYO1F[hs]	-	NA	NA
AMEX60DD043658	C1	chr6p4	289260548	287995437	2	501	0.934976	0.00926672	0.424098	ENSMUSG00000024485	SLC4A4	Slc4a9	Slc4a4	54403
AMEX60DD011298	C1	chr14p3	46481648	45273542	2	101	0.802105	0.00937098	0.481452	ENSMUSG00000061533	CEP128[nr]	Cep128	NA	NA
AMEX60DD025934	C1	chr2q4	177747417	177187124	2	449	0.739064	0.00965273	0.564086	ENSMUSG00000020536	DR999_PMT06451[nr]|LLGL1[hs]	Llgl1	Llgl1	16897
AMEX60DD015910	C1	chr1p4	54230124	54127835	2	164	3.05936	0.00971359	0.245945	ENSMUSG00000086361	LOC115076017[nr]	Gm6569	Gm6569	102634429
AMEX60DD018666	C1	chr1q3	47018294	46184977	2	112	0.969647	0.00974265	0.414157	-	QSOX1	-	Qsox1	16872
AMEX60DD030621	C1	chr3q3	86956984	86992009	1	214	0.840272	0.00974265	0.204482	ENSMUSG00000039208	METRNL	Metrnl	NA	NA
AMEX60DD015066	C1	chr1p3	164850451	165329888	1	467	2.45478	0.00978254	0.179053	-	LOC107757394[nr]|CYP2U1[hs]	-	NA	NA
AMEX60DD003187	C1	chr10q4	54774036	55782307	1	178	1.6393	0.00981863	0.33089	-	LOC112060334[nr]|TP63[hs]	-	NA	NA
AMEX60DD016342	C1	chr1p4	195054556	195249400	1	596	1.25888	0.00981863	0.0960838	ENSMUSG00000024661	FTH1[hs]	Fth1	NA	NA
AMEX60DD055545	C1	chr9q2	196295317	196578849	1	404	1.5526	0.00981863	0.37427	ENSMUSG00000027007	ITPRID2	Itprid2	Itprid2	70599
AMEX60DD014094	C1	chr1p2	163814295	162970490	2	642	1.20289	0.00984074	0.25345	-	AMEX60DD014094	-	NA	NA
AMEX60DD036933	C1	chr5p1	65744089	65838871	1	192	0.962416	0.00989832	0.273605	ENSMUSG00000031217	EFNB1	Efnb1	Efnb1	236920
AMEX60DD044694	C1	chr6q2	95004180	93136991	2	156	1.41811	0.00998567	0.419288	-	ZGRF1	-	Zgrf1	71643
AMEX60DD032595	C1	chr4p1	86085600	85903728	2	365	1.60606	0.0100514	0.15008	-	EMILIN1	-	NA	NA
AMEX60DD037143	C1	chr5p1	176999343	177832498	1	402	0.949617	0.0101055	0.522765	-	DR999_PMT01068[nr]|COL4A6[hs]	-	NA	NA
AMEX60DD005121	C1	chr11q2	309689950	309689159	2	542	2.08182	0.010138	0.558047	-	AMEX60DD005121	-	NA	NA
AMEX60DD049268	C1	chr7q2	270015104	270583604	1	390	1.10548	0.010138	0.632299	ENSMUSG00000041313	SLC7A1	Slc7a1	Slc7a1	11987
AMEX60DD043889	C1	chr6q1	36344068	37734531	1	70	0.523552	0.0101431	0.359043	-	PTPN13	-	NA	NA
AMEX60DD001243	C1	chr10p3	80304476	80310644	1	141	5.83925	0.0101627	0.161393	-	D9C73_028124[nr]	-	Arhgef10l	72754
AMEX60DD022090	C1	chr2p3	247523256	248240032	1	451	0.859753	0.0102373	0.338388	-	FAM126A	-	NA	NA
AMEX60DD019698	C1	chr1q4	144758346	144816511	1	314	3.34831	0.0104017	0.0513886	-	AMEX60DD019698	-	NA	NA
AMEX60DD043660	C1	chr6p4	288619637	288896152	1	503	1.72017	0.0104038	0.216941	-	AMEX60DD043660	-	NA	NA
AMEX60DD015692	C1	chr1p3	430389946	430004302	2	1093	0.625404	0.0104251	0.216444	ENSMUSG00000028073	PEAR1	Pear1	NA	NA
AMEX60DD039864	C1	chr5q2	319779377	320689023	1	449	0.991563	0.0105809	0.229288	ENSMUSG00000048960	PREX2	Prex2	Prex2	109294
AMEX60DD055299	C1	chr9q2	86863766	86528035	2	158	1.72666	0.010591	0.478366	-	TFPI	-	Tfpi	21788
AMEX60DD006762	C1	chr12q1	2324646	4177262	1	2	0.951475	0.0107401	0.485431	ENSMUSG00000030287	LOC115477466[nr]|ITPR2[hs]	Itpr2	NA	NA
AMEX60DD012820	C1	chr1p1	98446663	96214357	2	515	2.13154	0.0107965	0.604174	-	ZCWPW1	-	Zcwpw1	231803
AMEX60DD024618	C1	chr2q2	386251715	386244254	2	749	2.15709	0.0108075	0.222207	-	AMEX60DD024618	-	NA	NA
AMEX60DD008624	C1	chr13p1	73124821	72846722	2	189	2.77459	0.0108344	0.151818	-	LOC115073798[nr]	-	NA	NA
AMEX60DD055538	C1	chr9q2	192075584	191979211	2	397	1.9194	0.0108778	0.418593	ENSMUSG00000020241	COL6A2	Col6a2	NA	NA
AMEX60DD002633	C1	chr10q2	96511121	96508712	2	160	1.53918	0.0108961	0.251245	-	ROHU_037153[nr]	-	NA	NA
AMEX60DD031853	C1	chr3q4	189253724	190223096	1	535	0.613797	0.0109367	0.327204	ENSMUSG00000038884	SHFL	Shfl	Shfl	319278
AMEX60DD024301	C1	chr2q2	235479831	235880970	1	432	0.973911	0.0109609	0.323245	-	PAK4[nr]|PAK5[hs]	-	Hipk1	15257
AMEX60DD023318	C1	chr2q1	75723076	75912057	1	257	0.959969	0.010986	0.191745	-	AMEX60DD023318	-	NA	NA
AMEX60DD014074	C1	chr1p2	157139861	157147012	1	622	2.10752	0.0111759	0.304419	-	ARRDC2	-	Arrdc2	70807
AMEX60DD014584	C1	chr1p2	341407702	340921254	2	1132	2.16761	0.011292	0.384898	ENSMUSG00000059406	TMPRSS9	Tmprss9	NA	NA
AMEX60DD025913	C1	chr2q4	169963817	170801813	1	428	0.915189	0.0113371	0.360272	ENSMUSG00000004837	GRAP[nr]|GRAPL[hs]	Grap	NA	NA
AMEX60DD045984	C1	chr6q4	11419935	10193434	2	10	1.05218	0.0113788	0.346859	ENSMUSG00000052783	GRK4	Grk4	Grk6	26385
AMEX60DD040684	C1	chr5q4	67500088	67314195	2	97	1.29945	0.0114069	0.247969	-	ZC3H3	-	Zc3h3	223642
AMEX60DD041940	C1	chr6p2	68390586	68669166	1	105	1.22919	0.0114242	0.236423	-	OSMR	-	NA	NA
AMEX60DD028546	C1	chr3p4	175315781	175966037	1	533	1.06771	0.0115618	0.30538	-	LOC115096919[nr]|ARHGAP39[hs]	-	Arhgap39	223666
AMEX60DD014629	C1	chr1p3	7835141	7303529	2	30	1.89722	0.0116366	0.287969	-	LOC112125120[nr]|TRIM39[hs]	-	NA	NA
AMEX60DD024473	C1	chr2q2	326751405	326751873	1	604	3.76602	0.0117551	0.431701	-	AMEX60DD024473	-	NA	NA
AMEX60DD054705	C1	chr9q1	59064708	57686027	2	120	1.08824	0.0118086	0.597603	ENSMUSG00000017288	VPS53	Vps53	Vps53	74230
AMEX60DD034849	C1	chr4q1	114585452	115824522	1	240	0.944725	0.0118535	0.614503	-	DR999_PMT07954[nr]|MAP3K5[hs]	-	NA	NA
AMEX60DD007587	C1	chr12q2	206658267	206645300	2	408	5.68313	0.0119263	0.103027	-	LOC103282875[nr]|RTL1[hs]	-	NA	NA
AMEX60DD014684	C1	chr1p3	23160133	23130919	2	85	1.44688	0.0119263	0.268065	-	ANGPTL4	-	Angptl4	19326
AMEX60DD027276	C1	chr3p2	158212338	158211367	2	409	6.2142	0.0119263	0.149783	-	AMEX60DD027276	-	NA	NA
AMEX60DD027878	C1	chr3p3	188981886	188983744	1	437	5.54028	0.0119263	0.0931207	ENSMUSG00000044444	PFN3	Pfn3	Pfn3	20505
AMEX60DD029660	C1	chr3q2	59562220	59765798	1	164	4.92367	0.0119263	0.0600225	-	LOC114587070[nr]|METTL7A[hs]	-	NA	NA
AMEX60DD033728	C1	chr4p3	209593183	209395567	2	310	5.34646	0.0119263	0.0811575	ENSMUSG00000032418	ME1	Me1	NA	NA
AMEX60DD049053	C1	chr7q2	137782959	137363390	2	175	1.77458	0.0119263	0.122153	-	LRRC63	-	Lrrc63	70859
AMEX60DD056371	C1	chr9q4	42152772	42109567	2	118	5.25856	0.0119263	0.0762393	-	AMEX60DD056371	-	NA	NA
AMEX60DD054655	C1	chr9q1	35524389	35558359	1	69	0.757244	0.0121624	0.117969	-	AMEX60DD054655	-	Arhgef2	16800
AMEX60DD010933	C1	chr13q4	58833140	58831805	2	382	0.898557	0.0121657	0.650333	-	AMEX60DD010933	-	NA	NA
AMEX60DD021858	C1	chr2p3	124561780	125574047	1	219	1.23247	0.0122518	0.582521	ENSMUSG00000026779	MASTL	Mastl	Mastl	67121
AMEX60DD009106	C1	chr13p4	11988655	11990487	1	56	2.43116	0.0122874	0.431744	-	AMEX60DD009106	-	NA	NA
AMEX60DD021037	C1	chr2p2	61621611	61934995	1	109	1.80463	0.012295	0.327466	-	LOC102365697[nr]|MDFIC[hs]	-	NA	NA
AMEX60DD054904	C1	chr9q1	129885107	129781215	2	319	1.75843	0.012295	0.362505	ENSMUSG00000043099	AB205_0198320[nr]|HIC1[hs]	Hic1	Hic1	15248
AMEX60DD002245	C1	chr10q1	26035274	24085422	2	40	1.72436	0.0123015	0.223211	ENSMUSG00000034107	ANO7	Ano7	Ano7	404545
AMEX60DD044565	C1	chr6q2	10477161	11298357	1	27	1.14699	0.0123348	0.229753	-	SVEP1[nr]	-	NA	NA
AMEX60DD035753	C1	chr4q3	55785698	55668179	2	78	2.55296	0.0123362	0.180607	-	AAES_163428[nr]|DHRS9[hs]	-	Dhrs9	27413
AMEX60DD024378	C1	chr2q2	283165396	282876585	2	509	2.31872	0.0123954	0.0895501	-	AMEX60DD024378	-	NA	NA
AMEX60DD044346	C1	chr6q1	276169492	274296722	2	527	1.03065	0.0125182	0.473572	ENSMUSG00000038368	FOCAD	Focad	Focad	230393
AMEX60DD026430	C1	chr3p1	34241689	33707091	2	136	1.89031	0.0125367	0.134139	-	LOC102561650[nr]	-	NA	NA
AMEX60DD024908	C1	chr2q3	89621400	89634607	1	231	1.46673	0.0125715	0.35011	-	AMEX60DD024908	-	NA	NA
AMEX60DD008143	C1	chr12q4	55774950	55346676	2	125	1.33901	0.0126641	0.473959	ENSMUSG00000025780	ITIH5	Itih5	NA	NA
AMEX60DD008529	C1	chr13p1	38168081	38501102	1	94	1.43859	0.0126719	0.268885	ENSMUSG00000019888	LOC102346343[nr]|MGAT4C[hs]	Mgat4c	Mgat4c	67569
AMEX60DD025821	C1	chr2q4	121694802	121533730	2	336	2.36281	0.0126763	0.0660369	-	TMEM238[nr]	-	A930007A09Rik	432999
AMEX60DD010014	C1	chr13q2	138633765	138939220	1	325	0.792993	0.0127228	0.550951	-	PLEKHH3[nr]|MYO10[hs]	-	Myo10	17909
AMEX60DD020917	C1	chr2p1	338875133	338877987	1	700	2.9183	0.0127507	0.470262	-	AMEX60DD020917	-	NA	NA
AMEX60DD031988	C1	chr3q4	232721622	232809059	1	670	0.850453	0.0127765	0.179536	ENSMUSG00000001348	ACP5	Acp5	Acp5	11433
AMEX60DD006493	C1	chr12p3	7957792	7154174	2	9	1.70865	0.0128332	0.527871	ENSMUSG00000006369	FBLN1	Fbln1	Fbln1	67747
AMEX60DD025192	C1	chr2q3	198258072	198486694	1	515	1.85324	0.0128374	0.217229	-	CDC42EP2	-	NA	NA
AMEX60DD000630	C1	chr10p2	39354122	39492886	1	79	1.80649	0.0128842	0.197421	ENSMUSG00000029445	LOC115479662[nr]|HPD[hs]	Hpd	NA	NA
AMEX60DD055380	C1	chr9q2	127158017	126265237	2	239	1.15817	0.0129532	0.314356	ENSMUSG00000026003	ACADL	Acadl	Acadl	68691
AMEX60DD024471	C1	chr2q2	325796960	325668036	2	602	0.596705	0.0130048	0.0967383	ENSMUSG00000002603	N/A	Tgfb1	Tgfb1	21803
AMEX60DD050236	C1	chr8p1	1873038	1877689	1	12	2.42909	0.0130135	0.151458	-	LOC113636048[nr]	-	NA	NA
AMEX60DD028633	C1	chr3q1	35524514	34841242	2	48	1.01595	0.0130231	0.248977	ENSMUSG00000027412	LPIN3[nr]|LPIN1[hs]	Lpin3	Lpin2	64898
AMEX60DD012870	C1	chr1p1	110678633	110436424	2	565	1.12846	0.0130272	0.125753	-	AMEX60DD012870	-	NA	NA
AMEX60DD007928	C1	chr12q3	206343786	206410610	1	331	3.1342	0.0130499	0.116125	ENSMUSG00000091780	LOC102946652[nr]|SCO2[hs]	Sco2	Sco2	52683
AMEX60DD028311	C1	chr3p4	83151817	83027883	2	299	2.68395	0.0130499	0.146317	-	SPN	-	Spn	20737
AMEX60DD005908	C1	chr11q4	101791197	101800624	1	243	2.94721	0.0130751	0.0866871	-	EVA1B	-	Eva1b	230752
AMEX60DD027654	C1	chr3p3	89985597	90067969	1	213	2.80664	0.0131049	0.107067	-	LOC104525956[nr]|STK4[hs]	-	Stk4	58231
AMEX60DD026589	C1	chr3p1	97591391	97702889	1	295	2.43969	0.0131441	0.0450941	-	AMEX60DD026589	-	NA	NA
AMEX60DD054372	C1	chr9p4	40371885	39887293	2	72	1.67211	0.0132132	0.168188	ENSMUSG00000020696	RFFL[nr]	Rffl	Rffl	67338
AMEX60DD034850	C1	chr4q1	115863385	116549186	1	241	1.10516	0.0133424	0.302755	ENSMUSG00000071369	MAP3K5	Map3k5	Map3k5	26408
AMEX60DD024484	C1	chr2q2	331424292	331073719	2	615	0.842861	0.0133828	0.314161	ENSMUSG00000002602	AXL	Axl	Axl	26362
AMEX60DD031718	C1	chr3q4	139869913	139572478	2	400	1.4923	0.0133899	0.227906	-	LOC115080667[nr]|VCP[hs]	-	NA	NA
AMEX60DD022523	C1	chr2p4	98989597	98919919	2	173	1.40642	0.0134833	0.124875	-	NHSL2[nr]	-	Nhsl2	100042480
AMEX60DD054286	C1	chr9p3	126072506	125979866	2	272	2.39877	0.0135434	0.15174	-	AMEX60DD054286	-	NA	NA
AMEX60DD031642	C1	chr3q4	116413631	116686465	1	324	2.63817	0.0135553	0.290859	-	BRD4[nr]	-	Brd4	57261
AMEX60DD008949	C1	chr13p3	36707717	37090174	1	104	0.97625	0.0135565	0.185983	ENSMUSG00000016194	HSD11B1[nr]	Hsd11b1	NA	NA
AMEX60DD019586	C1	chr1q4	80902587	80806284	2	202	2.21419	0.0135565	0.0463251	-	AMEX60DD019586	-	NA	NA
AMEX60DD051670	C1	chr8p4	146700248	146920234	1	254	1.49993	0.0136722	0.257947	-	AMEX60DD051670	-	NA	NA
AMEX60DD018684	C1	chr1q3	57328499	56122043	2	130	1.54315	0.0136966	0.317536	-	LOC112105876[nr]|AXDND1[hs]	-	Axdnd1	77352
AMEX60DD029403	C1	chr3q1	369378684	369378422	2	818	1.84227	0.0136966	0.214791	-	AMEX60DD029403	-	NA	NA
AMEX60DD035754	C1	chr4q3	55784780	55796963	1	79	2.64437	0.0136966	0.190047	-	AAES_163428[nr]|HSD17B6[hs]	-	NA	NA
AMEX60DD016048	C1	chr1p4	94343953	94354610	1	302	0.988327	0.0136989	0.161298	-	AMEX60DD016048	-	NA	NA
AMEX60DD004101	C1	chr11q1	41012107	41154365	1	67	0.930999	0.0138666	0.210241	ENSMUSG00000013584	ALDH1A2	Aldh1a2	NA	NA
AMEX60DD010300	C1	chr13q3	57919230	58211387	1	178	0.539792	0.0139108	0.132231	ENSMUSG00000061718	PPP1R1B[nr]|DARPP32[hs]	Ppp1r1b	Ppp1r1b	102635873
AMEX60DD005298	C1	chr11q3	125716412	125139357	2	176	0.462006	0.0140067	0.172061	ENSMUSG00000027257	PACSIN3	Pacsin3	Pacsin3	80708
AMEX60DD049736	C1	chr7q3	260610731	260781294	1	410	0.840455	0.0141377	0.138155	-	LRRC32	-	NA	NA
AMEX60DD030013	C1	chr3q2	198719017	198492788	2	518	1.46302	0.0141506	0.25308	ENSMUSG00000000530	ACVRL1	Acvrl1	Acvrl1	11482
AMEX60DD029762	C1	chr3q2	101838608	100450190	2	267	0.844346	0.0141578	0.295268	ENSMUSG00000040345	ARHGAP9	Arhgap9	Arhgap9	216445
AMEX60DD024499	C1	chr2q2	336392292	336960194	1	630	1.23627	0.0141711	0.175327	-	LOC115100714[nr]|CYP2A13[hs]	-	NA	NA
AMEX60DD031871	C1	chr3q4	195174656	195305365	1	553	2.47168	0.0141833	0.153153	-	LOC101952515[nr]	-	NA	NA
AMEX60DD043622	C1	chr6p4	276227702	276044510	2	465	1.29584	0.0143938	0.119644	-	SULT6B1.5.S[nr]|SULT6B1[hs]	-	NA	NA
AMEX60DD034157	C1	chr4p4	96272871	96242771	2	145	1.18595	0.0143998	0.241364	ENSMUSG00000038583	PLN[nr]	Pln	Pln	100038725
AMEX60DD024327	C1	chr2q2	241486794	241481690	2	459	1.98689	0.01453	0.637021	ENSMUSG00000044786	LOC106701779[nr]|ZFP36L1[hs]	Zfp36	Zfp36	54624
AMEX60DD003916	C1	chr11p4	32158724	32472188	1	70	1.19412	0.0146028	0.358646	-	SEMA7A[nr]	-	Sema7a	20361
AMEX60DD055626	C1	chr9q2	238052116	238947838	1	485	0.719149	0.0146082	0.200935	ENSMUSG00000075284	WIPF1	Wipf1	Wipf1	215280
AMEX60DD002096	C1	chr10p4	238440964	237941081	2	441	1.60115	0.014631	0.265249	ENSMUSG00000032374	PLOD2	Plod2	Plod2	26432
AMEX60DD029357	C1	chr3q1	351438155	351687501	1	772	1.65865	0.014631	0.21235	ENSMUSG00000022436	SH3BP1	Sh3bp1	Sh3bp1	106039
AMEX60DD054054	C1	chr9p3	17420006	18930954	1	40	0.734759	0.014631	0.717677	-	CAMKK1	-	NA	NA
AMEX60DD014741	C1	chr1p3	47357271	47126759	2	142	1.50671	0.014634	0.128728	ENSMUSG00000038642	CTSS	Ctss	Ctss	11863
AMEX60DD030852	C1	chr3q3	188165347	188508539	1	445	2.25344	0.0146396	0.116605	-	UNC13D	-	Unc13d	70450
AMEX60DD051015	C1	chr8p2	212021045	211739824	2	393	1.89453	0.0146396	0.20673	ENSMUSG00000059555	TOR4A	Tor4a	NA	NA
AMEX60DD021202	C1	chr2p2	125608527	126626588	1	274	1.51657	0.0146504	0.358182	-	SNX8	-	NA	NA
AMEX60DD051302	C1	chr8p3	115655471	115863256	1	283	2.2831	0.0148461	0.206339	ENSMUSG00000029061	MMP23B	Mmp23	NA	NA
AMEX60DD054777	C1	chr9q1	85829948	85582642	2	193	2.39581	0.0148461	0.360248	ENSMUSG00000018500	LOC108707937[nr]|ADORA2B[hs]	Adora2b	NA	NA
AMEX60DD029758	C1	chr3q2	99574510	99867306	1	262	1.12804	0.0148936	0.269233	-	GLI1	-	NA	NA
AMEX60DD009781	C1	chr13q2	46547211	46547427	1	92	2.60946	0.0150651	0.516933	-	AMEX60DD009781	-	NA	NA
AMEX60DD046954	C1	chr7p1	75089177	74418633	2	262	1.58043	0.0150654	0.45954	-	CFAP91[hs]	-	NA	NA
AMEX60DD045682	C1	chr6q3	297325513	295914743	2	426	0.826833	0.0152009	0.468499	ENSMUSG00000029174	TBC1D1	Tbc1d1	Tbc1d1	57915
AMEX60DD031501	C1	chr3q4	74962996	74762471	2	183	0.964687	0.0152385	0.0837444	-	CENPX[nr]	-	Cenpx	68938
AMEX60DD019119	C1	chr1q3	287471703	287254671	2	565	3.17743	0.0152932	0.126513	-	HFM1	-	Hfm1	330149
AMEX60DD025324	C1	chr2q3	253016157	253696527	1	647	1.95055	0.0152932	0.198092	-	LOC102366839[nr]|CENPF[hs]	-	NA	NA
AMEX60DD010687	C1	chr13q4	23150346	23309265	1	134	1.78184	0.0153016	0.178211	-	LOC115080956[nr]	-	NA	NA
AMEX60DD024639	C1	chr2q2	391588425	391881213	1	770	1.459	0.0153066	0.308368	ENSMUSG00000037166	PPP1R14A	Ppp1r14a	Ppp1r14a	68458
AMEX60DD056480	C1	chr9q4	67102842	67045131	2	227	2.05942	0.0153936	0.140806	-	LOC115462245[nr]|ZNF415[hs]	-	Zfp942	73233
AMEX60DD024450	C1	chr2q2	315685483	316117470	1	581	1.42175	0.0154099	0.165885	-	LOC115100685[nr]|PRSS16[hs]	-	NA	NA
AMEX60DD013912	C1	chr1p2	94391902	94218160	2	460	2.22484	0.0154134	0.205822	-	AMEX60DD013912	-	NA	NA
AMEX60DD050050	C1	chr7q4	100164051	100163648	2	278	1.30506	0.0154134	0.630825	-	AMEX60DD050050	-	NA	NA
AMEX60DD046324	C1	chr6q4	198971075	198837572	2	350	3.19912	0.015469	0.136885	-	LOC102374516[nr]|TRIM39[hs]	-	NA	NA
AMEX60DD045761	C1	chr6q3	369571979	369567005	2	505	1.26594	0.015554	0.759642	-	LOC100336538[nr]	-	NA	NA
AMEX60DD021038	C1	chr2p2	61934840	61930380	2	110	5.78656	0.0156704	0.146746	-	AMEX60DD021038	-	Cars2	71941
AMEX60DD035161	C1	chr4q2	13051430	14152702	1	19	0.809545	0.0157087	0.536519	ENSMUSG00000023805	SYNJ2	Synj2	Synj2	66616
AMEX60DD017941	C1	chr1q2	104475177	104474978	2	217	4.51442	0.0158897	0.100603	-	AMEX60DD017941	-	NA	NA
AMEX60DD028541	C1	chr3p4	173732919	172500722	2	528	0.803816	0.0159383	0.394726	ENSMUSG00000027618	NFS1[nr]	Nfs1	Nfs1	245865
AMEX60DD009866	C1	chr13q2	77839274	78246563	1	177	1.57393	0.0159396	0.151622	ENSMUSG00000034520	GJC1	Gjc1	NA	NA
AMEX60DD031687	C1	chr3q4	131190091	130459764	2	369	3.05883	0.0160391	0.186039	-	LOC114592859[nr]	-	Cd209b	170779
AMEX60DD056070	C1	chr9q3	285980307	286220624	1	373	1.16224	0.016153	0.219354	-	HEG1	-	NA	NA
AMEX60DD024321	C1	chr2q2	240273704	240194778	2	452	1.38897	0.0161731	0.20609	-	AMEX60DD024321	-	NA	NA
AMEX60DD046905	C1	chr7p1	55227163	55438396	1	213	1.20484	0.0161846	0.39883	ENSMUSG00000022687	BOC	Boc	Boc	212517
AMEX60DD055789	C1	chr9q3	59827943	59828608	1	92	0.988682	0.0162007	0.145661	-	PARPI_0029192[nr]	-	NA	NA
AMEX60DD030870	C1	chr3q3	195378746	195034680	2	463	1.44422	0.0162304	0.10925	-	MYO15B	-	Myo15b	217328
AMEX60DD041837	C1	chr6p2	1865391	1841975	2	2	2.16712	0.0162828	0.0869244	-	LOC108390230[nr]|CCBE1[hs]	-	NA	NA
AMEX60DD003483	C1	chr11p2	15692946	15706932	1	15	0.720607	0.0162898	0.366497	ENSMUSG00000030551	NR2F2	Nr2f2	Nr2f2	11819
AMEX60DD007261	C1	chr12q2	22797220	22880683	1	82	1.89657	0.0162898	0.249544	-	LOC112551963[nr]|MAS1[hs]	-	NA	NA
AMEX60DD041984	C1	chr6p2	95606941	95014473	2	149	1.91366	0.0162898	0.188233	ENSMUSG00000022184	FBXO4	Fbxo4	Fbxo4	100039139
AMEX60DD019300	C1	chr1q3	397564419	397564669	1	746	1.59086	0.0163332	0.0934827	-	LOC503325[nr]	-	NA	NA
AMEX60DD001728	C1	chr10p4	27679008	27687344	1	73	1.34255	0.0163712	0.128084	-	GP5.L[nr]|GP5[hs]	-	Gp5	74488
AMEX60DD038582	C1	chr5p4	159749747	159217576	2	275	1.9295	0.0163886	0.337992	ENSMUSG00000000958	LOC108786901[nr]|SLC7A7[hs]	Slc7a7	Slc7a7	20540
AMEX60DD027050	C1	chr3p2	82867488	82847285	2	183	3.60602	0.016412	0.146665	-	AMEX60DD027050	-	NA	NA
AMEX60DD028928	C1	chr3q1	189425382	187966368	2	343	1.6873	0.0165167	0.197963	-	CDKL3	-	Cdkl3	213084
AMEX60DD034192	C1	chr4p4	112410952	111973233	2	180	1.02044	0.0165615	0.0582842	-	LOC102371746[nr]	-	Sult3a2	215895
AMEX60DD003713	C1	chr11p3	29866877	29456488	2	57	0.714818	0.0166397	0.258201	ENSMUSG00000058587	TMOD3[nr]	Tmod3	Tmod3	666190
AMEX60DD055159	C1	chr9q2	13924855	15025825	1	18	1.18594	0.0167345	0.396642	-	GULP1	-	NA	NA
AMEX60DD032515	C1	chr4p1	58023650	57575890	2	285	1.64984	0.0168145	0.0853885	-	V2R[nr]|CASR[hs]	-	NA	NA
AMEX60DD056420	C1	chr9q4	53429770	53429975	1	167	2.94888	0.01694	0.272612	-	AMEX60DD056420	-	NA	NA
AMEX60DD025822	C1	chr2q4	121942574	121799259	2	337	0.702955	0.0170031	0.0773047	-	LOC114661019[nr]|PIRT[hs]	-	Pirt	193003
AMEX60DD045759	C1	chr6q3	369580598	369560636	2	503	0.938064	0.0170031	0.506855	-	LOC113837993[nr]	-	NA	NA
AMEX60DD050582	C1	chr8p1	116663928	116288571	2	358	1.82353	0.0171507	0.176448	-	LOC115096830[nr]	-	Zfp719	210105
AMEX60DD034993	C1	chr4q1	197209104	197476390	1	384	1.07243	0.0171576	0.532736	ENSMUSG00000015202	CNKSR3	Cnksr3	Cnksr3	215748
AMEX60DD008795	C1	chr13p2	47311719	47429621	1	155	3.00285	0.0171748	0.171264	ENSMUSG00000062252	LHFPL5[nr]|LHFPL3[hs]	Lhfpl5	NA	NA
AMEX60DD015911	C1	chr1p4	54196281	54203486	1	165	3.20871	0.0171748	0.346366	-	LOC105357518[nr]	-	NA	NA
AMEX60DD025550	C1	chr2q4	23640661	23832277	1	65	2.1523	0.0172372	0.580098	-	BGN	-	NA	NA
AMEX60DD026695	C1	chr3p1	117590850	117384114	2	401	3.0871	0.0172511	0.0681554	-	LOC114021150[nr]	-	Klrb1c	100043861
AMEX60DD012611	C1	chr1p1	51038173	51032321	2	306	1.75464	0.0172543	0.0931555	-	AMEX60DD012611	-	NA	NA
AMEX60DD044562	C1	chr6q2	8147265	8441951	1	24	1.79981	0.0172575	0.395699	-	LPAR1	-	NA	NA
AMEX60DD027558	C1	chr3p3	35168212	35702133	1	117	1.57262	0.017417	0.324435	ENSMUSG00000017969	PTGIS	Ptgis	NA	NA
AMEX60DD005026	C1	chr11q2	256783448	256783153	2	448	2.41155	0.0174255	0.43929	-	XELAEV_18029838MG[nr]	-	NA	NA
AMEX60DD051725	C1	chr8p4	171849785	171524152	2	309	1.35593	0.0175138	0.136918	-	ALOX5	-	NA	NA
AMEX60DD024909	C1	chr2q3	89634607	89621414	2	232	1.23557	0.0175282	0.337452	-	AMEX60DD024909	-	Ndufs1	227197
AMEX60DD036422	C1	chr4q4	133861826	133861361	2	214	2.94572	0.0175282	0.280812	-	AMEX60DD036422	-	NA	NA
AMEX60DD050383	C1	chr8p1	46887748	47002635	1	159	1.57462	0.0175533	0.246071	-	LOC114589414[nr]|LAMC3[hs]	-	NA	NA
AMEX60DD024592	C1	chr2q2	375588669	375375313	2	724	1.26435	0.0175643	0.262716	-	PRX[nr]|AHNAK[hs]	-	NA	NA
AMEX60DD005319	C1	chr11q3	134068398	134069575	1	197	2.17218	0.0175815	0.408626	-	AMEX60DD005319	-	NA	NA
AMEX60DD033260	C1	chr4p2	235319385	235319593	1	436	1.0737	0.0176663	0.310503	-	AMEX60DD033260	-	NA	NA
AMEX60DD035929	C1	chr4q3	193520535	193125531	2	254	1.07306	0.0177087	0.485869	ENSMUSG00000024143	RHOQ	Rhoq	Rhoq	115488765
AMEX60DD046851	C1	chr7p1	33646779	34399523	1	159	0.804833	0.0177087	0.243933	-	DR999_PMT13391[nr]	-	NA	NA
AMEX60DD021492	C1	chr2p2	287277596	287278389	1	564	1.22085	0.0177914	0.945298	-	AMEX60DD021492	-	NA	NA
AMEX60DD014980	C1	chr1p3	137012020	136984899	2	382	2.3902	0.0178842	0.218857	-	S10AB[nr]|S100A11[hs]	-	Epha7	13841
AMEX60DD009755	C1	chr13q2	36202787	36203734	1	66	1.53741	0.0180322	0.213039	-	AMEX60DD009755	-	NA	NA
AMEX60DD016543	C1	chr1p4	238207010	238208212	1	797	1.96342	0.0180322	0.176121	-	AMEX60DD016543	-	NA	NA
AMEX60DD018344	C1	chr1q2	266707427	266688982	2	620	2.70399	0.0180322	0.144871	-	AMEX60DD018344	-	NA	NA
AMEX60DD056377	C1	chr9q4	45603730	44955995	2	124	2.6482	0.0180701	0.102123	-	LOC115093343[nr]	-	Adcy10	271639
AMEX60DD007242	C1	chr12q2	19284995	19285381	1	63	5.70318	0.0181512	0.104497	-	GNAO1[nr]	-	NA	NA
AMEX60DD013065	C1	chr1p1	169898113	169897723	2	760	4.82283	0.0181512	0.0558323	-	AMEX60DD013065	-	NA	NA
AMEX60DD016856	C1	chr1p4	376110635	376124720	1	1110	5.91315	0.0181512	0.121188	-	AMEX60DD016856	-	NA	NA
AMEX60DD020062	C1	chr1q4	269484821	269485280	1	678	5.60363	0.0181512	0.0973927	-	AMEX60DD020062	-	NA	NA
AMEX60DD020118	C1	chr1q4	279469350	279469807	1	734	5.94441	0.0181512	0.123888	-	AMEX60DD020118	-	NA	NA
AMEX60DD041123	C1	chr5q4	158300383	158133334	2	536	4.33364	0.0181512	0.0391881	-	LOC115075929[nr]|LOC100130764[hs]	-	NA	NA
AMEX60DD041478	C1	chr6p1	63013595	63019818	1	304	5.07647	0.0181512	0.0669571	-	LOC115464520[nr]|CASR[hs]	-	NA	NA
AMEX60DD041490	C1	chr6p1	70317474	70549731	1	316	4.77605	0.0181512	0.0539857	-	LOC115079566[nr]|ACSBG1[hs]	-	NA	NA
AMEX60DD041671	C1	chr6p1	174859782	174859516	2	497	4.31375	0.0181512	0.0386237	-	AMEX60DD041671	-	NA	NA
AMEX60DD046532	C1	chr6q4	246358148	246560067	1	558	1.53837	0.0181512	0.0841594	-	LOC105092010[nr]|ZNF585A[hs]	-	NA	NA
AMEX60DD009287	C1	chr13q1	14476214	14475889	2	29	2.89414	0.0181533	0.171231	-	AMEX60DD009287	-	NA	NA
AMEX60DD001481	C1	chr10p3	190685397	190689654	1	379	5.1507	0.0181617	0.439274	-	RNPEPL1	-	NA	NA
AMEX60DD043154	C1	chr6p3	455408043	455390336	2	658	4.06855	0.0181617	0.132456	-	AMEX60DD043154	-	NA	NA
AMEX60DD056488	C1	chr9q4	68067608	68243417	1	235	3.3696	0.0181617	0.0505746	-	CDX1[nr]|CDX4[hs]	-	Cdx4	75106
AMEX60DD042305	C1	chr6p2	268546034	268547660	1	470	3.40937	0.0182114	0.109712	-	LOC115078114[nr]|EIF4E2[hs]	-	Eif4e2	26987
AMEX60DD037914	C1	chr5p3	72273822	72277764	1	129	3.48127	0.0182682	0.164638	-	UNKNOWN	-	NA	NA
AMEX60DD018640	C1	chr1q3	35104467	34948638	2	86	2.70014	0.0183182	0.0547055	-	AMEX60DD018640	-	NA	NA
AMEX60DD050880	C1	chr8p2	154555656	154485522	2	258	1.0533	0.0183182	0.061317	-	UAP1L1	-	NA	NA
AMEX60DD048434	C1	chr7q1	2729278	2729863	1	4	4.69357	0.0183794	0.381949	-	AMEX60DD048434	-	NA	NA
AMEX60DD018144	C1	chr1q2	177479383	177479634	1	420	2.96261	0.0184116	0.132738	-	AMEX60DD018144	-	NA	NA
AMEX60DD001472	C1	chr10p3	188332097	187961885	2	370	1.21887	0.0184247	0.0808774	ENSMUSG00000022818	LOC115099602[nr]|CYP2J2[hs]	Cyp2ab1	NA	NA
AMEX60DD041400	C1	chr6p1	38731853	39202421	1	226	3.29586	0.0184476	0.226836	-	FAM221B	-	Fam221b	230103
AMEX60DD004548	C1	chr11q1	252207683	252207450	2	514	1.65349	0.0185124	0.101973	-	AMEX60DD004548	-	NA	NA
AMEX60DD011650	C1	chr14q2	3859882	3565048	2	14	0.837493	0.0186867	0.377802	ENSMUSG00000048285	FRMD6	Frmd6	Frmd6	319710
AMEX60DD036352	C1	chr4q4	91311700	91620561	1	144	0.605508	0.0187426	0.162	ENSMUSG00000023243	LOC115082470[nr]|KCNK5[hs]	Kcnk5	Kcnk5	16529
AMEX60DD013234	C1	chr1p1	194552690	194552388	2	929	2.12146	0.0187867	0.311182	-	AMEX60DD013234	-	NA	NA
AMEX60DD042956	C1	chr6p3	335781230	336086758	1	460	1.81516	0.0188668	0.316577	ENSMUSG00000021464	ROR2	Ror2	Ror2	18030
AMEX60DD018675	C1	chr1q3	51050395	51050686	1	121	2.15919	0.0188858	0.151157	-	AMEX60DD018675	-	NA	NA
AMEX60DD022524	C1	chr2p4	98987175	98989597	1	174	2.76147	0.019072	0.195853	-	NHSL2[nr]	-	NA	NA
AMEX60DD004517	C1	chr11q1	242668923	242669454	1	483	1.33218	0.0191096	0.155033	-	CHK1[nr]	-	NA	NA
AMEX60DD047768	C1	chr7p3	132904696	133059411	1	206	1.83894	0.0191349	0.0737771	-	AMEX60DD047768	-	NA	NA
AMEX60DD015761	C1	chr1p4	3992142	3992446	1	15	1.10409	0.0191387	0.124401	-	AMEX60DD015761	-	NA	NA
AMEX60DD019976	C1	chr1q4	234171717	234171241	2	592	2.65954	0.0191971	0.15	-	AMEX60DD019976	-	NA	NA
AMEX60DD018529	C1	chr1q2	373125624	372996768	2	805	3.11589	0.0193068	0.13828	-	AMEX60DD018529	-	NA	NA
AMEX60DD009416	C1	chr13q1	47047909	46450275	2	158	1.35261	0.0193878	0.135544	-	LOC102361899[nr]|ZC3HAV1[hs]	-	Parp11	101187
AMEX60DD027950	C1	chr3p3	213967828	213968265	1	509	1.63147	0.0194024	0.417473	-	AMEX60DD027950	-	NA	NA
AMEX60DD021812	C1	chr2p3	101648939	100473191	2	173	0.725021	0.0194491	0.448934	ENSMUSG00000024236	SVIL	Svil	Svil	225115
AMEX60DD031959	C1	chr3q4	222814081	222814615	1	641	2.4632	0.0194807	0.190722	-	AMEX60DD031959	-	NA	NA
AMEX60DD025549	C1	chr2q4	22318881	22641709	1	64	1.15395	0.0195441	0.141554	-	LOC100079856[nr]|ECM2[hs]	-	Ecm2	407800
AMEX60DD014726	C1	chr1p3	40808377	40802884	2	127	1.11849	0.0195881	0.509458	ENSMUSG00000038612	N/A	Mcl1	Mcl1	17210
AMEX60DD052450	C1	chr8q2	87620065	88021889	1	229	0.892244	0.0196268	0.242225	-	LOC101877801[nr]|ANTXR1[hs]	-	NA	NA
AMEX60DD036953	C1	chr5p1	86390968	86390017	2	212	1.47372	0.0196385	0.303352	-	AMEX60DD036953	-	NA	NA
AMEX60DD049216	C1	chr7q2	234915069	234931013	1	338	0.834929	0.0196506	0.489008	-	LOC113837993[nr]	-	NA	NA
AMEX60DD040125	C1	chr5q3	89906977	89894178	2	124	1.52283	0.0197522	0.073405	-	AMEX60DD040125	-	NA	NA
AMEX60DD050158	C1	chr7q4	130378365	130530143	1	384	0.922281	0.0197522	0.275084	-	AMEX60DD050158	-	NA	NA
AMEX60DD004546	C1	chr11q1	251802849	252029486	1	512	1.00197	0.0198165	0.272474	ENSMUSG00000037706	CD81	Cd81	Cd81	27027
AMEX60DD024932	C1	chr2q3	98095106	98087103	2	255	2.68033	0.0198233	0.178497	-	AMEX60DD024932	-	NA	NA
AMEX60DD042022	C1	chr6p2	109105170	109105538	1	187	1.73748	0.0198233	0.120021	-	AMEX60DD042022	-	NA	NA
AMEX60DD056125	C1	chr9q3	321441123	320459057	2	428	0.640923	0.0198418	0.344994	ENSMUSG00000048402	GLI2	Gli2	Gli2	14633
AMEX60DD052347	C1	chr8q2	48523664	48523417	2	126	2.54255	0.0199136	0.245158	-	AMEX60DD052347	-	NA	NA
AMEX60DD007094	C1	chr12q1	168390796	167820440	2	334	1.36822	0.0199338	0.176454	-	LOC102349434[nr]|TRIM7[hs]	-	NA	NA
AMEX60DD027695	C1	chr3p3	109404933	109915463	1	254	0.965286	0.0199338	0.498108	ENSMUSG00000040711	SH3PXD2B	Sh3pxd2b	Sh3pxd2b	268396
AMEX60DD000962	C1	chr10p2	223461950	225066914	1	411	0.928288	0.0200292	0.343366	-	LOC115100538[nr]	-	Acad9	114893
AMEX60DD046980	C1	chr7p1	87599767	87915006	1	288	0.674329	0.0200295	0.105436	ENSMUSG00000036304	ZDHHC23	Zdhhc23	Zdhhc23	332175
AMEX60DD050341	C1	chr8p1	31970119	31969843	2	117	1.42805	0.0200372	0.27338	-	AMEX60DD050341	-	NA	NA
AMEX60DD016886	C1	chr1p4	384240816	384240058	2	1140	1.21918	0.0200704	0.892248	-	AMEX60DD016886	-	NA	NA
AMEX60DD029362	C1	chr3q1	352058767	352073819	1	777	1.74175	0.0200704	0.217614	ENSMUSG00000068220	LGALS1[hs]	Lgals1	NA	NA
AMEX60DD031426	C1	chr3q4	48081120	48080896	2	108	1.29815	0.0200704	0.0750695	-	AMEX60DD031426	-	NA	NA
AMEX60DD026883	C1	chr3p2	3001741	3188355	1	16	2.68108	0.0201655	0.158039	-	TAPBPL	-	NA	NA
AMEX60DD042829	C1	chr6p3	250084272	250415824	1	333	1.19034	0.0203204	0.347922	ENSMUSG00000062210	TNFAIP8	Tnfaip8	Tnfaip8	106869
AMEX60DD008358	C1	chr12q4	158936023	158935431	2	340	2.77219	0.0204329	0.343924	-	AMEX60DD008358	-	NA	NA
AMEX60DD025542	C1	chr2q4	20929092	20907482	2	57	1.07452	0.0206543	0.169323	ENSMUSG00000031372	TREX2	Trex2	NA	NA
AMEX60DD003387	C1	chr11p1	21473855	22030979	1	107	1.17224	0.0206706	0.767589	-	IQGAP1	-	NA	NA
AMEX60DD002209	C1	chr10q1	1535119	1535403	1	4	2.33983	0.0207036	0.488121	-	AMEX60DD002209	-	NA	NA
AMEX60DD050059	C1	chr7q4	101498918	101633742	1	285	1.19544	0.0207103	0.359777	-	AMEX60DD050059	-	NA	NA
AMEX60DD033262	C1	chr4p2	235397172	235402452	1	437	1.28732	0.0207106	0.343771	-	AMEX60DD033262	-	NA	NA
AMEX60DD018146	C1	chr1q2	177805985	178005801	1	422	1.46512	0.0208698	0.0541942	-	XB22061515[nr]	-	NA	NA
AMEX60DD029919	C1	chr3q2	158574741	158099240	2	423	1.54242	0.0211116	0.274687	-	LOC102366401[nr]|DTX3L[hs]	-	NA	NA
AMEX60DD047405	C1	chr7p2	135518115	135536545	1	279	2.74995	0.0211586	0.395251	ENSMUSG00000022893	ADAMTS1[nr]	Adamts1	Adamts1	224405
AMEX60DD013176	C1	chr1p1	185886925	186453667	1	871	1.24194	0.0212119	0.103065	ENSMUSG00000019518	AP4M1	Ap4m1	Ap4m1	11781
AMEX60DD004381	C1	chr11q1	186307342	185939380	2	347	1.43087	0.021336	0.217027	-	PGGHG	-	NA	NA
AMEX60DD032498	C1	chr4p1	53998540	53251804	2	268	2.55486	0.0214896	0.17899	-	V2R[nr]|TAS1R1[hs]	-	NA	NA
AMEX60DD054220	C1	chr9p3	100716695	100894066	1	206	0.767887	0.0215748	0.0857485	-	AMEX60DD054220	-	Rabggta	21816
AMEX60DD048242	C1	chr7p4	116394475	117307809	1	246	0.74208	0.0216533	0.391356	-	BCLAF3	-	NA	NA
AMEX60DD015745	C1	chr1p3	448880429	449150720	1	1146	1.6197	0.0216903	0.181924	-	LOC115639627[nr]|ZNF778[hs]	-	Fbxo25	66822
AMEX60DD022540	C1	chr2p4	106652932	107110877	1	190	0.883568	0.021699	0.441331	-	SHROOM4	-	Shroom4	208431
AMEX60DD047098	C1	chr7p1	147562219	147769059	1	406	1.59725	0.0217644	0.117708	-	BTLA	-	Btla	208154
AMEX60DD027194	C1	chr3p2	126466553	126332451	2	327	1.81751	0.0217646	0.131094	-	LOC115635150[nr]|IRF4[hs]	-	Irf4	16364
AMEX60DD010725	C1	chr13q4	29207723	29100483	2	172	1.55219	0.0218401	0.11157	-	LOC115466278[nr]|CCN1[hs]	-	NA	NA
AMEX60DD031940	C1	chr3q4	216933664	216812240	2	623	1.81374	0.0218566	0.174528	-	DR999_PMT16460[nr]|DNASE2[hs]	-	Dnase2a	270076
AMEX60DD028612	C1	chr3q1	14225302	14192083	2	27	1.41854	0.021871	0.199002	-	AMEX60DD028612	-	NA	NA
AMEX60DD049908	C1	chr7q4	51973118	51973326	1	134	1.64867	0.0218798	0.133393	-	AMEX60DD049908	-	NA	NA
AMEX60DD031598	C1	chr3q4	101153868	100917469	2	280	1.36728	0.0219711	0.306849	ENSMUSG00000031861	LPAR2	Lpar2	Lpar2	78816
AMEX60DD052160	C1	chr8q1	212446913	213206380	1	345	0.317391	0.022102	0.283021	ENSMUSG00000021823	VCL	Vcl	Vcl	22330
AMEX60DD021665	C1	chr2p3	15083878	15087729	1	26	1.25894	0.0222104	0.342264	-	LOC114112675[nr]	-	NA	NA
AMEX60DD008168	C1	chr12q4	76481982	76686249	1	150	0.980594	0.0224631	0.174284	-	AMEX60DD008168	-	NA	NA
AMEX60DD017214	C1	chr1q1	125640303	125890366	1	320	0.86239	0.0224865	0.209849	-	CRISPLD2	-	Cmtm2b	75502
AMEX60DD001501	C1	chr10p3	201456934	201053503	2	399	1.67967	0.0225713	0.242657	-	LOC115082225[nr]	-	NA	NA
AMEX60DD045647	C1	chr6q3	278009124	277863394	2	391	2.97092	0.0225789	0.14748	ENSMUSG00000029204	RHOH	Rhoh	Rhoh	74734
AMEX60DD006371	C1	chr12p2	11218540	11385243	1	25	0.916404	0.0227128	0.346943	-	PRICKLE1	-	Wdhd1	74480
AMEX60DD008038	C1	chr12q4	8073343	7184690	2	20	1.26623	0.02277	0.183894	ENSMUSG00000029782	TMEM209	Tmem209	Tmem209	72649
AMEX60DD044914	C1	chr6q2	267733114	267836356	1	375	1.22315	0.02277	0.179749	-	NDNF	-	NA	NA
AMEX60DD038940	C1	chr5q1	58646932	58651427	1	111	1.35377	0.0228806	0.760497	-	AMEX60DD038940	-	NA	NA
AMEX60DD023153	C1	chr2q1	19527726	19273756	2	92	2.75105	0.0229335	0.163147	-	LOC102564405[nr]	-	Sult3a1	57430
AMEX60DD034416	C1	chr4p4	224976392	224989888	1	404	1.17626	0.0231381	0.556867	ENSMUSG00000019970	SGK1	Sgk1	Sgk1	56422
AMEX60DD041911	C1	chr6p2	48382135	48435798	1	76	1.31805	0.0234694	0.0560429	-	AMEX60DD041911	-	NA	NA
AMEX60DD007260	C1	chr12q2	23009470	22590443	2	81	1.16386	0.0235586	0.483963	-	LOC115074884[nr]|TMEM176B[hs]	-	NA	NA
AMEX60DD015014	C1	chr1p3	144263768	145421732	1	415	0.759249	0.0235586	0.865816	ENSMUSG00000027931	NPR1	Npr1	Npr1	26568
AMEX60DD021902	C1	chr2p3	152103554	152330834	1	263	1.24945	0.0235586	0.198953	-	AMEX60DD021902	-	NA	NA
AMEX60DD022108	C1	chr2p3	256554445	256530601	2	469	1.65536	0.0236277	0.590272	ENSMUSG00000026728	VIM	Vim	NA	NA
AMEX60DD044133	C1	chr6q1	177173932	177167179	2	315	1.95256	0.0237634	0.216264	ENSMUSG00000029371	LOC115462501[nr]|CXCL8[hs]	Cxcl5	NA	NA
AMEX60DD004660	C1	chr11q2	24901878	24584780	2	81	0.344569	0.0238255	0.0358139	-	LOC115079425[nr]	-	Ap1b1	11764
AMEX60DD019858	C1	chr1q4	203334748	204206038	1	474	0.83955	0.0238828	0.592002	-	RNF220	-	NA	NA
AMEX60DD017227	C1	chr1q1	132470705	132535729	1	333	2.11881	0.0239431	0.0853477	-	LOC112846469[nr]	-	NA	NA
AMEX60DD041319	C1	chr6p1	16835742	16839913	1	145	4.66844	0.0239431	0.0631473	-	LOC115815316[nr]	-	NA	NA
AMEX60DD041383	C1	chr6p1	31976862	31977247	1	209	2.02188	0.0239431	0.296836	-	E2I00_013987[nr]|TPM2[hs]	-	Tpm2	22004
AMEX60DD020913	C1	chr2p1	338868829	338878498	1	696	2.55233	0.0239441	0.32209	-	AMEX60DD020913	-	NA	NA
AMEX60DD055667	C1	chr9q2	263972574	264801166	1	526	0.956875	0.0240032	0.414119	ENSMUSG00000027018	HAT1[nr]	Hat1	NA	NA
AMEX60DD054183	C1	chr9p3	79991291	81502350	1	168	0.560731	0.0240112	0.367747	-	GTF2I	-	NA	NA
AMEX60DD049327	C1	chr7q3	209050	805781	1	1	1.38848	0.0241453	0.21573	-	MIPEP	-	Mipep	239126
AMEX60DD053638	C1	chr9p1	69989990	71075026	1	197	2.4243	0.0242488	0.237579	ENSMUSG00000032101	DDX25	Ddx25	Ddx19a	13680
AMEX60DD024406	C1	chr2q2	292671721	292183225	2	537	2.79214	0.0242509	0.112096	-	LOC115480889[nr]|ARHGAP11A[hs]	-	NA	NA
AMEX60DD024822	C1	chr2q3	62623373	63316689	1	145	0.778016	0.0242509	0.325714	ENSMUSG00000030409	DMPK[nr]	Dmpk	Dmpk	13400
AMEX60DD055795	C1	chr9q3	62252887	61890337	2	98	2.5226	0.0242509	0.17028	-	DR999_PMT01970[nr]|PLA2R1[hs]	-	NA	NA
AMEX60DD029810	C1	chr3q2	118914155	119048962	1	314	1.85731	0.0243565	0.116939	-	AMEX60DD029810	-	NA	NA
AMEX60DD008778	C1	chr13p2	42301803	42695769	1	138	1.06474	0.0243622	0.165119	ENSMUSG00000002257	DEF6	Def6	NA	NA
AMEX60DD002973	C1	chr10q3	121918276	121917389	2	232	3.29807	0.0243777	0.282499	-	AMEX60DD002973	-	NA	NA
AMEX60DD014981	C1	chr1p3	136985613	136987318	1	381	3.46019	0.0244659	0.119804	-	DUI87_11347[nr]	-	NA	NA
AMEX60DD022936	C1	chr2p4	263604397	263604929	1	586	3.56398	0.0245342	0.0958016	-	AMEX60DD022936	-	NA	NA
AMEX60DD001262	C1	chr10p3	84675518	84735610	1	160	1.33675	0.0245891	0.0409632	-	AMEX60DD001262	-	NA	NA
AMEX60DD027599	C1	chr3p3	59885741	59462284	2	158	1.20415	0.0245891	0.251008	ENSMUSG00000017897	EYA2	Eya2	Eya2	14049
AMEX60DD042856	C1	chr6p3	269326216	269325492	2	360	0.834576	0.0246064	1.12356	-	AMEX60DD042856	-	Dtx4	207521
AMEX60DD004536	C1	chr11q1	249337345	249344895	1	502	2.61699	0.0246628	0.0424111	-	AMEX60DD004536	-	NA	NA
AMEX60DD008903	C1	chr13p3	22860119	23084236	1	58	1.41433	0.0247125	0.117961	-	PPM1J[nr]|PPM1H[hs]	-	Ppm1j	71887
AMEX60DD052733	C1	chr8q3	105139176	104902003	2	106	1.05094	0.0247125	0.240442	-	MKI67.S[nr]	-	NA	NA
AMEX60DD055312	C1	chr9q2	92831841	93219303	1	171	0.516678	0.0247125	0.100391	-	LOC102120379[nr]|FTCDNL1[hs]	-	NA	NA
AMEX60DD010794	C1	chr13q4	39845807	39837053	2	241	2.0817	0.0247144	0.0592003	-	AMEX60DD010794	-	NA	NA
AMEX60DD046822	C1	chr7p1	26396900	26497791	1	130	1.92372	0.0247921	0.0209979	ENSMUSG00000005553	LOC100564542[nr]|ATP1A1[hs]	Atp4a	Atp1a1	78908
AMEX60DD002160	C1	chr10p4	272551352	272364765	2	505	1.1247	0.0248469	0.143202	-	AMEX60DD002160	-	NA	NA
AMEX60DD013146	C1	chr1p1	182290419	182394741	1	841	1.63241	0.0248777	0.159065	-	GAL3ST4[nr]|GAL3ST2[hs]	-	Gal3st4	330217
AMEX60DD042902	C1	chr6p3	301585712	302087158	1	406	1.76407	0.0248777	0.217562	ENSMUSG00000001700	GRAMD2B	Gramd3	NA	NA
AMEX60DD017119	C1	chr1q1	89333504	89882851	1	225	1.29544	0.0249314	0.406261	ENSMUSG00000014444	PIEZO1	Piezo1	Piezo1	234839
AMEX60DD019954	C1	chr1q4	229317141	229318089	1	570	1.6989	0.0250683	0.205836	-	LOC114158138[nr]	-	NA	NA
AMEX60DD044359	C1	chr6q1	286685246	286671828	2	540	2.7334	0.0251743	0.187358	-	LOC115478516[nr]	-	Zc3h18	76014
AMEX60DD039475	C1	chr5q2	40659149	39969021	2	60	1.04997	0.0252164	0.349006	ENSMUSG00000024293	ESCO1	Esco1	Esco1	77805
AMEX60DD046288	C1	chr6q4	186888643	186551309	2	314	0.835764	0.0252527	0.329337	-	RAB11FIP5	-	Rab11fip5	94282
AMEX60DD024910	C1	chr2q3	90005087	89888479	2	233	1.34522	0.0255051	0.244828	-	AMEX60DD024910	-	NA	NA
AMEX60DD051700	C1	chr8p4	162403557	162524459	1	284	3.62936	0.0256889	0.14392	-	LOC113941412[nr]	-	Msmb	218885
AMEX60DD028304	C1	chr3p4	81586370	81691589	1	291	0.708403	0.0256892	0.0365746	-	LOC111559199[nr]	-	Trpv5	194352
AMEX60DD038202	C1	chr5p3	250472876	250586117	1	417	2.95421	0.0256892	0.135926	-	AMEX60DD038202	-	NA	NA
AMEX60DD000921	C1	chr10p2	209633609	209762327	1	370	2.08006	0.0257223	0.199464	-	LOC102567000[nr]|OASL[hs]	-	NA	NA
AMEX60DD043124	C1	chr6p3	442149370	442875408	1	628	0.678134	0.0257904	0.173434	ENSMUSG00000032702	KANK1	Kank1	Kank1	107351
AMEX60DD038143	C1	chr5p3	209519229	210499755	1	358	0.796404	0.0259317	0.495658	ENSMUSG00000020422	TNS3	Tns3	Tns3	319939
AMEX60DD031360	C1	chr3q4	21730205	21511416	2	42	1.60948	0.0262714	0.11456	-	RNF213	-	NA	NA
AMEX60DD031203	C1	chr3q3	347477687	347369452	2	796	1.49541	0.0263395	0.103838	-	AMEX60DD031203	-	NA	NA
AMEX60DD054875	C1	chr9q1	123675204	123612341	2	290	1.82972	0.0264008	0.0643578	-	LOC104620909[nr]|SLC13A2[hs]	-	Slc13a2	20500
AMEX60DD015059	C1	chr1p3	161301954	161433444	1	460	3.45333	0.0264991	0.169638	-	AMEX60DD015059	-	NA	NA
AMEX60DD046393	C1	chr6q4	218423568	218767574	1	419	1.20155	0.0265894	0.122419	-	AB205_0051170[nr]|CPXM1[hs]	-	NA	NA
AMEX60DD040442	C1	chr5q3	275315585	275316051	1	441	1.69281	0.0266109	0.207235	-	AMEX60DD040442	-	NA	NA
AMEX60DD043064	C1	chr6p3	404608954	405168029	1	568	0.919162	0.026753	0.171423	ENSMUSG00000021456	LOC115099333[nr]	Fbp2	NA	NA
AMEX60DD050993	C1	chr8p2	197823688	197823914	1	371	5.98359	0.0268035	0.33163	-	AMEX60DD050993	-	NA	NA
AMEX60DD008796	C1	chr13p2	47320943	47320482	2	156	2.8366	0.0268183	0.146184	-	AMEX60DD008796	-	Zfp523	224656
AMEX60DD018600	C1	chr1q3	21305143	21305380	1	46	1.30082	0.026845	0.198708	-	AMEX60DD018600	-	NA	NA
AMEX60DD019577	C1	chr1q4	78422113	78543894	1	193	1.89816	0.0269998	0.143481	ENSMUSG00000030188	MAGOH[nr]|MAGOHB[hs]	Magohb	Magohb	66441
AMEX60DD042311	C1	chr6p2	272083339	272927854	1	476	0.666785	0.0270054	0.196714	ENSMUSG00000042102	DMGDH[nr]	Dmgdh	Dmgdh	102631956
AMEX60DD013147	C1	chr1p1	182378540	182291285	2	842	1.91863	0.0270814	0.169243	-	AMEX60DD013147	-	NA	NA
AMEX60DD050837	C1	chr8p2	129241635	129628694	1	215	0.724023	0.0271178	0.484392	ENSMUSG00000026796	LOC115098164[nr]|NIBAN2[hs]	Fam129b	NA	NA
AMEX60DD004914	C1	chr11q2	171173160	171173370	1	335	4.21242	0.0271694	0.143317	-	AMEX60DD004914	-	NA	NA
AMEX60DD016920	C1	chr1q1	12486238	12486442	1	26	2.7605	0.0271694	0.248499	-	LOC114593837[nr]	-	NA	NA
AMEX60DD039975	C1	chr5q2	401765156	400099048	2	560	0.537134	0.0271694	0.497245	ENSMUSG00000027506	MRPS28	Tpd52	Tpd52	15213
AMEX60DD041498	C1	chr6p1	73552887	73320712	2	324	5.26077	0.0271694	0.124466	-	LOC115653541[nr]	-	NA	NA
AMEX60DD045683	C1	chr6q3	297380770	297380999	1	427	4.64688	0.0271694	0.225227	-	AMEX60DD045683	-	NA	NA
AMEX60DD008625	C1	chr13p1	72995673	72996167	1	190	4.64257	0.0273396	0.125626	-	AMEX60DD008625	-	NA	NA
AMEX60DD052606	C1	chr8q2	186192726	186567889	1	385	1.73901	0.027412	0.112977	-	AMEX60DD052606	-	NA	NA
AMEX60DD001400	C1	chr10p3	140381209	140162505	2	298	0.869149	0.0274313	0.152442	ENSMUSG00000029994	ANXA4	Anxa4	Anxa4	11746
AMEX60DD042413	C1	chr6p2	319304648	318153414	2	578	1.19616	0.0274354	0.364579	ENSMUSG00000021662	ARHGEF28	Arhgef28	Arhgef28	110596
AMEX60DD009800	C1	chr13q2	52147878	52145371	2	111	3.41759	0.0274449	0.112622	ENSMUSG00000026234	NCL	Ncl	Ncl	17975
AMEX60DD050051	C1	chr7q4	100166155	100165931	2	279	1.37463	0.0274449	0.656553	-	AMEX60DD050051	-	NA	NA
AMEX60DD050818	C1	chr8p2	115348496	115348718	1	196	4.01791	0.0274449	0.148082	-	AMEX60DD050818	-	NA	NA
AMEX60DD002229	C1	chr10q1	14572121	13978766	2	24	0.964243	0.0274668	0.0991472	ENSMUSG00000026278	BOK	Bok	Bok	59041
AMEX60DD046100	C1	chr6q4	70401441	70481541	1	126	1.34459	0.0274752	0.295286	ENSMUSG00000037621	ATOH8	Atoh8	Atoh8	20454
AMEX60DD036622	C1	chr4q4	201285522	201268145	2	414	3.22539	0.0275024	0.0506462	ENSMUSG00000074867	ZNF432[nr]|ZNF268[hs]	Zfp808	NA	NA
AMEX60DD020859	C1	chr2p1	313136505	314107084	1	642	0.871583	0.0275245	0.340078	-	TRAF7	-	NA	NA
AMEX60DD027978	C1	chr3p3	227724774	226272789	2	537	0.971878	0.0276483	0.221153	-	ITGAL	-	Itgal	16408
AMEX60DD027282	C1	chr3p2	159876333	159876535	1	415	2.79637	0.0277228	0.125736	-	AMEX60DD027282	-	NA	NA
AMEX60DD011139	C1	chr14p2	15014406	14878703	2	49	2.55362	0.027763	0.0626462	ENSMUSG00000061809	TBPL2	Tbpl2	NA	NA
AMEX60DD046827	C1	chr7p1	28429209	28429639	1	135	3.68405	0.027763	0.280209	-	AMEX60DD046827	-	NA	NA
AMEX60DD000880	C1	chr10p2	186969226	186970377	1	329	5.46009	0.0277669	0.0879756	ENSMUSG00000069307	LOC102745769[nr]|H2BC18[hs]	Hist1h2bq	H2bc24	118568032
AMEX60DD010721	C1	chr13q4	28683575	28715201	1	168	4.48136	0.0277669	0.0436339	-	LOC115466278[nr]|CCN4[hs]	-	Ccn2	53331
AMEX60DD014571	C1	chr1p2	337019904	337136869	1	1119	3.98441	0.0277669	0.0303231	-	PRR22	-	NA	NA
AMEX60DD014596	C1	chr1p2	345447244	345447014	2	1144	5.95173	0.0277669	0.124528	-	AMEX60DD014596	-	NA	NA
AMEX60DD016514	C1	chr1p4	230397152	230522411	1	768	2.42111	0.0277669	0.0949285	-	UTS2RL3[nr]|UTS2R[hs]	-	NA	NA
AMEX60DD026485	C1	chr3p1	52003800	52004184	1	191	5.32377	0.0277669	0.0798589	-	AMEX60DD026485	-	NA	NA
AMEX60DD026631	C1	chr3p1	107283355	107284176	1	337	5.94408	0.0277669	0.123859	-	AMEX60DD026631	-	NA	NA
AMEX60DD027193	C1	chr3p2	126214983	126221079	1	326	2.23805	0.0277669	0.0907505	-	AMEX60DD027193	-	NA	NA
AMEX60DD031866	C1	chr3q4	193177662	193177913	1	548	6.83305	0.0277669	0.23111	-	AMEX60DD031866	-	NA	NA
AMEX60DD032793	C1	chr4p1	164985990	164320175	2	563	0.655812	0.0277669	0.227008	ENSMUSG00000060012	KIF13B	Kif13b	Kif13b	16554
AMEX60DD041324	C1	chr6p1	18460311	18473752	1	150	4.89132	0.0277669	0.0586463	-	AMEX60DD041324	-	NA	NA
AMEX60DD046486	C1	chr6q4	238715161	238715384	1	512	5.65209	0.0277669	0.100789	-	AMEX60DD046486	-	NA	NA
AMEX60DD049423	C1	chr7q3	63016006	63016503	1	97	5.27516	0.0277669	0.0771452	-	AMEX60DD049423	-	NA	NA
AMEX60DD049872	C1	chr7q4	40617983	40618534	1	98	5.12862	0.0277669	0.0694969	-	AMEX60DD049872	-	NA	NA
AMEX60DD051328	C1	chr8p3	129764721	129972311	1	309	0.853346	0.0277669	0.488483	ENSMUSG00000029050	SKI	Ski	Ski	20481
AMEX60DD054199	C1	chr9p3	87237975	87232142	2	185	5.44473	0.0277669	0.0870224	-	AMEX60DD054199	-	NA	NA
AMEX60DD054218	C1	chr9p3	100579079	100626240	1	204	4.23657	0.0277669	0.0365051	ENSMUSG00000018930	LOC112989614[nr]|CCL3L1[hs]	Ccl4	NA	NA
AMEX60DD056223	C1	chr9q3	390767277	390767479	1	526	5.57737	0.0277669	0.0955992	-	AMEX60DD056223	-	NA	NA
AMEX60DD052972	C1	chr8q3	239275293	239401221	1	345	0.511041	0.0277987	0.17511	ENSMUSG00000025034	TRIM8	Trim8	Trim8	67116
AMEX60DD021666	C1	chr2p3	15090119	15092634	1	27	1.07351	0.0278464	0.407542	-	AMEX60DD021666	-	NA	NA
AMEX60DD019120	C1	chr1q3	287644528	287644255	2	566	2.23622	0.0278929	0.113436	-	LOC101944505[nr]	-	NA	NA
AMEX60DD035156	C1	chr4q2	11213664	11213334	2	14	1.28944	0.0279673	0.224421	-	AMEX60DD035156	-	NA	NA
AMEX60DD030071	C1	chr3q2	223006295	221524872	2	575	0.570548	0.0279749	0.414482	ENSMUSG00000020520	GALNT10	Galnt10	Galnt10	216760
AMEX60DD031671	C1	chr3q4	125600660	125707448	1	353	2.99793	0.0280339	0.081047	-	EOD39_8503[nr]	-	Smarcc2	68094
AMEX60DD050027	C1	chr7q4	94963092	95007772	1	253	1.81841	0.0280979	0.0229489	-	TRPM2	-	NA	NA
AMEX60DD046943	C1	chr7p1	70865121	71016956	1	251	0.80137	0.0281484	0.410849	ENSMUSG00000022816	FSTL1	Fstl1	Fstl1	15233
AMEX60DD023965	C1	chr2q2	60588971	60597823	1	96	2.03618	0.0281759	0.0731759	-	AMEX60DD023965	-	NA	NA
AMEX60DD025184	C1	chr2q3	194803469	194389397	2	507	3.29505	0.0281961	0.19255	-	LOC115097725[nr]	-	Slc22a20	18969
AMEX60DD023180	C1	chr2q1	27623640	27546191	2	119	1.37687	0.0282097	0.218564	ENSMUSG00000063383	LOC101522528[nr]|ZNF268[hs]	Zfp947	NA	NA
AMEX60DD000552	C1	chr10p2	745037	608596	2	1	1.527	0.0282099	0.269018	ENSMUSG00000037962	RFLNA.L[nr]|RFLNA[hs]	Rflna	Rflna	215707
AMEX60DD026476	C1	chr3p1	49149926	49164257	1	182	2.20757	0.0282353	0.091407	-	LOC114645960[nr]	-	Tsr3	68327
AMEX60DD048346	C1	chr7p4	167426267	167383320	2	350	2.07179	0.0282353	0.215939	-	AMEX60DD048346	-	NA	NA
AMEX60DD009919	C1	chr13q2	96285910	96206956	2	230	1.65762	0.0282768	0.0733784	ENSMUSG00000034793	G6PC3	G6pc3	G6pc3	268490
AMEX60DD029364	C1	chr3q1	353164386	353597424	1	779	0.84957	0.0283355	0.124204	-	TRIOBP	-	Triobp	110253
AMEX60DD015195	C1	chr1p3	201500167	201588247	1	596	2.80829	0.0283951	0.105074	-	LOC115458293[nr]|TLR2[hs]	-	Tlr2	24088
AMEX60DD031657	C1	chr3q4	121019807	121020007	1	339	2.35317	0.0284227	0.125847	-	AMEX60DD031657	-	NA	NA
AMEX60DD003506	C1	chr11p2	25446841	25546037	1	38	2.92639	0.0285127	0.0527218	ENSMUSG00000030553	PGPEP1L	Pgpep1l	Pgpep1l	78444
AMEX60DD005498	C1	chr11q3	257665160	257658595	2	376	3.54807	0.0285127	0.167499	-	AMEX60DD005498	-	NA	NA
AMEX60DD030862	C1	chr3q3	192644208	192195376	2	456	1.61303	0.0285127	0.311658	ENSMUSG00000020758	ITGB4	Itgb4	Itgb4	192897
AMEX60DD054971	C1	chr9q1	151215078	151374769	1	386	2.72744	0.0285127	0.0780409	ENSMUSG00000026029	LOC109323090[nr]|CASP8[hs]	Casp8	Casp8	12370
AMEX60DD055377	C1	chr9q2	122992803	122615581	2	236	3.70286	0.0285938	0.0924131	-	AMEX60DD055377	-	NA	NA
AMEX60DD020398	C1	chr2p1	98683873	99413961	1	181	1.10918	0.0286011	0.282288	-	LOC115075968[nr]	-	NA	NA
AMEX60DD053735	C1	chr9p2	833464	679554	2	7	1.06023	0.0286599	0.0442719	-	LOC100567753[nr]	-	NA	NA
AMEX60DD033828	C1	chr4p3	248365828	249183725	1	410	1.53561	0.0288305	0.359139	ENSMUSG00000040044	DR999_PMT04026[nr]|ORC3[hs]	Orc3	Orc3	433693
AMEX60DD008992	C1	chr13p3	48782910	48854045	1	147	1.46271	0.0288918	0.0422474	-	C12H1ORF116[nr]|C1ORF116[hs]	-	NA	NA
AMEX60DD009242	C1	chr13p4	31202840	31196849	2	192	1.48756	0.0288918	0.108163	-	LOC101884524[nr]	-	NA	NA
AMEX60DD005127	C1	chr11q3	1872372	1871885	2	5	2.02971	0.0290378	0.519101	-	AMEX60DD005127	-	NA	NA
AMEX60DD006291	C1	chr12p1	33742744	33603245	2	83	0.796198	0.029038	0.197149	ENSMUSG00000041390	MDFIC	Mdfic	Mdfic	16543
AMEX60DD041365	C1	chr6p1	28757925	28607406	2	191	2.98741	0.0290892	0.106239	-	N/A	-	Car9	230098
AMEX60DD000958	C1	chr10p2	221424190	221403922	2	407	2.05671	0.0291317	0.0515869	-	AMEX60DD000958	-	NA	NA
AMEX60DD002161	C1	chr10p4	272456580	272617886	1	506	1.01727	0.0291804	0.121022	-	LOC113114959[nr]|RHBDD1[hs]	-	Zfp819	74400
AMEX60DD029610	C1	chr3q2	38026502	38106924	1	114	1.32748	0.0292106	0.078227	-	AMEX60DD029610	-	NA	NA
AMEX60DD019195	C1	chr1q3	327272094	328274571	1	641	0.680368	0.029375	0.301798	ENSMUSG00000033721	VAV3	Vav3	Vav3	57257
AMEX60DD012784	C1	chr1p1	89609980	89373607	2	479	1.01738	0.0293964	0.339096	ENSMUSG00000074139	LOC115077971[nr]|PLSCR1[hs]	1700057G04Rik	Plscr2	22038
AMEX60DD007243	C1	chr12q2	19391577	19381790	2	64	1.80257	0.0294984	0.0483742	-	DPX16_21124[nr]	-	NA	NA
AMEX60DD038203	C1	chr5p3	251468893	251551353	1	418	0.746836	0.0295466	0.119683	ENSMUSG00000071847	APCDD1	Apcdd1	NA	NA
AMEX60DD005704	C1	chr11q4	9300745	9279087	2	39	1.90225	0.0296236	0.0638466	ENSMUSG00000049119	FAM110D	Fam110b	Grrp1	72690
AMEX60DD016798	C1	chr1p4	352346729	352473074	1	1052	0.993979	0.0296236	0.0520839	-	LOC115086019[nr]|GIMAP4[hs]	-	NA	NA
AMEX60DD028722	C1	chr3q1	80140941	80305248	1	136	0.539572	0.0296236	0.2091	-	DUSP1	-	Zfp952	240067
AMEX60DD052625	C1	chr8q2	196114688	196234974	1	404	2.39767	0.0296236	0.116988	-	MYOF	-	NA	NA
AMEX60DD054221	C1	chr9p3	100874143	100837005	2	207	0.726302	0.0296236	0.0598897	-	LOC115097956[nr]|CCL3L1[hs]	-	Ccl3	629303
AMEX60DD032021	C1	chr3q4	243329425	241780325	2	703	0.502321	0.029646	0.624919	ENSMUSG00000033335	DNM2	Dnm2	Dnm2	13430
AMEX60DD019040	C1	chr1q3	243108777	242627622	2	486	1.48782	0.0297014	0.0968937	ENSMUSG00000028188	SPATA1	Spata1	Spata1	70951
AMEX60DD027434	C1	chr3p2	261032124	261023350	2	567	1.53397	0.0297014	0.106499	-	EOD39_15780[nr]	-	NA	NA
AMEX60DD000125	C1	chr10p1	58214459	58215047	1	125	1.78659	0.0297535	0.318119	-	AMEX60DD000125	-	NA	NA
AMEX60DD031958	C1	chr3q4	222859428	222789584	2	640	2.18702	0.0298068	0.177806	-	LOC115080734[nr]|EPOR[hs]	-	NA	NA
AMEX60DD050054	C1	chr7q4	100169224	100168831	2	280	2.02246	0.0298406	0.668455	-	AMEX60DD050054	-	NA	NA
AMEX60DD050386	C1	chr8p1	47323233	47250655	2	162	2.27212	0.0298406	0.13345	-	LAMC3[nr]|LAMC1[hs]	-	NA	NA
AMEX60DD038139	C1	chr5p3	205781335	207211723	1	354	0.972846	0.0301831	0.140327	-	PKD1L1	-	NA	NA
AMEX60DD003902	C1	chr11p4	26036517	26102986	1	56	2.1687	0.0305073	0.20581	-	DR999_PMT13471[nr]|ISLR[hs]	-	Islr	26968
AMEX60DD039426	C1	chr5q2	6323395	6268011	2	11	1.3036	0.0305884	0.209716	ENSMUSG00000117098	LOC100565496[nr]|MYL12B[hs]	Gm49909	Myl12a	67268
AMEX60DD052694	C1	chr8q3	57567271	57426110	2	67	1.46868	0.0305991	0.0897832	-	PWWP2B	-	Pwwp2b	76612
AMEX60DD004173	C1	chr11q1	73575350	73182017	2	140	1.00203	0.030632	0.445994	ENSMUSG00000030605	MFGE8[nr]|EDIL3[hs]	Mfge8	Mfge8	67666
AMEX60DD016778	C1	chr1p4	348621518	349167150	1	1032	1.36659	0.0310061	0.10555	-	AMEX60DD016778	-	NA	NA
AMEX60DD004286	C1	chr11q1	134069538	134227886	1	252	2.35965	0.0311446	0.136658	ENSMUSG00000030630	FAH	Fah	Fah	100039239
AMEX60DD045679	C1	chr6q3	293400972	293285018	2	423	1.17503	0.0311467	0.447713	ENSMUSG00000029178	KLF3	Klf3	Klf3	16599
AMEX60DD049870	C1	chr7q4	39069734	40355299	1	96	0.800546	0.0311467	0.384341	-	NUMA1	-	Mdfi	17240
AMEX60DD007966	C1	chr12q3	220493313	219953704	2	369	1.65677	0.031631	0.226771	-	LOC115099412[nr]	-	NA	NA
AMEX60DD019884	C1	chr1q4	211294544	212553633	1	500	1.1418	0.0319206	0.734288	ENSMUSG00000028683	EIF2B3	Eif2b3	Eif2b3	108067
AMEX60DD008808	C1	chr13p2	53628713	53925613	1	168	0.760947	0.0319228	0.0467813	ENSMUSG00000004864	MAPK13	Mapk13	Mapk13	26415
AMEX60DD025842	C1	chr2q4	130335664	130196936	2	357	1.45729	0.0319449	0.242313	ENSMUSG00000030878	CDR2	Cdr2	Cdr2	26939
AMEX60DD030912	C1	chr3q3	211126854	210134325	2	505	1.13915	0.0319857	0.259714	-	SLC16A5	-	Slc16a5	217316
AMEX60DD032020	C1	chr3q4	241617467	241619380	1	702	1.43678	0.032104	0.152534	-	AMEX60DD032020	-	NA	NA
AMEX60DD001004	C1	chr10p2	244417451	243708231	2	453	0.918183	0.0321738	0.610468	ENSMUSG00000029163	EMID1	Emilin1	Emid1	140703
AMEX60DD029136	C1	chr3q1	281669847	280929743	2	551	1.18078	0.0321844	0.197777	ENSMUSG00000068085	LOC115643690[nr]	Cyp2d11	Cyp2d10	13101
AMEX60DD015449	C1	chr1p3	335867234	335281879	2	850	1.04066	0.0322358	0.156098	ENSMUSG00000014791	ELMO3	Elmo3	Elmo3	277978
AMEX60DD013294	C1	chr1p1	205101786	205100900	2	989	1.44215	0.0322529	0.193481	-	DYHC_6[nr]	-	NA	NA
AMEX60DD031960	C1	chr3q4	222872116	222872416	1	642	2.66362	0.0323928	0.275802	-	AMEX60DD031960	-	NA	NA
AMEX60DD008847	C1	chr13p3	2146787	2094362	2	2	1.61869	0.0324386	0.0958528	-	AMEX60DD008847	-	NA	NA
AMEX60DD031873	C1	chr3q4	195484457	195531548	1	555	1.83144	0.0324999	0.120008	-	LOC115466066[nr]|ICAM5[hs]	-	Icam5	15898
AMEX60DD008627	C1	chr13p1	73509719	73158189	2	192	1.83593	0.032553	0.215493	-	LOC115271244[nr]|PTPRB[hs]	-	Ptprb	19263
AMEX60DD046890	C1	chr7p1	50445836	50446102	1	198	2.60841	0.032553	0.295963	-	AMEX60DD046890	-	NA	NA
AMEX60DD010437	C1	chr13q3	88542610	88532113	2	315	1.91337	0.0326229	0.190456	-	LOC115468190[nr]|TRIM39[hs]	-	NA	NA
AMEX60DD019383	C1	chr1q3	432727709	431829927	2	829	1.33554	0.0327862	0.245749	ENSMUSG00000073792	ALG6[nr]	Alg6	Alg6	320438
AMEX60DD024919	C1	chr2q3	90371704	90365900	2	242	1.05956	0.0328148	0.445198	-	AMEX60DD024919	-	NA	NA
AMEX60DD037473	C1	chr5p2	128962932	130155664	1	210	0.805417	0.0328148	0.485168	ENSMUSG00000074922	FAM122B	Fam122a	Fam122a	18719
AMEX60DD019192	C1	chr1q3	326044447	326769492	1	638	1.07835	0.0328373	0.507517	-	VAV3	-	Vav3	57257
AMEX60DD005548	C1	chr11q3	272855636	273389907	1	426	1.0909	0.0330459	0.266272	ENSMUSG00000036995	ASAP3	Asap3	Asap3	230837
AMEX60DD021144	C1	chr2p2	95627237	95256464	2	216	1.29295	0.0331614	0.182012	ENSMUSG00000029727	CYP3A43/CYP3A4[hs]	Cyp3a13	Cyp3a11	53973
AMEX60DD033632	C1	chr4p3	143053721	142380235	2	214	0.798315	0.0332623	0.253928	ENSMUSG00000034898	FILIP1	Filip1	Filip1	70598
AMEX60DD054781	C1	chr9q1	86506118	87187510	1	196	1.02743	0.0332623	0.343751	-	AMEX60DD054781	-	NA	NA
AMEX60DD028061	C1	chr3p4	11970030	11422081	2	48	2.36302	0.0332871	0.123749	-	AMEX60DD028061	-	Dsg1c	13506
AMEX60DD029404	C1	chr3q1	369500341	369500634	1	819	2.36844	0.0334654	0.219346	-	AMEX60DD029404	-	NA	NA
AMEX60DD035341	C1	chr4q2	126153450	126112090	2	199	2.00667	0.0335392	0.098544	-	AMEX60DD035341	-	NA	NA
AMEX60DD035972	C1	chr4q3	227358945	227363061	1	297	1.17878	0.0342069	0.915327	ENSMUSG00000045817	ZFP36L2	Zfp36l2	Zfp36l2	107766
AMEX60DD011289	C1	chr14p3	38797984	38496043	2	92	0.609749	0.0342257	0.175141	ENSMUSG00000021039	SNW1	Snw1	Snw1	654309
AMEX60DD019653	C1	chr1q4	114361467	114329320	2	269	2.60097	0.034257	0.232914	ENSMUSG00000028551	LLAP_14162[nr]|CDKN2C[hs]	Cdkn2c	Cdkn2c	230603
AMEX60DD047142	C1	chr7p2	7593743	8590409	1	16	0.830007	0.0342888	0.294973	-	LOC115658460[nr]	-	NA	NA
AMEX60DD028049	C1	chr3p4	9492545	9489829	2	36	1.56065	0.0344217	0.270529	-	AMEX60DD028049	-	NA	NA
AMEX60DD023999	C1	chr2q2	82371723	82618451	1	130	1.22948	0.034433	0.24856	ENSMUSG00000030315	VGLL4	Vgll4	Vgll4	232334
AMEX60DD021472	C1	chr2p2	274954853	276345277	1	544	0.983405	0.0344825	0.247213	-	PARPI_0015568[nr]|TEKT3[hs]	-	Tekt3	67510
AMEX60DD004942	C1	chr11q2	194046496	194432925	1	363	0.860916	0.0346451	0.139961	-	KIF18A[hs]	-	Ube3b	117146
AMEX60DD028177	C1	chr3p4	48794244	48231678	2	164	3.53471	0.0346765	0.157301	-	LOC110088364[nr]|PRSS27[hs]	-	NA	NA
AMEX60DD051687	C1	chr8p4	156160864	155407983	2	271	0.780605	0.0351074	0.351198	ENSMUSG00000019916	P4HA1	P4ha1	P4ha1	103080
AMEX60DD045151	C1	chr6q2	402458796	402143157	2	613	1.30013	0.0351673	0.185728	ENSMUSG00000027955	GASK1B	Gask1b	NA	NA
AMEX60DD045757	C1	chr6q3	369550652	369580598	1	501	0.783745	0.0351673	0.444992	-	LC27[hs]	-	NA	NA
AMEX60DD033343	C1	chr4p2	280893232	280602145	2	519	1.6165	0.0352159	0.146703	-	RNASEH1[nr]	-	NA	NA
AMEX60DD003396	C1	chr11p1	24395197	24258505	2	116	0.808557	0.0352498	0.108771	ENSMUSG00000036867	SMAD6	Smad6	Smad6	17130
AMEX60DD049714	C1	chr7q3	250305003	249956012	2	388	0.712229	0.0354899	0.113973	-	AQP11	-	NA	NA
AMEX60DD024333	C1	chr2q2	243478260	243427001	2	464	1.35724	0.0356132	0.138608	-	AMEX60DD024333	-	NA	NA
AMEX60DD038826	C1	chr5p4	363699370	363699145	2	519	0.929675	0.0356132	0.265971	-	AMEX60DD038826	-	NA	NA
AMEX60DD052619	C1	chr8q2	192085963	192169815	1	398	0.722701	0.0356272	0.0557608	ENSMUSG00000054200	FFAR4	Ffar4	Ffar4	74107
AMEX60DD009465	C1	chr13q1	57197586	55902242	2	207	1.03889	0.0357445	0.624675	ENSMUSG00000035726	SUPT16H	Supt16	Supt16	77945
AMEX60DD025607	C1	chr2q4	44492579	43711991	2	122	0.5617	0.0359313	0.202495	-	LOC115095665[nr]|BICD2[hs]	-	Bicd2	30938
AMEX60DD007917	C1	chr12q3	202612366	202616325	1	320	2.09996	0.0360465	0.476295	-	LOC113837993[nr]	-	NA	NA
AMEX60DD050041	C1	chr7q4	98888557	98888179	2	267	1.21417	0.0360465	0.353697	-	AMEX60DD050041	-	NA	NA
AMEX60DD010565	C1	chr13q4	768221	762689	2	12	2.2313	0.0360972	0.116301	-	LOC115085847[nr]|TRIM39[hs]	-	NA	NA
AMEX60DD024053	C1	chr2q2	117926091	118142075	1	184	1.29126	0.0361449	0.160489	ENSMUSG00000064080	FBLN2	Fbln2	NA	NA
AMEX60DD010564	C1	chr13q4	719200	718442	2	11	2.16398	0.0361472	0.192971	-	AMEX60DD010564	-	NA	NA
AMEX60DD015258	C1	chr1p3	224917996	224924192	1	659	2.12982	0.0361472	0.278153	ENSMUSG00000040632	AB205_0056990[nr]	Nrl	NA	NA
AMEX60DD056558	C1	chr9q4	77831797	77832136	1	305	5.82199	0.0361956	0.181145	-	AMEX60DD056558	-	NA	NA
AMEX60DD022228	C1	chr2p3	330098810	329844529	2	589	3.94979	0.0363944	0.0547075	ENSMUSG00000014529	TMBIM7P[nr]|GRINA[hs]	Tmbim7	Tmbim7	71382
AMEX60DD027992	C1	chr3p3	231038854	230992373	2	551	4.18642	0.0363944	0.0622127	-	LOC115094094[nr]|PHETA1[hs]	-	NA	NA
AMEX60DD031062	C1	chr3q3	291619693	291619934	1	655	4.04305	0.0363944	0.117037	-	LOC104579458[nr]|PARP1[hs]	-	NA	NA
AMEX60DD024080	C1	chr2q2	127623621	128321738	1	211	1.23251	0.0364681	0.323681	-	AMEX60DD024080	-	NA	NA
AMEX60DD047069	C1	chr7p1	136974135	136974335	1	377	5.0547	0.0364681	0.112597	-	AMEX60DD047069	-	NA	NA
AMEX60DD049318	C1	chr7q2	300348322	300358263	1	440	4.18764	0.0364681	0.0595563	-	LOC111606787[nr]|ERVI-1[hs]	-	NA	NA
AMEX60DD015079	C1	chr1p3	169328525	169898940	1	480	2.11523	0.0364896	0.20709	-	IL6R	-	Il6ra	214547
AMEX60DD032430	C1	chr4p1	33231512	32806263	2	200	1.18209	0.0364896	0.143571	-	LOC102936329[nr]|NLRP12[hs]	-	NA	NA
AMEX60DD055275	C1	chr9q2	76410639	75928642	2	134	1.10726	0.0364896	0.231984	-	RFTN2	-	NA	NA
AMEX60DD021529	C1	chr2p2	304558000	304488542	2	601	3.91319	0.0365151	0.0534437	-	AMEX60DD021529	-	NA	NA
AMEX60DD053633	C1	chr9p1	67924685	68691564	1	192	0.938174	0.0365844	0.28727	ENSMUSG00000032042	SRPRA	Srpr	Srpr	235169
AMEX60DD013042	C1	chr1p1	161705833	161706040	1	737	1.89696	0.0366182	0.183223	-	AMEX60DD013042	-	NA	NA
AMEX60DD047084	C1	chr7p1	141450482	141423547	2	392	3.61518	0.0367385	0.0600675	-	AB205_0020180[nr]|TFF2[hs]	-	NA	NA
AMEX60DD030222	C1	chr3q2	314249499	314794302	1	726	0.827666	0.0367541	0.197528	ENSMUSG00000038524	FCHSD1	Fchsd1	Fchsd1	319262
AMEX60DD002992	C1	chr10q3	129991098	129991297	1	251	1.96406	0.0367979	0.313198	-	AMEX60DD002992	-	NA	NA
AMEX60DD009153	C1	chr13p4	16315367	15782316	2	103	1.84444	0.0367979	0.112076	ENSMUSG00000040809	CHIT1[nr]|CHIA[hs]	Chil3	NA	NA
AMEX60DD019859	C1	chr1q4	204015811	203746872	2	475	0.868522	0.0368168	0.207358	-	D9C73_028124[nr]	-	NA	NA
AMEX60DD021555	C1	chr2p2	310502670	310502288	2	627	1.95304	0.0368338	0.457612	-	AMEX60DD021555	-	NA	NA
AMEX60DD041969	C1	chr6p2	88403885	88931111	1	134	0.822285	0.0368338	0.142413	ENSMUSG00000079105	C7	C7	NA	NA
AMEX60DD050390	C1	chr8p1	47785812	47787578	1	166	3.8757	0.0368495	0.142023	-	AMEX60DD050390	-	NA	NA
AMEX60DD009883	C1	chr13q2	85627653	85846486	1	194	2.58651	0.0369479	0.0398978	-	ITGA2B[nr]	-	NA	NA
AMEX60DD016781	C1	chr1p4	348893219	348892898	2	1035	2.74268	0.0369479	0.0817526	-	AMEX60DD016781	-	NA	NA
AMEX60DD053977	C1	chr9p2	92854407	92506448	2	249	1.87496	0.0369479	0.11208	-	LOC115481812[nr]|NXPE1[hs]	-	Nxpe2	78252
AMEX60DD012939	C1	chr1p1	127516834	127516569	2	634	2.83549	0.0369728	0.058818	-	AMEX60DD012939	-	NA	NA
AMEX60DD014804	C1	chr1p3	65650663	65691131	1	205	2.73023	0.0369728	0.0895133	-	AMEX60DD014804	-	NA	NA
AMEX60DD024782	C1	chr2q3	47512977	48139699	1	105	1.98152	0.0369728	0.232695	-	LOC115480960[nr]	-	NA	NA
AMEX60DD034684	C1	chr4q1	40354223	41577242	1	75	1.58887	0.0369728	0.394242	ENSMUSG00000039031	ARHGAP18	Arhgap18	Arhgap18	73910
AMEX60DD036344	C1	chr4q4	84802830	84793899	2	136	2.90097	0.0369728	0.0523762	-	AMEX60DD036344	-	NA	NA
AMEX60DD004634	C1	chr11q2	18636913	18635377	2	55	2.70428	0.0370915	0.0862803	-	AMEX60DD004634	-	NA	NA
AMEX60DD036436	C1	chr4q4	139088962	139089188	1	228	2.2551	0.0370915	0.158888	-	AMEX60DD036436	-	NA	NA
AMEX60DD008792	C1	chr13p2	46010910	46011300	1	152	2.02551	0.0371991	0.082135	-	AMEX60DD008792	-	NA	NA
AMEX60DD028012	C1	chr3p3	236008734	236009629	1	570	1.40969	0.0371991	0.112327	-	AMEX60DD028012	-	NA	NA
AMEX60DD045674	C1	chr6q3	292251129	292346926	1	418	1.80822	0.0372012	0.171421	-	TLR1	-	NA	NA
AMEX60DD035517	C1	chr4q2	229017824	229018464	1	375	4.02402	0.0372534	0.589417	-	AMEX60DD035517	-	NA	NA
AMEX60DD034185	C1	chr4p4	109286026	110030726	1	173	0.972294	0.037356	0.303131	ENSMUSG00000039531	ZUP1[nr]	Zup1	Zup1	72580
AMEX60DD037312	C1	chr5p2	25772941	25401664	2	49	0.848124	0.0373919	0.666877	-	MAMLD1	-	Mamld1	333639
AMEX60DD004026	C1	chr11p4	80686084	80686673	1	179	1.02194	0.0375402	0.543329	-	AMEX60DD004026	-	NA	NA
AMEX60DD027557	C1	chr3p3	34776246	34776030	2	116	3.09033	0.0375402	0.297849	-	AMEX60DD027557	-	NA	NA
AMEX60DD038285	C1	chr5p3	289999636	290006249	1	500	3.35512	0.0375402	0.218564	-	DR999_PMT07893[nr]|PPP1R3G[hs]	-	NA	NA
AMEX60DD004155	C1	chr11q1	63511984	64333903	1	121	1.27099	0.0376047	0.298022	ENSMUSG00000050382	KIF7[nr]|KIF27[hs]	Kif7	Kif27	75050
AMEX60DD053240	C1	chr8q4	113579091	113063071	2	207	0.924374	0.0376799	0.211115	ENSMUSG00000025094	SLC18A2	Slc18a2	Slc18a2	22326
AMEX60DD054073	C1	chr9p3	23640475	23753326	1	59	1.05997	0.0377086	0.0659694	-	AMEX60DD054073	-	NA	NA
AMEX60DD010724	C1	chr13q4	28997569	28896626	2	171	1.0639	0.0377114	0.176282	ENSMUSG00000007041	CLIC1	Clic1	Clic1	17687
AMEX60DD001970	C1	chr10p4	179160272	179181591	1	314	1.03985	0.0377596	0.321423	ENSMUSG00000032368	ZIC1	Zic1	Zic1	22771
AMEX60DD031702	C1	chr3q4	135611160	135614059	1	384	2.39015	0.0378678	0.110243	-	AMEX60DD031702	-	NA	NA
AMEX60DD038390	C1	chr5p4	44342494	43645744	2	83	0.890677	0.0379675	0.168748	-	LOC115083337[nr]|GMDS[hs]	-	Gmds	218138
AMEX60DD022450	C1	chr2p4	52953200	52946018	2	100	2.9071	0.0380314	0.208274	ENSMUSG00000036169	SOSTDC1	Sostdc1	Sostdc1	71156
AMEX60DD031369	C1	chr3q4	23330129	23439553	1	51	2.80355	0.0380314	0.0611002	-	LOC114018555[nr]|RNF213[hs]	-	NA	NA
AMEX60DD024626	C1	chr2q2	389123375	388595300	2	757	0.821755	0.0382476	0.286646	-	KCNK6	-	Kcnk6	320225
AMEX60DD003646	C1	chr11p2	79111493	78755174	2	178	1.39007	0.0384294	0.310033	ENSMUSG00000041361	LOC115075226[nr]|MYZAP[hs]	Myzap	Myzap	64008
AMEX60DD045013	C1	chr6q2	321170962	321171539	1	475	2.43515	0.0384431	0.202137	-	AMEX60DD045013	-	NA	NA
AMEX60DD039672	C1	chr5q2	171663623	171693585	1	257	3.14016	0.0388352	0.176192	-	PPDPFL[nr]	-	NA	NA
AMEX60DD006424	C1	chr12p2	41886011	43476470	1	78	0.778404	0.0390869	0.455689	-	PPFIBP1	-	NA	NA
AMEX60DD034999	C1	chr4q1	198908268	199051657	1	390	0.510491	0.0390869	0.0429223	-	SLC22A3	-	Slc22a3	26407
AMEX60DD024945	C1	chr2q3	103026306	103216349	1	268	2.17529	0.039193	0.097362	-	AMEX60DD024945	-	NA	NA
AMEX60DD025088	C1	chr2q3	153077843	153078180	1	411	2.23304	0.0392747	0.127462	-	LOC108698892[nr]	-	NA	NA
AMEX60DD031416	C1	chr3q4	42004258	41894563	2	98	1.48732	0.0392747	0.171337	-	LGALS3BP	-	Lgals3bp	19039
AMEX60DD016303	C1	chr1p4	185990562	185988003	2	557	1.33158	0.0393057	0.569026	-	XICL[nr]|CDKN1B[hs]	-	NA	NA
AMEX60DD014129	C1	chr1p2	175144193	175749311	1	677	1.30101	0.0393146	0.140859	-	LOC115480034[nr]|KEAP1[hs]	-	NA	NA
AMEX60DD021525	C1	chr2p2	303572337	304276096	1	597	1.4048	0.0394119	0.146366	-	MROH1	-	Mroh1	223658
AMEX60DD027431	C1	chr3p2	260416590	260416359	2	564	1.88757	0.0394931	0.160759	-	AMEX60DD027431	-	NA	NA
AMEX60DD050879	C1	chr8p2	154239029	154379770	1	257	2.62262	0.0394931	0.104566	ENSMUSG00000026956	UAP1L1	Uap1l1	Uap1l1	227619
AMEX60DD055527	C1	chr9q2	186686885	185821755	2	386	0.672906	0.0394931	0.184233	-	PCNT	-	Pcnt	18541
AMEX60DD029350	C1	chr3q1	349545932	349546162	1	765	2.35646	0.039787	0.179358	-	AMEX60DD029350	-	NA	NA
AMEX60DD008578	C1	chr13p1	55411974	55727600	1	143	1.25997	0.0398128	0.177992	ENSMUSG00000027900	DRAM2	Dram2	Dram2	67171
AMEX60DD029832	C1	chr3q2	123096784	123073557	2	336	4.743	0.0398754	0.0913579	ENSMUSG00000023041	N337_11780[nr]|KRT5[hs]	Krt6b	NA	NA
AMEX60DD041985	C1	chr6p2	95606644	95607124	1	150	5.62837	0.0398754	0.289707	-	AMEX60DD041985	-	NA	NA
AMEX60DD050394	C1	chr8p1	50050650	49619457	2	170	1.23442	0.0398754	0.216108	ENSMUSG00000050592	FAM78A	Fam78a	Fam78a	241303
AMEX60DD024228	C1	chr2q2	205126480	205430271	1	359	1.54685	0.0399466	0.0977199	-	C1H3ORF62[nr]|C3ORF62[hs]	-	1700102P08Rik	112418
AMEX60DD024434	C1	chr2q2	309788019	309968482	1	565	1.06416	0.0399496	0.1781	ENSMUSG00000074364	EHD2	Ehd2	Ehd2	259300
AMEX60DD008351	C1	chr12q4	154559637	154481324	2	333	3.84483	0.040155	0.064409	-	LOC115090519[nr]|SLC5A8[hs]	-	NA	NA
AMEX60DD046783	C1	chr7p1	16720432	16839167	1	91	3.0061	0.0401725	0.0755174	-	HSF2BP	-	Hsf2bp	74377
AMEX60DD008730	C1	chr13p2	24944135	24794680	2	90	1.21223	0.0402443	0.0854703	ENSMUSG00000057789	BAK1	Bak1	Bak1	240057
AMEX60DD038195	C1	chr5p3	242733713	242787430	1	410	3.54328	0.0402443	0.0535747	-	AMEX60DD038195	-	NA	NA
AMEX60DD046976	C1	chr7p1	84400368	84419753	1	284	1.39883	0.0402443	0.0372065	-	AMEX60DD046976	-	A230072I06Rik	619290
AMEX60DD052658	C1	chr8q3	23928789	22794462	2	31	0.727389	0.0403019	0.213483	-	BLNK	-	Blnk	72672
AMEX60DD041403	C1	chr6p1	40133974	39606098	2	229	1.56677	0.0403352	0.146454	-	LOC102355806[nr]|SIGLEC15[hs]	-	Siglec15	620235
AMEX60DD005391	C1	chr11q3	174884969	174885313	1	269	3.86907	0.0403838	0.122507	-	AMEX60DD005391	-	NA	NA
AMEX60DD010940	C1	chr13q4	59971526	59971125	2	387	3.60089	0.0404235	0.121714	-	AMEX60DD010940	-	NA	NA
AMEX60DD011935	C1	chr14q3	28857598	29111711	1	77	0.984207	0.0405375	0.21646	ENSMUSG00000027293	EHD4.L[nr]|EHD4[hs]	Ehd4	Ehd4	98878
AMEX60DD032199	C1	chr3q4	277738088	277739442	1	881	4.22531	0.0405375	0.160354	-	LOC115080416[nr]|VAV1[hs]	-	Vav3	57257
AMEX60DD008346	C1	chr12q4	152106583	151913302	2	328	3.20761	0.0405814	0.100712	-	LOC115089383[nr]|SLC5A8[hs]	-	NA	NA
AMEX60DD019883	C1	chr1q4	211280135	211253389	2	499	3.13145	0.0405814	0.114955	-	AMEX60DD019883	-	NA	NA
AMEX60DD010834	C1	chr13q4	46203587	46203372	2	281	3.41256	0.0405944	0.249613	-	AMEX60DD010834	-	NA	NA
AMEX60DD052276	C1	chr8q2	22296231	22140214	2	55	1.66941	0.0405944	0.0619243	-	LOC112113698[nr]	-	NA	NA
AMEX60DD043051	C1	chr6p3	393318546	393409383	1	555	2.03285	0.0406264	0.0766708	-	AMEX60DD043051	-	Gm10277	791303
AMEX60DD011465	C1	chr14q1	30666844	30664530	2	51	3.79533	0.0406739	0.186565	-	AMEX60DD011465	-	NA	NA
AMEX60DD013268	C1	chr1p1	200705095	200705955	1	963	2.71722	0.0406739	0.134943	-	AMEX60DD013268	-	NA	NA
AMEX60DD008228	C1	chr12q4	101279103	101418865	1	210	1.51143	0.0407204	0.114546	ENSMUSG00000020227	IRAK3[nr]	Irak3	Irak3	74053
AMEX60DD020916	C1	chr2p1	338871009	338872955	1	698	2.60268	0.0407204	0.360368	-	OJAV_G00236990[nr]	-	Dchs1	233651
AMEX60DD039733	C1	chr5q2	224267192	224262859	2	319	3.49053	0.0407204	0.16773	-	AMEX60DD039733	-	NA	NA
AMEX60DD050942	C1	chr8p2	173310398	173430157	1	320	1.4364	0.0407774	0.314869	-	AMBP	-	Ambp	72701
AMEX60DD028099	C1	chr3p4	28358651	28357684	2	86	1.32792	0.0408379	0.467512	-	AMEX60DD028099	-	NA	NA
AMEX60DD022830	C1	chr2p4	239588620	239777014	1	480	1.46914	0.0408998	0.0787321	-	AMEX60DD022830	-	NA	NA
AMEX60DD054966	C1	chr9q1	149893418	149906117	1	381	3.56667	0.0409019	0.083773	-	LOC115401518[nr]	-	NA	NA
AMEX60DD007244	C1	chr12q2	19464221	19436443	2	65	3.34977	0.0409731	0.112914	-	AMEX60DD007244	-	NA	NA
AMEX60DD039463	C1	chr5q2	32754023	32754803	1	48	2.17979	0.0410135	0.2208	-	AMEX60DD039463	-	NA	NA
AMEX60DD050231	C1	chr8p1	1179636	1180181	1	7	3.95785	0.0410135	0.210329	-	AMEX60DD050231	-	NA	NA
AMEX60DD032153	C1	chr3q4	270774441	270775915	1	835	2.68458	0.0410524	0.181863	-	AMEX60DD032153	-	NA	NA
AMEX60DD008327	C1	chr12q4	142879845	142885915	1	309	2.37932	0.041071	0.315476	-	LOC114595149[nr]	-	NA	NA
AMEX60DD034628	C1	chr4q1	8951714	7924116	2	19	1.43635	0.0410817	0.219515	ENSMUSG00000021306	GPR137B	Gpr137b	Gpr137b	630663
AMEX60DD005869	C1	chr11q4	78243604	77393601	2	204	2.0897	0.0411348	0.301865	ENSMUSG00000028871	AAES_15983[nr]|RSPO1[hs]	Rspo1	Rspo1	192199
AMEX60DD020914	C1	chr2p1	338869766	338868840	2	699	2.68096	0.0411348	0.446875	-	XELAEV_18029838MG[nr]	-	NA	NA
AMEX60DD022413	C1	chr2p4	26823444	26823129	2	63	2.43691	0.0411348	0.127777	-	AMEX60DD022413	-	NA	NA
AMEX60DD002991	C1	chr10q3	129794999	129794757	2	250	1.75643	0.0411738	0.337912	-	AMEX60DD002991	-	NA	NA
AMEX60DD013509	C1	chr1p2	15514924	14845101	2	57	1.21979	0.0411749	0.129119	ENSMUSG00000020156	PWWP3A	Pwwp3a	NA	NA
AMEX60DD045010	C1	chr6q2	319506365	319576481	1	472	1.72665	0.0413376	0.0775337	-	AMEX60DD045010	-	NA	NA
AMEX60DD050233	C1	chr8p1	1268523	1273014	1	9	2.67832	0.0413597	0.11117	-	LOC111190814[nr]	-	NA	NA
AMEX60DD036347	C1	chr4q4	85283979	85507371	1	139	0.875775	0.0415411	0.28629	-	AMEX60DD036347	-	NA	NA
AMEX60DD005374	C1	chr11q3	170671094	170426170	2	252	0.824833	0.0415712	0.120156	-	XKR8	-	Xkr8	381560
AMEX60DD031699	C1	chr3q4	135179289	135179517	1	381	1.40192	0.0415712	0.0446339	-	AMEX60DD031699	-	NA	NA
AMEX60DD051749	C1	chr8p4	181760928	180425610	2	333	1.45637	0.0415712	0.585636	ENSMUSG00000025017	PIK3AP1	Pik3ap1	Pik3ap1	83490
AMEX60DD000583	C1	chr10p2	14269206	15153571	1	32	0.88435	0.0416542	0.317642	ENSMUSG00000038095	SBNO1[nr]|FLJ10833[hs]	Sbno1	Sbno1	243272
AMEX60DD000920	C1	chr10p2	209457423	209487201	1	369	1.17933	0.0416542	0.136626	-	LOC102356815[nr]|OAS3[hs]	-	NA	NA
AMEX60DD001964	C1	chr10p4	173037741	173029010	2	309	1.73471	0.0416542	0.0966912	-	AMEX60DD001964	-	NA	NA
AMEX60DD004699	C1	chr11q2	38276099	38227814	2	120	4.3659	0.0416542	0.0401206	-	LOC113409460[nr]|ABCC8[hs]	-	NA	NA
AMEX60DD006095	C1	chr11q4	168242724	168239642	2	430	5.67987	0.0416542	0.102789	-	AMEX60DD006095	-	NA	NA
AMEX60DD008010	C1	chr12q3	253617815	253595697	2	413	5.31125	0.0416542	0.0791514	-	LOC102939344[nr]|BTNL2[hs]	-	NA	NA
AMEX60DD014285	C1	chr1p2	235861760	235763449	2	833	2.75684	0.0416542	0.0973517	-	EBI3	-	NA	NA
AMEX60DD014754	C1	chr1p3	50795322	50795632	1	155	4.33543	0.0416542	0.0392392	-	LOC108698892[nr]	-	NA	NA
AMEX60DD015894	C1	chr1p4	50500609	50502033	1	148	6.56732	0.0416542	0.191888	-	AMEX60DD015894	-	NA	NA
AMEX60DD020090	C1	chr1q4	275155564	275118153	2	706	2.94935	0.0416542	0.0137505	-	AMEX60DD020090	-	NA	NA
AMEX60DD028063	C1	chr3p4	12571713	12569891	2	50	4.584	0.0416542	0.047002	-	D4764_17G0006980[nr]	-	NA	NA
AMEX60DD032207	C1	chr3q4	279344921	279309076	2	889	4.73048	0.0416542	0.0522433	ENSMUSG00000058748	LOC107983708[nr]|ZNF268[hs]	Zfp958	NA	NA
AMEX60DD034610	C1	chr4q1	367434	230423	2	1	4.89288	0.0416542	0.0587116	-	AMEX60DD034610	-	NA	NA
AMEX60DD044231	C1	chr6q1	219933847	219927710	2	412	4.39067	0.0416542	0.0408507	-	AMEX60DD044231	-	Morn3	74890
AMEX60DD045026	C1	chr6q2	330574871	330572963	2	488	1.00716	0.0416542	1.0768	-	AMEX60DD045026	-	NA	NA
AMEX60DD053672	C1	chr9p1	80711289	80701758	2	231	5.28285	0.0416542	0.0775685	-	LOC115074297[nr]|INMT[hs]	-	NA	NA
AMEX60DD055437	C1	chr9q2	150190077	150189635	2	296	2.56787	0.0416542	0.0819039	-	LOC106732794[nr]	-	NA	NA
AMEX60DD000402	C1	chr10p1	128396092	128249329	2	402	0.765981	0.0416932	0.0771739	ENSMUSG00000033318	N/A	Gstt2	Gstt3	104248
AMEX60DD029887	C1	chr3q2	143822607	143806635	2	391	1.88888	0.0417842	0.103605	-	AMEX60DD029887	-	NA	NA
AMEX60DD004587	C1	chr11q2	2495515	2985689	1	8	1.09823	0.0418027	0.358012	ENSMUSG00000024663	RAB3IL1	Rab3il1	Rab3il1	74760
AMEX60DD043571	C1	chr6p4	256349708	256349150	2	414	1.76531	0.0418453	0.157143	-	YBX2-B[nr]|YBX2[hs]	-	NA	NA
AMEX60DD054287	C1	chr9p3	126082451	126082789	1	273	1.97158	0.0419548	0.126458	-	LOC110438973[nr]	-	NA	NA
AMEX60DD015632	C1	chr1p3	406781055	406780821	2	1033	2.1549	0.0419607	0.0980429	-	AMEX60DD015632	-	NA	NA
AMEX60DD001205	C1	chr10p3	60187885	59534517	2	103	1.33207	0.0421902	0.141029	-	GPAT2	-	Gpat2	215456
AMEX60DD056464	C1	chr9q4	63253701	63022232	2	212	1.43133	0.0421902	0.0864928	ENSMUSG00000069727	LOC104287732[nr]|ZNF845[hs]	Zfp975	Zfp980	433801
AMEX60DD054386	C1	chr9p4	44579120	44578871	2	86	1.07071	0.042236	0.207941	-	AMEX60DD054386	-	NA	NA
AMEX60DD056370	C1	chr9q4	42104449	41184118	2	117	1.89152	0.0425018	0.446961	-	LOC115093343[nr]	-	Adcy10	271639
AMEX60DD053885	C1	chr9p2	53142213	53003561	2	157	2.28417	0.0425168	0.189585	ENSMUSG00000039438	AAES_112175[nr]|TTC36[hs]	Ttc36	Ttc36	71687
AMEX60DD052645	C1	chr8q3	16255414	17484342	1	18	1.15004	0.042541	0.156072	-	CC2D2B	-	NA	NA
AMEX60DD017420	C1	chr1q1	212619380	212146423	2	526	0.811703	0.0427116	0.286879	-	LOC115080964[nr]|CD82[hs]	-	Cd82	241556
AMEX60DD004993	C1	chr11q2	234820384	234820597	1	414	1.56358	0.042721	0.830557	-	AMEX60DD004993	-	NA	NA
AMEX60DD053730	C1	chr9p2	293755	172658	2	3	0.39487	0.0428068	0.0221207	-	LOC115074560[nr]	-	Parp3	235587
AMEX60DD052927	C1	chr8q3	223791626	223792549	1	300	0.588756	0.0430513	0.0726707	-	LOC115048843[nr]|TUBB4B[hs]	-	Tubb4b	68222
AMEX60DD020063	C1	chr1q4	269618201	269774295	1	679	1.40684	0.0430524	0.0369693	ENSMUSG00000033191	TIE1	Tie1	NA	NA
AMEX60DD018513	C1	chr1q2	365383364	365490190	1	789	2.05542	0.043084	0.156587	ENSMUSG00000051079	RGS13	Rgs13	Rgs13	246709
AMEX60DD056374	C1	chr9q4	43661847	43797477	1	121	3.23918	0.0431674	0.179538	-	LOC115475152[nr]|ADCY10[hs]	-	NA	NA
AMEX60DD049941	C1	chr7q4	70711270	70764300	1	167	0.815576	0.0433304	0.0901308	-	TXPB_URIBO1[nr]|PGBD4[hs]	-	NA	NA
AMEX60DD001176	C1	chr10p3	49174849	49162986	2	74	1.05613	0.0433798	0.0344642	-	LOC101937899[nr]	-	NA	NA
AMEX60DD041502	C1	chr6p1	75388938	75446474	1	328	1.76969	0.0434898	0.0671595	-	FAM166B	-	Fam166b	329831
AMEX60DD023517	C1	chr2q1	168766337	167432768	2	456	0.963295	0.0435421	0.343086	-	IRAK2	-	Irak2	70979
AMEX60DD016107	C1	chr1p4	116410092	115454273	2	361	1.96066	0.043792	0.215249	-	LOC115076136[nr]|CD22[hs]	-	NA	NA
AMEX60DD036952	C1	chr5p1	86325964	86325736	2	211	1.28821	0.0438505	0.256176	-	ROHU_030003[nr]	-	NA	NA
AMEX60DD050940	C1	chr8p2	173013912	173261918	1	318	1.24963	0.0442363	0.101151	-	LP2[nr]|LCN15[hs]	-	NA	NA
AMEX60DD001918	C1	chr10p4	149603274	149704282	1	263	1.67836	0.0442962	0.105667	ENSMUSG00000043850	CLRN1	Clrn1	Clrn1	545527
AMEX60DD044215	C1	chr6q1	217398030	217400745	1	396	2.33007	0.0442962	0.287797	-	AMEX60DD044215	-	NA	NA
AMEX60DD039555	C1	chr5q2	81851085	81891721	1	140	0.931282	0.0443627	0.21592	-	LOC113837993[nr]	-	NA	NA
AMEX60DD015706	C1	chr1p3	434558433	434905951	1	1107	1.10278	0.0443916	0.128887	ENSMUSG00000028071	SH2D2A	Sh2d2a	Sh2d2a	23920
AMEX60DD052144	C1	chr8q1	204602559	204943756	1	329	1.72675	0.0444433	0.217789	-	HSPG2	-	NA	NA
AMEX60DD011307	C1	chr14p4	2923178	3205924	1	3	1.89007	0.04484	0.282665	ENSMUSG00000021186	FBLN5[hs]	Fbln5	Fbln5	74413
AMEX60DD017853	C1	chr1q2	71387377	70555262	2	130	0.897023	0.0450871	0.121141	-	LOC101949319[nr]|SIGLEC11[hs]	-	Mag	17136
AMEX60DD014515	C1	chr1p2	316127981	316205460	1	1063	1.63152	0.0451955	0.239278	-	LOC104619575[nr]|ADAMTS6[hs]	-	NA	NA
AMEX60DD008252	C1	chr12q4	108992978	110148809	1	234	1.15674	0.0452351	0.355779	-	PLXNC1	-	Plxnc1	319880
AMEX60DD028103	C1	chr3p4	30284433	29544501	2	90	0.805855	0.0452531	0.154977	-	LOC115481749[nr]|MS4A4A[hs]	-	Ms4a4c	64380
AMEX60DD044245	C1	chr6q1	223926508	224387321	1	426	1.47638	0.045386	0.203343	ENSMUSG00000028163	NFKB1	Nfkb1	Nfkb1	18033
AMEX60DD030951	C1	chr3q3	221984364	222051033	1	544	0.590574	0.0454753	0.092004	-	AMEX60DD030951	-	NA	NA
AMEX60DD012786	C1	chr1p1	90209016	90113783	2	481	0.817599	0.0456187	0.0995951	-	XB5717875.L[PROVISIONAL:PLAC8][nr]|PLAC8L1[hs]	-	Plac8l1	269016
AMEX60DD019987	C1	chr1q4	239684198	238383383	2	603	1.0383	0.0456712	0.261254	-	PRDX1	-	Prdx2	69724
AMEX60DD047680	C1	chr7p3	61633248	61634167	1	118	0.833942	0.0457248	0.461986	-	CHK1[nr]	-	NA	NA
AMEX60DD010364	C1	chr13q3	73589243	73855488	1	242	1.68357	0.0457834	0.181325	-	LOC115080171[nr]|BTN3A3[hs]	-	Btn1a1	12231
AMEX60DD007392	C1	chr12q2	63563810	63355699	2	213	0.769626	0.0458517	0.0601554	ENSMUSG00000022620	LOC115481786[nr]	Arsa	NA	NA
AMEX60DD004035	C1	chr11q1	1550261	1673009	1	1	1.28489	0.0458859	0.266266	ENSMUSG00000032366	TPM1	Tpm1	Tpm1	22003
AMEX60DD009121	C1	chr13p4	13124957	13124646	2	71	1.85758	0.0459645	0.41237	-	AMEX60DD009121	-	NA	NA
AMEX60DD009337	C1	chr13q1	35169845	35171287	1	79	1.27568	0.0460585	0.211719	-	AMEX60DD009337	-	Pou2af1	102635385
AMEX60DD008217	C1	chr12q4	96570282	96198812	2	199	0.477023	0.0461123	0.0622863	ENSMUSG00000020218	WIF1	Wif1	Wif1	320183
AMEX60DD028374	C1	chr3p4	105072963	104997420	2	361	1.31783	0.0461123	0.126888	ENSMUSG00000042675	YPEL3	Ypel3	Ypel3	66090
AMEX60DD011553	C1	chr14q1	70799243	70801106	1	139	2.01873	0.0461384	0.138681	-	AMEX60DD011553	-	Tenm4	23966
AMEX60DD029864	C1	chr3q2	135779503	135223878	2	368	0.994694	0.0462284	0.495685	ENSMUSG00000040043	RBMS2	Rbms2	Rbms2	56516
AMEX60DD007825	C1	chr12q3	143341386	143640344	1	228	0.908408	0.0464406	0.146926	-	ELK3	-	NA	NA
AMEX60DD004040	C1	chr11q1	3219019	3219244	1	6	1.11022	0.0465123	0.382851	-	AMEX60DD004040	-	NA	NA
AMEX60DD020052	C1	chr1q4	266621794	266622132	1	668	1.45869	0.0465123	0.412049	-	AMEX60DD020052	-	NA	NA
AMEX60DD016448	C1	chr1p4	218441043	218129559	2	702	1.16688	0.0465725	0.112624	-	LOC115080852[nr]|ZNF594[hs]	-	Zfp420	233058
AMEX60DD027877	C1	chr3p3	188575502	188944556	1	436	1.09675	0.046868	0.0993416	-	F12	-	F12	20505
AMEX60DD019886	C1	chr1q4	212978859	212979638	1	502	2.05106	0.046886	0.244675	-	AMEX60DD019886	-	NA	NA
AMEX60DD015749	C1	chr1p4	599559	832533	1	3	0.990436	0.0471511	0.150742	ENSMUSG00000058076	SDHC	Sdhc	Sdhc	75472
AMEX60DD018602	C1	chr1q3	21839884	23449177	1	48	1.14426	0.0471692	0.172141	ENSMUSG00000042708	SHCBP1L	Shcbp1l	Shcbp1l	71836
AMEX60DD019879	C1	chr1q4	209526211	209513932	2	495	1.23459	0.0471808	0.0752945	-	ZSWIM5	-	Zswim5	74464
AMEX60DD026694	C1	chr3p1	117150659	117263212	1	400	2.4097	0.0473282	0.187153	-	LOC102568417[nr]	-	NA	NA
AMEX60DD011185	C1	chr14p2	25182963	24487873	2	95	0.801665	0.0474819	0.564286	-	AMEX60DD011185	-	NA	NA
AMEX60DD023464	C1	chr2q1	142641821	142700209	1	403	1.304	0.0480246	0.0651492	ENSMUSG00000034192	LSM3	Lsm3	NA	NA
AMEX60DD013009	C1	chr1p1	148256397	147680165	2	705	0.686144	0.0482014	0.173728	-	TNFSF13	-	Tnfsf13	69583
AMEX60DD012865	C1	chr1p1	108549021	108549267	1	560	2.03498	0.0482166	0.208978	-	AMEX60DD012865	-	NA	NA
AMEX60DD018676	C1	chr1q3	51222617	51442283	1	122	0.728915	0.0482166	0.156677	-	LOC115099793[nr]	-	NA	NA
AMEX60DD004671	C1	chr11q2	29078426	30354579	1	92	0.936054	0.0482964	0.41764	-	HPS5	-	NA	NA
AMEX60DD015468	C1	chr1p3	342221420	342876554	1	869	0.855081	0.0482964	0.160998	-	ADGRG5	-	NA	NA
AMEX60DD034890	C1	chr4q1	140454076	139972174	2	281	0.798627	0.0482964	0.555783	ENSMUSG00000062078	QKI[nr]	Qk	Qk	433064
AMEX60DD021658	C1	chr2p3	9114419	7992174	2	19	0.708395	0.0484863	0.6083	ENSMUSG00000021171	ESYT2	Esyt2	Esyt2	52635
AMEX60DD052633	C1	chr8q3	4928095	4815317	2	6	1.20614	0.0485314	0.185918	ENSMUSG00000024986	HHEX	Hhex	Hhex	15925
AMEX60DD050385	C1	chr8p1	47107388	47533945	1	161	1.78154	0.0485712	0.304941	ENSMUSG00000026840	LAMC3	Lamc3	NA	NA
AMEX60DD004558	C1	chr11q1	256038503	256189759	1	524	1.65197	0.0487999	0.096865	-	LOC102451606[nr]|IFITM2[hs]	-	NA	NA
AMEX60DD040188	C1	chr5q3	124321628	128136827	1	187	0.699293	0.0490438	1.19014	-	VPS13B	-	NA	NA
AMEX60DD040047	C1	chr5q3	43452631	44610118	1	46	0.747287	0.0493362	0.29903	ENSMUSG00000041135	SLC7A13[nr]|SLC7A7[hs]	Ripk2	NA	NA
AMEX60DD031057	C1	chr3q3	288276578	287754056	2	650	1.99445	0.0494519	0.114906	-	DR999_PMT13915[nr]	-	Coprs	66423
AMEX60DD015065	C1	chr1p3	164248317	164622493	1	466	1.17975	0.0498554	0.33829	-	HAX1	-	Hax1	23897

## Sheet: MCG
name	group_name	seqnames	start	end	strand	idx	Log2FC	FDR	MeanDiff	mm_ID	Axolotl_tanaka_annotated_gene	mm_gene	Mouse_Annotation	Mouse_EntreID
AMEX60DD038502	C2	chr5p4	116909085	116923191	1	195	1.50674	7.049e-39	25.1309	-	ND5	-	NA	NA
AMEX60DD046497	C2	chr6q4	240232516	240932794	1	523	2.26055	6.89383e-21	1.15118	-	LOC115461225[nr]|DBN1[hs]	-	Dbn1	56320
AMEX60DD050237	C2	chr8p1	3629974	3350860	2	14	2.11341	1.08485e-08	0.659143	-	ENG	-	Eng	11636
AMEX60DD052233	C2	chr8q2	7366097	7037502	2	12	2.20491	1.92176e-13	0.742258	ENSMUSG00000055538	ZCCHC24	Zcchc24	Zcchc24	105675
AMEX60DD006761	C2	chr12q1	335508	2283849	1	1	2.24658	3.04326e-18	1.42543	-	ITPR2	-	NA	NA
AMEX60DD019839	C2	chr1q4	194232325	193557579	2	455	1.26678	1.00395e-11	1.1692	ENSMUSG00000028542	SLC6A9	Slc6a9	Slc6a9	14664
AMEX60DD056055	C2	chr9q3	278323162	279545799	1	358	2.16769	6.01428e-13	0.631045	-	PARP14	-	NA	NA
AMEX60DD012836	C2	chr1p1	101399560	100765478	2	533	0.782431	0.000241265	0.489372	-	LOC115815443[nr]|PEG10[hs]	-	NA	NA
AMEX60DD005098	C2	chr11q2	296174281	297039777	1	519	2.46304	0.00342806	0.167628	ENSMUSG00000027187	CAT	Cat	NA	NA
AMEX60DD008793	C2	chr13p2	46759074	46179478	2	153	1.36756	1.13094e-09	0.615362	ENSMUSG00000024222	FKBP5	Fkbp5	Fkbp5	22157
AMEX60DD017764	C2	chr1q2	30562180	30950600	1	40	1.60054	5.66197e-05	0.284137	ENSMUSG00000031740	MMP2	Mmp2	Mmp2	17390
AMEX60DD047024	C2	chr7p1	120559163	119936308	2	332	1.79481	1.25184e-12	1.1893	ENSMUSG00000022799	ARHGAP31	Arhgap31	Arhgap31	67846
AMEX60DD018142	C2	chr1q2	177156088	177167075	1	418	3.28553	2.38785e-06	0.210057	-	LOC114667284[nr]|APOA4[hs]	-	NA	NA
AMEX60DD036087	C2	chr4q3	316448770	315040810	2	412	1.15059	0.000674968	0.762644	ENSMUSG00000026604	PTPN14	Ptpn14	Ptpn14	19250
AMEX60DD012287	C2	chr14q4	91098618	91092766	2	205	2.84676	2.8633e-14	1.11912	-	AMEX60DD012287	-	NA	NA
AMEX60DD012285	C2	chr14q4	91159939	91071703	2	203	2.89905	1.37876e-15	1.32204	ENSMUSG00000040152	TSP-1[nr]|THBS1[hs]	Thbs1	NA	NA
AMEX60DD052412	C2	chr8q2	72437010	72303770	2	191	1.84509	0.000657471	0.181074	ENSMUSG00000061353	CXCL12	Cxcl12	Cxcl12	319776
AMEX60DD002989	C2	chr10q3	129691997	130659406	1	248	1.27778	3.06426e-07	0.320257	ENSMUSG00000044447	DOCK5	Dock5	NA	NA
AMEX60DD016039	C2	chr1p4	93243157	92794353	2	293	2.87551	2.76847e-15	0.734423	-	AMEX60DD016039	-	Fxyd6	59095
AMEX60DD018598	C2	chr1q3	20456605	19525875	2	44	1.56003	1.95021e-07	0.737296	ENSMUSG00000026478	LAMC1	Lamc1	NA	NA
AMEX60DD031204	C2	chr3q3	349422457	347891811	2	797	0.629532	0.0158766	0.17528	-	LOC112105506[nr]|ABCA9[hs]	-	NA	NA
AMEX60DD052413	C2	chr8q2	72353156	72355811	1	192	1.44095	0.00030055	0.131384	-	AMEX60DD052413	-	Enpp2	18606
AMEX60DD056048	C2	chr9q3	275024303	273953175	2	351	1.15665	0.000465034	0.206209	-	PARP9	-	Parp9	80285
AMEX60DD011273	C2	chr14p3	35014346	35691692	1	76	1.93695	1.58091e-09	0.650757	ENSMUSG00000044456	RIN3	Rin3	Rin3	217835
AMEX60DD002960	C2	chr10q3	113119554	112705809	2	220	1.54795	3.71908e-06	0.478053	ENSMUSG00000034205	LOXL2	Loxl2	Loxl2	94352
AMEX60DD046334	C2	chr6q4	201405270	200720056	2	360	1.91527	5.87282e-09	0.54583	-	LOC115087490[nr]|ADAM19[hs]	-	NA	NA
AMEX60DD010020	C2	chr13q2	141257094	141211539	2	331	0.974507	2.57976e-06	0.265728	-	LOC115481774[nr]|COQ10B[hs]	-	Coq10b	81898
AMEX60DD023300	C2	chr2q1	64702835	65280071	1	239	0.722294	0.000695185	0.250035	-	LOC115091195[nr]|LAMB2[hs]	-	NA	NA
AMEX60DD008300	C2	chr12q4	125679328	125192061	2	282	0.712562	0.00453471	0.33981	ENSMUSG00000064210	ANO6	Ano6	Ano6	223843
AMEX60DD048331	C2	chr7p4	161469462	162267772	1	335	2.31064	3.30414e-10	0.750035	-	ST3GAL6	-	Muc6	353328
AMEX60DD041318	C2	chr6p1	16663824	16552746	2	144	2.59708	2.60495e-07	0.301311	-	LOC114069761[nr]	-	NA	NA
AMEX60DD037986	C2	chr5p3	111253003	112399120	1	201	2.00701	1.5444e-14	1.67355	ENSMUSG00000039115	ITGA9	Itga9	Itga9	54214
AMEX60DD048433	C2	chr7q1	2522941	1076099	2	3	2.29684	1.15571e-10	0.823802	-	CRYBG3	-	Crybg3	224273
AMEX60DD014446	C2	chr1p2	292528960	292528725	2	994	2.53759	0.00872581	0.193092	-	AMEX60DD014446	-	NA	NA
AMEX60DD028048	C2	chr3p4	9266423	9492583	1	35	2.21813	3.35661e-14	0.889601	-	LOC115094089[nr]	-	NA	NA
AMEX60DD030006	C2	chr3q2	195912962	195816945	2	510	4.00954	1.86715e-25	1.3019	ENSMUSG00000000531	TAMALIN	Grasp	NA	NA
AMEX60DD038501	C2	chr5p4	116907025	116908753	1	194	1.54921	6.43277e-11	2.42772	-	COI[nr]|MT-CO1[hs]	-	NA	NA
AMEX60DD043186	C2	chr6p4	16907670	17258985	1	29	3.43112	3.38999e-08	0.329671	-	LOC108791711[nr]|ANXA1[hs]	-	NA	NA
AMEX60DD018143	C2	chr1q2	177380957	177390663	1	419	5.03559	1.27714e-20	1.2165	-	DR999_PMT20966[nr]|APOE[hs]	-	NA	NA
AMEX60DD044125	C2	chr6q1	172175403	170338060	2	306	1.14825	0.00132233	0.332014	ENSMUSG00000039813	TBC1D2	Tbc1d2	Tbc1d2	381605
AMEX60DD011072	C2	chr14p1	24308881	24076128	2	89	1.94948	7.27389e-08	0.47138	ENSMUSG00000037679	INF2	Inf2	Inf2	70435
AMEX60DD014724	C2	chr1p3	38834837	39388103	1	125	1.3561	0.00185501	0.369781	-	ADAMTSL4[nr]|THSD4[hs]	-	NA	NA
AMEX60DD014742	C2	chr1p3	47746045	47629508	2	143	2.21468	1.09108e-06	0.214865	ENSMUSG00000028111	CTSK	Ctsk	Ctsk	11863
AMEX60DD007620	C2	chr12q3	17043611	16470297	2	23	1.50328	1.66339e-06	0.643225	ENSMUSG00000035873	PAWR	Pawr	Pawr	17931
AMEX60DD049836	C2	chr7q4	19278135	20069777	1	62	2.57637	5.77738e-19	1.48586	-	SLCO2B1[nr]	-	NA	NA
AMEX60DD053991	C2	chr9p2	99316430	99200934	2	263	1.12884	0.0334339	0.0709694	-	LOC115481896[nr]	-	Syndig1	433485
AMEX60DD014933	C2	chr1p3	118880522	118548320	2	334	1.32497	0.00641191	0.254045	ENSMUSG00000068877	LOC106049835[nr]|SELENBP1[hs]	Selenbp2	NA	NA
AMEX60DD044364	C2	chr6q1	287577143	288246444	1	545	2.8024	6.58466e-16	0.802546	ENSMUSG00000028413	B4GALT1[nr]	B4galt1	NA	NA
AMEX60DD046986	C2	chr7p1	90546861	90544205	2	294	1.79017	2.98621e-09	2.40987	-	D9C73_028514[nr]	-	NA	NA
AMEX60DD007381	C2	chr12q2	60404043	60182031	2	202	2.00598	0.0039439	0.253321	ENSMUSG00000058216	LOC115456763[nr]	Gstp3	NA	NA
AMEX60DD008950	C2	chr13p3	37133178	37112436	2	105	2.0386	1.56471e-07	0.804061	ENSMUSG00000009633	DV515_00017160[nr]|G0S2[hs]	G0s2	G0s2	15483
AMEX60DD048584	C2	chr7q1	112524782	113676175	1	154	1.24013	0.000688904	0.556953	-	WWC3	-	NA	NA
AMEX60DD028889	C2	chr3q1	164132590	165496357	1	304	1.67079	6.26656e-08	0.944543	-	AMEX60DD028889	-	Veph1	72789
AMEX60DD003314	C2	chr11p1	5588777	5023133	2	35	2.78643	1.48019e-10	0.442996	-	LOC115459871[nr]|ANPEP[hs]	-	NA	NA
AMEX60DD001030	C2	chr10p2	251358926	251007604	2	479	3.14815	3.06888e-21	1.02632	ENSMUSG00000032754	SLC8B1	Slc8b1	Slc8b1	170756
AMEX60DD023498	C2	chr2q1	159339615	159586584	1	437	1.58504	5.89617e-07	0.235155	ENSMUSG00000030123	PLXND1	Plxnd1	NA	NA
AMEX60DD000259	C2	chr10p1	111317970	111611011	1	259	1.13681	0.0496553	0.187321	-	LOC109312801[nr]|SBSPON[hs]	-	Sbspon	98741
AMEX60DD036508	C2	chr4q4	166017251	166927536	1	300	1.21366	5.43172e-06	0.575701	-	SLC29A1	-	NA	NA
AMEX60DD029994	C2	chr3q2	192851753	193667075	1	498	1.24168	0.00317311	0.411566	ENSMUSG00000023008	FMNL3	Fmnl3	Fmnl3	22379
AMEX60DD008282	C2	chr12q4	119600348	119600608	1	264	4.01091	7.70604e-10	1.51965	-	AMEX60DD008282	-	NA	NA
AMEX60DD014445	C2	chr1p2	292451447	292452205	1	993	3.70018	0.00522774	0.138329	-	AMEX60DD014445	-	NA	NA
AMEX60DD014072	C2	chr1p2	156982999	157119578	1	620	1.89013	8.54748e-08	0.723857	ENSMUSG00000002910	ARRDC2	Arrdc2	NA	NA
AMEX60DD031869	C2	chr3q4	194804688	194980292	1	551	2.03827	9.78468e-05	0.395006	-	LOC102457841[nr]	-	Icam5	15898
AMEX60DD026224	C2	chr2q4	282099421	281557810	2	739	1.80956	4.50565e-10	0.677881	ENSMUSG00000022542	SEPTIN12[nr]|SEPTIN9[hs]	Septin12	Septin9	53860
AMEX60DD038229	C2	chr5p3	263535661	264327244	1	444	1.45407	4.95101e-06	0.447098	-	GRB10	-	NA	NA
AMEX60DD029729	C2	chr3q2	87237916	85826573	2	233	1.5166	2.33926e-07	0.815479	ENSMUSG00000002147	STAT6	Stat6	Stat6	16971
AMEX60DD053836	C2	chr9p2	39310580	39308648	2	108	3.09197	3.12595e-22	1.25662	-	AMEX60DD053836	-	NA	NA
AMEX60DD053192	C2	chr8q4	88410552	87821611	2	159	1.03181	6.79961e-05	0.340191	-	LOC115850209[nr]|AFAP1L2[hs]	-	Afap1l2	226250
AMEX60DD009562	C2	chr13q1	85787236	85445822	2	304	1.13174	0.000162505	0.250566	-	IRF9[nr]|IRF8[hs]	-	NA	NA
AMEX60DD018030	C2	chr1q2	130486156	129351164	2	306	2.82918	6.60411e-05	0.267971	ENSMUSG00000040264	LOC115640446[nr]|GBP2[hs]	Gbp2b	NA	NA
AMEX60DD049857	C2	chr7q4	31451168	29523338	2	83	1.21594	7.54521e-09	1.19697	-	ARAP1	-	NA	NA
AMEX60DD001915	C2	chr10p4	148755892	149060411	1	260	1.60808	0.00126319	0.184495	ENSMUSG00000036381	P2RY14	P2ry14	P2ry14	329650
AMEX60DD012169	C2	chr14q4	41296958	41298349	1	86	0.871247	1.51262e-05	1.97533	-	AMEX60DD012169	-	NA	NA
AMEX60DD047875	C2	chr7p3	199050129	198756513	2	313	2.72971	4.04889e-12	0.69282	ENSMUSG00000031504	RAB20	Rab20	Rab20	244281
AMEX60DD025092	C2	chr2q3	155187294	156037856	1	415	1.14811	8.14864e-09	0.856182	ENSMUSG00000024960	PLCB3	Plcb3	Plcb3	18797
AMEX60DD030106	C2	chr3q2	245810867	246089891	1	610	1.78744	1.23483e-09	0.455448	-	CCDC69	-	Ccdc69	52570
AMEX60DD039734	C2	chr5q2	224266780	224937065	1	318	2.77042	6.88789e-26	1.42604	ENSMUSG00000042228	LYN	Lyn	Lyn	17096
AMEX60DD029434	C2	chr3q1	381305328	381305565	1	849	4.811	0.0112626	0.15938	-	AMEX60DD029434	-	NA	NA
AMEX60DD005306	C2	chr11q3	128077676	128694344	1	184	2.04115	2.97662e-12	0.970795	-	NR1H3	-	NA	NA
AMEX60DD014772	C2	chr1p3	55007306	54571817	2	173	2.98905	3.10035e-14	0.910483	ENSMUSG00000046722	CDC42SE1	Cdc42se1	Cdc42se1	56772
AMEX60DD030387	C2	chr3q2	409729164	409460580	2	891	1.74052	8.84775e-05	0.306284	-	CADR_000025730[nr]|LCP2[hs]	-	NA	NA
AMEX60DD055790	C2	chr9q3	59949660	60370544	1	93	1.19411	0.000746212	0.613364	ENSMUSG00000026970	RBMS1	Rbms1	Rbms1	56878
AMEX60DD053834	C2	chr9p2	38944810	39311727	1	106	1.77113	6.54836e-17	1.03908	-	USP2	-	NA	NA
AMEX60DD053600	C2	chr9p1	55780593	55493226	2	159	2.17204	3.02786e-08	0.52709	ENSMUSG00000016087	FLI1	Fli1	Fli1	14247
AMEX60DD020312	C2	chr2p1	59540583	59537848	2	95	1.81205	3.71722e-29	9.99742	ENSMUSG00000064351	COX1	mt-Co1	NA	NA
AMEX60DD025337	C2	chr2q3	256271366	257746614	1	660	3.84099	1.0994e-25	1.21594	-	CCDC88A	-	Ccdc88a	108686
AMEX60DD007622	C2	chr12q3	16962440	16952937	2	25	1.97097	3.516e-11	1.22264	-	LOC116043362[nr]	-	Gpc6	23888
AMEX60DD020309	C2	chr2p1	59533982	59532976	2	94	1.80051	3.14574e-28	11.8896	ENSMUSG00000064367	ND5	mt-Nd5	ND5	630077
AMEX60DD020311	C2	chr2p1	59536624	59540583	1	93	1.8042	2.70576e-28	9.0009	ENSMUSG00000064357	COX1	mt-Atp6	ATP6	630077
AMEX60DD008873	C2	chr13p3	15078821	15317906	1	28	2.59121	2.10208e-09	0.4012	-	SLC16A1	-	Olfr1106	258725
AMEX60DD024951	C2	chr2q3	104774190	105281684	1	274	1.79124	5.29354e-08	0.664227	ENSMUSG00000029338	ANTXR2	Antxr2	NA	NA
AMEX60DD012168	C2	chr14q4	41298181	41295379	2	87	0.823478	0.000220592	1.63878	-	AMEX60DD012168	-	NA	NA
AMEX60DD036276	C2	chr4q4	38702596	38366771	2	68	1.27993	0.0132443	0.255006	ENSMUSG00000038776	EPHX1[hs]	Ephx1	NA	NA
AMEX60DD001263	C2	chr10p3	84857229	84920943	1	161	3.37833	9.20471e-06	0.376006	-	VAMP5[nr]	-	Vamp5	66510
AMEX60DD007452	C2	chr12q2	98139061	97691206	2	273	2.18732	2.54642e-09	0.474685	ENSMUSG00000020570	LOC101952485[nr]|SYPL1[hs]	Sypl	Sypl	19027
AMEX60DD014743	C2	chr1p3	47676038	47677414	1	144	1.69553	0.000408037	0.141086	-	AMEX60DD014743	-	NA	NA
AMEX60DD055804	C2	chr9q3	72204079	69800833	2	107	0.801765	1.71105e-06	0.796687	ENSMUSG00000035168	TANC1	Tanc1	Tanc1	66860
AMEX60DD005611	C2	chr11q3	296030930	297693523	1	489	0.811879	0.0192081	0.452986	ENSMUSG00000028862	MAP3K6[nr]|MAP3K5[hs]	Map3k6	NA	NA
AMEX60DD007492	C2	chr12q2	116582836	114178451	2	314	1.47455	1.85982e-10	0.770241	-	LRRK2	-	NA	NA
AMEX60DD031382	C2	chr3q4	26714456	25750183	2	64	2.91634	1.63315e-09	0.484781	-	RNF213	-	Rnf213	672511
AMEX60DD007122	C2	chr12q1	181843192	182102285	1	362	2.03298	0.000295542	0.348497	-	LOC115370421[nr]	-	NA	NA
AMEX60DD056389	C2	chr9q4	48317111	48061782	2	136	1.43555	0.0187843	0.124558	-	AMEX60DD056389	-	NA	NA
AMEX60DD043188	C2	chr6p4	17412556	18278131	1	31	1.7297	8.6998e-09	0.38218	-	ANXA1.2.S[nr]|ANXA1[hs]	-	NA	NA
AMEX60DD024726	C2	chr2q3	28835709	29472671	1	49	1.26895	0.000316667	0.370579	ENSMUSG00000041187	PRKD2	Prkd2	Prkd2	101540
AMEX60DD030005	C2	chr3q2	196301926	195302678	2	509	2.5254	2.35944e-31	2.29471	ENSMUSG00000037204	ATG101	Atg101	Atg101	68118
AMEX60DD044904	C2	chr6q2	261083361	261477330	1	366	2.16275	1.04917e-06	0.35109	ENSMUSG00000027712	N/A	Anxa5	Anxa5	229211
AMEX60DD004228	C2	chr11q1	108579912	107913550	2	194	0.970831	0.00300993	0.333562	ENSMUSG00000032243	ITGA11[nr]	Itga11	Itga11	235431
AMEX60DD011094	C2	chr14p2	1260226	1214376	2	4	5.42644	3.73978e-10	0.359149	-	TNFAIP2	-	Tnfaip2	21928
AMEX60DD032086	C2	chr3q4	260942665	260940620	2	768	2.58078	4.60215e-05	0.267421	-	AMEX60DD032086	-	Gprasp2	245607
AMEX60DD004564	C2	chr11q1	257425806	257633220	1	530	2.07999	0.0418423	0.155072	-	LOC115083494[nr]|HARBI1[hs]	-	NA	NA
AMEX60DD022702	C2	chr2p4	173569432	173806760	1	352	2.45135	5.94414e-11	0.642761	ENSMUSG00000032440	TGFBR2	Tgfbr2	Tgfbr2	73748
AMEX60DD054802	C2	chr9q1	94667818	94548186	2	217	0.722595	0.00500283	0.272452	ENSMUSG00000037926	SSH2	Ssh2	Ssh2	237860
AMEX60DD008626	C2	chr13p1	73143354	73133152	2	191	3.15882	0.000446413	0.219959	-	LOC115271244[nr]|PTPRB[hs]	-	Ptprb	19263
AMEX60DD036275	C2	chr4q4	37501674	38290795	1	67	1.75065	1.52655e-11	0.733257	-	TMEM63A	-	NA	NA
AMEX60DD031384	C2	chr3q4	27391059	26822120	2	66	1.82599	0.000176366	0.209059	-	RNF213[nr]|KIAA1618[hs]	-	NA	NA
AMEX60DD034749	C2	chr4q1	75627673	74584193	2	140	1.39838	1.74837e-10	1.0549	ENSMUSG00000001768	RIN2	Rin2	Rin2	74030
AMEX60DD018179	C2	chr1q2	186436001	186937712	1	455	1.48829	3.56882e-05	0.833758	ENSMUSG00000026483	LOC115099991[nr]|NIBAN1[hs]	Fam129a	Niban1	19821
AMEX60DD028089	C2	chr3p4	25640114	25643042	1	76	1.60731	1.77648e-16	5.90917	ENSMUSG00000063021	LOC100093145[nr]|H2AC20[hs]	H2ac15	NA	NA
AMEX60DD029578	C2	chr3q2	25330160	24933795	2	82	0.610172	0.0197792	0.301536	ENSMUSG00000001288	NR1B3B[nr]|RARG[hs]	Rarg	Rarg	19411
AMEX60DD031061	C2	chr3q3	292020120	291373390	2	654	2.19773	1.59077e-08	0.694583	ENSMUSG00000017561	CRLF3	Crlf3	Crlf3	268451
AMEX60DD021273	C2	chr2p2	165246022	165906656	1	345	1.8709	8.65247e-13	1.24061	-	LOC115466611[nr]|MAP3K3[hs]	-	NA	NA
AMEX60DD029996	C2	chr3q2	193133804	193066133	2	500	1.58984	0.0165452	0.107245	-	LLAP_22277[nr]|FMNL3[hs]	-	Fmnl3	22379
AMEX60DD050246	C2	chr8p1	5588416	5586997	2	22	1.88826	0.00732231	0.422479	-	AMEX60DD050246	-	NA	NA
AMEX60DD013566	C2	chr1p2	26640243	26184722	2	114	5.26721	1.71558e-20	0.923671	ENSMUSG00000035697	ARHGAP45	Arhgap45	Arhgap45	70719
AMEX60DD041408	C2	chr6p1	41590605	40915168	2	234	2.56653	2.08676e-19	1.1093	-	LOC115462771[nr]|MYO3B[hs]	-	Dcaf15	19724
AMEX60DD028613	C2	chr3q1	14227955	14231725	1	28	4.61913	2.49286e-21	2.58812	ENSMUSG00000074622	MAFB	Mafb	Mafb	329554
AMEX60DD031680	C2	chr3q4	128986508	129204594	1	362	1.50032	0.000311595	0.410704	ENSMUSG00000032714	SYDE1[nr]|SYDE2[hs]	Syde1	Syde2	214804
AMEX60DD024725	C2	chr2q3	28835937	28543948	2	48	1.46135	0.00717155	0.184965	-	AMEX60DD024725	-	NA	NA
AMEX60DD020017	C2	chr1q4	247460795	247540934	1	633	1.93757	1.09625e-16	0.70554	-	LOC115183147[nr]	-	Tsc1	64930
AMEX60DD025402	C2	chr2q3	271066702	271808512	1	725	1.95187	1.21222e-13	0.925102	ENSMUSG00000071647	EML3	Eml3	Eml3	225898
AMEX60DD006389	C2	chr12p2	26650397	24534532	2	43	1.17712	3.951e-07	0.514795	-	FBXL13	-	NA	NA
AMEX60DD006782	C2	chr12q1	14438243	11884056	2	22	1.90044	2.20334e-09	0.885355	-	LOC104342632[nr]|IRAG2[hs]	-	NA	NA
AMEX60DD036951	C2	chr5p1	86213465	85909996	2	210	3.21017	6.05131e-28	1.60937	-	LOC115094469[nr]|ARHGAP20[hs]	-	NA	NA
AMEX60DD001282	C2	chr10p3	90985073	89807928	2	180	1.20726	1.44449e-05	0.773783	ENSMUSG00000030465	LOC115092869[nr]|PSD4[hs]	Psd3	Psd4	215632
AMEX60DD024317	C2	chr2q2	238907576	238202872	2	448	1.13508	6.48545e-07	0.734965	ENSMUSG00000037552	PLEKHG2	Plekhg2	Plekhg2	101497
AMEX60DD012971	C2	chr1p1	138056512	138348002	1	666	3.81545	3.81148e-06	0.232904	-	EPO[nr]	-	Epo	22635
AMEX60DD044451	C2	chr6q1	341164732	341406145	1	632	1.88421	3.74949e-16	1.60692	-	ABCA1	-	NA	NA
AMEX60DD036509	C2	chr4q4	166502627	166283846	2	301	1.45024	8.69527e-06	0.41235	-	AMEX60DD036509	-	NA	NA
AMEX60DD005191	C2	chr11q3	64014964	64333722	1	69	2.1189	1.24274e-11	0.840149	-	CD82.S[nr]|CD82[hs]	-	NA	NA
AMEX60DD054072	C2	chr9p3	23646106	23465806	2	58	3.3409	5.37861e-11	0.593213	-	LOC115456735[nr]|LGALS9[hs]	-	Lgals9	18126
AMEX60DD018940	C2	chr1q3	192328568	191977935	2	386	1.23335	0.0428311	0.113448	-	LOC115081673[nr]|IFI44L[hs]	-	NA	NA
AMEX60DD005909	C2	chr11q4	102066882	101901518	2	244	0.712944	0.000620073	0.148147	ENSMUSG00000050212	EVA1B	Eva1b	NA	NA
AMEX60DD007621	C2	chr12q3	16952642	16965484	1	24	2.02067	9.50526e-12	1.09793	-	LOC113837993[nr]	-	NA	NA
AMEX60DD032085	C2	chr3q4	260940619	261332789	1	766	1.90821	1.04917e-06	0.380272	-	LOC115080561[nr]|PLPP3[hs]	-	Plpp3	108079
AMEX60DD006868	C2	chr12q1	63254470	63632798	1	108	1.85944	2.73918e-12	0.826094	-	RESF1	-	NA	NA
AMEX60DD044046	C2	chr6q1	115185554	114396371	2	227	1.81146	2.33831e-09	0.675125	ENSMUSG00000028273	PDLIM5	Pdlim5	Pdlim5	56376
AMEX60DD041812	C2	chr6p1	260343810	260346512	1	638	1.69636	7.12517e-24	8.63534	ENSMUSG00000064341	ND1	mt-Nd1	ND1	630077
AMEX60DD002626	C2	chr10q2	96078548	97234201	1	153	2.58057	5.77163e-36	2.00794	ENSMUSG00000026288	INPP5D	Inpp5d	Inpp5d	23956
AMEX60DD028011	C2	chr3p3	236025777	236008658	2	571	5.39751	7.44347e-30	1.85821	-	PARPI_0010441[nr]	-	NA	NA
AMEX60DD005124	C2	chr11q3	1598939	1961122	1	2	2.18046	3.40965e-05	0.432108	-	PRR5L	-	NA	NA
AMEX60DD019843	C2	chr1q4	194838577	194838214	2	459	2.91968	1.23246e-05	1.4449	-	AMEX60DD019843	-	NA	NA
AMEX60DD009446	C2	chr13q1	51839797	51522391	2	188	3.08675	0.00242743	0.0979509	-	LOC115078048[nr]|IGSF1[hs]	-	Igsf1	209268
AMEX60DD025087	C2	chr2q3	153439223	153028580	2	410	2.05263	3.67794e-09	0.67156	ENSMUSG00000004054	MAP3K11	Map3k11	Map3k11	26403
AMEX60DD001916	C2	chr10p4	149143758	149380052	1	261	1.07483	0.000189273	0.133986	ENSMUSG00000050075	GPR171	Gpr171	Gpr171	329650
AMEX60DD043374	C2	chr6p4	134492443	133634398	2	217	1.174	0.00788108	0.325319	ENSMUSG00000038024	DENND4C	Dennd4c	Dennd4c	329877
AMEX60DD001338	C2	chr10p3	107675645	109470205	1	236	0.992271	0.00393129	0.429935	-	LOC115469267[nr]|LOC727726[hs]	-	NA	NA
AMEX60DD038047	C2	chr5p3	150649117	151527564	1	262	1.07343	0.00421102	0.464431	ENSMUSG00000001833	SEPTIN7	Septin7	Septin7	235072
AMEX60DD054967	C2	chr9q1	150026648	150266854	1	382	1.99953	0.00011521	0.187599	-	LOC112116519[nr]	-	NA	NA
AMEX60DD036286	C2	chr4q4	43561017	42272370	2	78	1.22135	0.00278417	0.488012	ENSMUSG00000004880	LBR	Lbr	Lbr	98386
AMEX60DD011779	C2	chr14q2	85438437	85443988	1	143	2.45726	2.63484e-09	1.14253	ENSMUSG00000021127	ZFP36L1	Zfp36l1	NA	NA
AMEX60DD003944	C2	chr11p4	47864294	48690536	1	98	1.06199	0.00844125	0.402959	ENSMUSG00000032290	PTPN9	Ptpn9	NA	NA
AMEX60DD031795	C2	chr3q4	168541501	168490088	2	477	4.42329	0.00069643	0.127879	-	AMEX60DD031795	-	NA	NA
AMEX60DD004070	C2	chr11q1	23252189	24088261	1	36	1.75936	1.38804e-05	0.680728	ENSMUSG00000037410	TBC1D2B	Tbc1d2b	Tbc1d2b	108153
AMEX60DD041836	C2	chr6p2	1346652	895532	2	1	1.72455	0.0233248	0.161499	ENSMUSG00000046318	CCBE1	Ccbe1	Ccbe1	320924
AMEX60DD029435	C2	chr3q1	383525300	383970144	1	850	0.434256	0.00215709	0.335975	ENSMUSG00000022475	HDAC7	Hdac7	Hdac7	56233
AMEX60DD038306	C2	chr5p3	302174868	302423664	1	521	2.83771	5.67298e-09	0.556123	ENSMUSG00000039087	RREB1	Rreb1	NA	NA
AMEX60DD008732	C2	chr13p2	25465915	25995205	1	92	2.34182	2.4722e-19	1.07489	ENSMUSG00000042644	ITPR3	Itpr3	Itpr3	16440
AMEX60DD054288	C2	chr9p3	126228835	126237056	1	274	6.22667	7.30782e-32	2.43348	-	AMEX60DD054288	-	NA	NA
AMEX60DD028699	C2	chr3q1	72271690	71948848	2	114	2.16722	1.20524e-07	0.348249	ENSMUSG00000037820	TGM2	Tgm2	Tgm2	70470
AMEX60DD022471	C2	chr2p4	60141046	60841802	1	121	2.40807	7.89325e-14	0.860534	ENSMUSG00000019256	AHR	Ahr	NA	NA
AMEX60DD012505	C2	chr1p1	29415658	28071434	2	200	2.00658	0.00285049	0.259166	-	AMEX60DD012505	-	NA	NA
AMEX60DD028002	C2	chr3p3	234146579	233737110	2	561	1.16801	0.000113954	0.253908	-	LOC115094091[nr]|ABR[hs]	-	Abr	109934
AMEX60DD013453	C2	chr1p2	1025129	770634	2	1	3.06598	2.24865e-08	0.286591	-	E1301_TTI023775[nr]|LOC100130764[hs]	-	NA	NA
AMEX60DD011095	C2	chr14p2	1393325	1393813	1	5	3.7982	1.42657e-10	0.714035	-	AMEX60DD011095	-	NA	NA
AMEX60DD047824	C2	chr7p3	176028480	176143530	1	262	2.34247	1.72232e-05	0.197315	-	LYG2.S[nr]|LYG2[hs]	-	NA	NA
AMEX60DD031379	C2	chr3q4	25515738	24633711	2	61	2.517	7.64645e-07	0.435701	-	RNF213	-	Rnf213	672511
AMEX60DD024171	C2	chr2q2	176292977	176222672	2	302	2.68439	2.45521e-11	0.462507	-	AMEX60DD024171	-	NA	NA
AMEX60DD024218	C2	chr2q2	202756608	201200781	2	350	0.567741	0.000257633	0.409522	ENSMUSG00000001924	UBA7[nr]|UBA1[hs]	Uba1	NA	NA
AMEX60DD002988	C2	chr10q3	129567718	129568061	1	247	1.48473	5.47534e-05	0.334775	-	AMEX60DD002988	-	NA	NA
AMEX60DD044515	C2	chr6q1	373984733	373989955	1	696	2.74034	1.75308e-13	1.5663	-	LOC113837993[nr]	-	NA	NA
AMEX60DD011783	C2	chr14q2	86547399	86546562	2	147	2.53329	1.81531e-05	0.456511	-	AMEX60DD011783	-	NA	NA
AMEX60DD014073	C2	chr1p2	157136079	157068655	2	621	2.45524	1.23708e-07	0.635957	-	LOC106702273[nr]|ENV[hs]	-	NA	NA
AMEX60DD015587	C2	chr1p3	390435827	390428847	2	988	4.79775	3.43306e-08	0.567869	-	LOC115471219[nr]|GPR1[hs]	-	NA	NA
AMEX60DD039840	C2	chr5q2	306686362	308415399	1	425	1.84173	5.76984e-15	1.17546	-	LOC115085416[nr]|SGK3[hs]	-	NA	NA
AMEX60DD002116	C2	chr10p4	243514118	244948008	1	461	1.62353	6.98126e-08	0.630894	-	LOC115082692[nr]	-	NA	NA
AMEX60DD008281	C2	chr12q4	119126039	119305179	1	263	0.439201	0.0263056	0.0320552	-	AMEX60DD008281	-	NA	NA
AMEX60DD009267	C2	chr13q1	9182969	7136293	2	9	0.889183	0.0160785	0.43619	-	LOC115457992[nr]	-	Cyld	74256
AMEX60DD017499	C2	chr1q1	243686180	244278643	1	605	2.40145	2.74389e-14	0.78766	-	PLCG2	-	NA	NA
AMEX60DD026627	C2	chr3p1	106023406	106023205	2	333	4.07388	0.00145453	0.227892	-	LOC111559199[nr]	-	NA	NA
AMEX60DD010652	C2	chr13q4	20108896	20109453	1	99	2.08175	0.00143958	0.675837	-	LOC115468282[nr]|TRIM39[hs]	-	NA	NA
AMEX60DD043323	C2	chr6p4	97420601	97229119	2	166	2.1282	1.63412e-12	0.758315	ENSMUSG00000038843	DR999_PMT00942[nr]|GCNT1[hs]	Gcnt1	Gcnt1	14537
AMEX60DD035653	C2	chr4q2	329746036	329412858	2	511	1.70452	3.14969e-08	0.518108	ENSMUSG00000051650	B3GNT2[nr]	B3gnt2	B3gnt2	216565
AMEX60DD010476	C2	chr13q3	95393915	95393074	2	354	3.13014	4.89058e-07	0.484611	-	AMEX60DD010476	-	NA	NA
AMEX60DD008506	C2	chr13p1	26884434	27373788	1	71	1.23654	3.16672e-08	0.65198	-	LOC115081682[nr]|ARHGEF40[hs]	-	Arhgef40	268739
AMEX60DD044516	C2	chr6q1	373990388	373984796	2	697	2.59563	8.65173e-14	1.52007	-	LOC113837993[nr]	-	NA	NA
AMEX60DD032200	C2	chr3q4	277739442	277738269	2	882	5.7569	1.4039e-13	1.48459	-	LOC115080416[nr]|VAV1[hs]	-	NA	NA
AMEX60DD017302	C2	chr1q1	163409009	163145686	2	408	0.959245	0.018498	0.123787	ENSMUSG00000030796	TEAD4[nr]|TEAD1[hs]	Tead2	Tead1	57342
AMEX60DD014070	C2	chr1p2	155606992	155606765	2	618	2.0795	0.0254381	0.173478	-	AMEX60DD014070	-	NA	NA
AMEX60DD020675	C2	chr2p1	225664650	225332441	2	458	2.26117	3.45878e-12	0.783423	ENSMUSG00000044197	PARPI_0018479[nr]|GPR146[hs]	Gpr146	Gpr146	80290
AMEX60DD002121	C2	chr10p4	247996383	245732407	2	466	0.956196	0.00377049	0.315567	-	LOC115098937[nr]|SP100[hs]	-	Sp140	434484
AMEX60DD056262	C2	chr9q4	2805819	2473237	2	9	1.34615	0.0292195	0.264072	ENSMUSG00000006301	LOC115459295[nr]|TMBIM1[hs]	Tmbim1	NA	NA
AMEX60DD040549	C2	chr5q3	336078698	335646615	2	549	1.57445	0.00228578	0.240315	ENSMUSG00000005125	NDRG1[hs]	Ndrg1	NA	NA
AMEX60DD048345	C2	chr7p4	166920940	168583562	1	349	0.715613	0.00111381	0.43174	ENSMUSG00000043336	FILIP1L[nr]	Filip1l	NA	NA
AMEX60DD033201	C2	chr4p2	210157055	210159273	1	377	0.651212	0.00896538	0.689366	-	AMEX60DD033201	-	NA	NA
AMEX60DD010458	C2	chr13q3	90982953	91860542	1	336	1.63383	2.72429e-05	0.421652	ENSMUSG00000000706	LOC115468251[nr]|TRIM7[hs]	Btn1a1	NA	NA
AMEX60DD026955	C2	chr3p2	39244481	39016001	2	88	2.15245	3.54896e-08	0.366202	ENSMUSG00000023393	SLC17A9	Slc17a9	Slc17a9	76425
AMEX60DD025074	C2	chr2q3	151239898	152013423	1	397	2.45886	4.31498e-15	1.17916	-	EHBP1L1	-	Ehbp1l1	114601
AMEX60DD003349	C2	chr11p1	11962790	11832167	2	69	1.91156	1.17975e-10	0.399141	-	FES[nr]	-	Fes	14159
AMEX60DD053601	C2	chr9p1	55617374	55617615	1	160	3.13431	2.11923e-08	0.513994	-	AMEX60DD053601	-	NA	NA
AMEX60DD006394	C2	chr12p2	25777539	26094098	1	48	1.17558	3.8153e-05	0.183757	-	LRRC17	-	NA	NA
AMEX60DD011429	C2	chr14q1	13490349	13365293	2	15	1.67393	8.01483e-07	0.257155	-	AMEX60DD011429	-	NA	NA
AMEX60DD039992	C2	chr5q2	407415322	407460172	1	577	2.15873	0.00739204	0.231822	ENSMUSG00000103124	PMP2[nr]	Gm37389	Pmp2	16592
AMEX60DD044961	C2	chr6q2	292167591	292700766	1	423	1.92496	1.63179e-10	0.758188	ENSMUSG00000031714	GAB1	Gab1	Gab1	14388
AMEX60DD007874	C2	chr12q3	185464558	185997524	1	277	2.83219	9.39298e-22	1.10766	-	LOC115098959[nr]|CTTN[hs]	-	NA	NA
AMEX60DD035126	C2	chr4q1	259419001	259418637	2	517	1.51535	0.000178321	0.94839	-	AMEX60DD035126	-	NA	NA
AMEX60DD051795	C2	chr8p4	214729969	214914267	1	379	3.39615	2.03877e-06	0.410031	-	SRGN[nr]	-	Serpina16	194604
AMEX60DD017781	C2	chr1q2	42950536	44562865	1	57	0.855403	5.14538e-05	0.757062	ENSMUSG00000031902	NFATC3	Nfatc3	Nfatc3	18021
AMEX60DD030963	C2	chr3q3	226141270	225830933	2	556	1.04646	0.00843953	0.131947	-	LOC115090940[nr]	-	NA	NA
AMEX60DD031794	C2	chr3q4	168447281	168669437	1	476	3.38006	0.0015088	0.138262	-	AMEX60DD031794	-	NA	NA
AMEX60DD005027	C2	chr11q2	256784428	256785438	1	446	2.56173	7.85535e-06	0.808857	-	PHYPO_G00249150[nr]	-	NA	NA
AMEX60DD005025	C2	chr11q2	256781602	256780809	2	447	2.5571	7.85535e-06	0.832257	-	LOC116043362[nr]	-	NA	NA
AMEX60DD037295	C2	chr5p2	10346051	10222518	2	32	1.56178	2.63243e-06	0.260164	-	AMEX60DD037295	-	NA	NA
AMEX60DD026797	C2	chr3p1	149567928	149610167	1	503	3.25403	2.02544e-06	0.197894	-	AMEX60DD026797	-	NA	NA
AMEX60DD038938	C2	chr5q1	58648447	58622931	2	109	1.14685	3.91652e-05	0.888534	ENSMUSG00000036211	LOC114667830[nr]|H1-5[hs]	H1f6	NA	NA
AMEX60DD017921	C2	chr1q2	92108522	92241287	1	197	3.18754	5.2039e-09	0.410622	-	PLAUR[nr]	-	NA	NA
AMEX60DD028088	C2	chr3p4	25634790	25639754	1	75	1.39659	8.9734e-12	2.94012	ENSMUSG00000100210	LOC101069013[nr]|H3C14[hs]	H3c7	NA	NA
AMEX60DD046985	C2	chr7p1	90171516	90702131	1	293	0.877029	8.00654e-05	0.458761	-	DRD3	-	NA	NA
AMEX60DD056278	C2	chr9q4	5637900	5975739	1	25	1.11495	0.0350029	0.324976	ENSMUSG00000026176	CTDSP1	Ctdsp1	Ctdsp1	227292
AMEX60DD050053	C2	chr7q4	100168568	100173334	1	277	1.96487	0.000788472	0.630184	-	AMEX60DD050053	-	NA	NA
AMEX60DD010728	C2	chr13q4	29395171	29395438	1	175	4.85953	0.00448876	0.217084	-	AMEX60DD010728	-	NA	NA
AMEX60DD003661	C2	chr11p3	1985194	4730153	1	5	0.834214	5.48268e-06	0.646851	ENSMUSG00000032216	NEDD4	Nedd4	Nedd4	319758
AMEX60DD007278	C2	chr12q2	26142245	26656045	1	99	2.47216	9.26441e-17	1.00138	-	ACY3	-	NA	NA
AMEX60DD017913	C2	chr1q2	90454552	91284859	1	189	1.08075	0.00942392	0.3299	-	LOC114603431[nr]|HSPA8[hs]	-	NA	NA
AMEX60DD001265	C2	chr10p3	84932940	84933322	1	163	5.25471	0.0131215	0.0760307	-	AMEX60DD001265	-	NA	NA
AMEX60DD022484	C2	chr2p4	68181381	67638253	2	134	1.98168	5.61679e-06	0.47556	ENSMUSG00000002565	SCIN	Scin	Scin	14009
AMEX60DD056054	C2	chr9q3	275863981	277868297	1	357	1.25651	0.00053344	0.291452	-	PARP14	-	Parp14	547253
AMEX60DD009012	C2	chr13p3	54809493	54875693	1	167	3.19152	3.38533e-14	0.452521	ENSMUSG00000052688	RAB7B	Rab7b	Rab7b	226421
AMEX60DD025660	C2	chr2q4	65519832	65733472	1	175	1.59899	2.42413e-09	0.814086	-	AMEX60DD025660	-	NA	NA
AMEX60DD030219	C2	chr3q2	313040266	313639817	1	723	1.83018	9.6749e-10	0.716278	-	ARAP3	-	NA	NA
AMEX60DD029884	C2	chr3q2	143061798	143062365	1	388	2.11129	1.74321e-05	0.652468	-	AMEX60DD029884	-	NA	NA
AMEX60DD015957	C2	chr1p4	67267155	67563016	1	211	2.34161	3.30767e-11	0.827763	-	ETV2[nr]|FLI1[hs]	-	NA	NA
AMEX60DD015955	C2	chr1p4	66744334	66247033	2	209	1.87926	0.0184885	0.181593	-	AMEX60DD015955	-	Notch3	18131
AMEX60DD048006	C2	chr7p4	6883713	6344613	2	11	0.865857	0.000115751	0.4129	ENSMUSG00000019920	LIMS1	Lims1	Lims1	110829
AMEX60DD002632	C2	chr10q2	96476648	96474171	2	159	1.4625	2.28386e-08	1.06713	-	LOC100336828[nr]	-	NA	NA
AMEX60DD030851	C2	chr3q3	186502087	188021922	1	444	2.45085	5.7818e-15	1.14567	ENSMUSG00000057948	UNC13D	Unc13d	Unc13d	70450
AMEX60DD008797	C2	chr13p2	47436538	47440495	1	157	2.85772	4.43185e-05	0.23345	-	LOC114595149[nr]	-	BC034090	207792
AMEX60DD029882	C2	chr3q2	143043218	142989977	2	386	2.31237	0.00569323	0.22572	ENSMUSG00000025355	MMP19	Mmp19	Mmp19	78428
AMEX60DD010566	C2	chr13q4	782026	776849	2	13	4.22444	0.0197409	0.286311	-	LOC115468190[nr]|TRIM39[hs]	-	NA	NA
AMEX60DD024166	C2	chr2q2	174151126	174688189	1	297	0.61936	0.0131215	0.23964	ENSMUSG00000010067	RASSF1	Rassf1	Rassf1	56289
AMEX60DD038230	C2	chr5p3	263536071	263535765	2	445	1.19161	0.000729832	0.459836	-	AMEX60DD038230	-	NA	NA
AMEX60DD005352	C2	chr11q3	150808179	150672879	2	230	1.94617	5.27105e-09	0.583082	ENSMUSG00000032231	ANXA2	Anxa2	Anxa2	12306
AMEX60DD037294	C2	chr5p2	9378741	10861619	1	31	1.81478	5.44733e-22	2.00558	-	NRK[nr]|MAP4K4[hs]	-	Map4k4	26921
AMEX60DD005834	C2	chr11q4	60859776	61138355	1	169	1.16233	9.99472e-06	0.469137	-	LLAP_5861[nr]|FHL3[hs]	-	NA	NA
AMEX60DD030962	C2	chr3q3	224936115	226128247	1	555	1.35786	1.14828e-07	0.807306	ENSMUSG00000076435	LOC115090938[nr]|ACSF2[hs]	Acsf2	NA	NA
AMEX60DD028524	C2	chr3p4	166400297	165953049	2	511	2.56351	3.11554e-21	1.2743	ENSMUSG00000031749	LOC115476198[nr]|ST3GAL2[hs]	St3gal2	St3gal2	20444
AMEX60DD048225	C2	chr7p4	105592175	105849500	1	229	3.12899	8.2863e-15	0.736575	-	LOC115091574[nr]|P2RY8[hs]	-	NA	NA
AMEX60DD030744	C2	chr3q3	145763086	146688890	1	337	0.852123	2.75132e-06	1.1023	ENSMUSG00000059248	SEPTIN9	Septin9	Septin9	74136
AMEX60DD029760	C2	chr3q2	100323701	100348448	1	264	2.64829	3.25007e-09	0.326875	-	LOC109055042[nr]|ZEB2[hs]	-	NA	NA
AMEX60DD035387	C2	chr4q2	151751585	150779975	2	245	2.24396	7.83298e-17	1.09963	ENSMUSG00000020275	REL	Rel	Rel	74467
AMEX60DD010561	C2	chr13q4	561589	1039288	1	8	0.795557	0.0323022	0.247595	ENSMUSG00000022113	LOC115085686[nr]|BTN2A1[hs]	Trim52	NA	NA
AMEX60DD025924	C2	chr2q4	171823378	171994205	1	439	1.45253	0.0421282	0.288988	ENSMUSG00000042377	FAM83G[nr]	Fam83g	Fam83g	69640
AMEX60DD015705	C2	chr1p3	434336846	433616666	2	1106	0.547283	0.0131057	0.269104	ENSMUSG00000034974	DAPK2[hs]	Dapk3	Dapk2	13143
AMEX60DD006789	C2	chr12q1	17136144	18337393	1	29	0.861562	0.00215358	0.385775	ENSMUSG00000018042	LOC115090682[nr]|CYB5R3[hs]	Cyb5r3	Cyb5r3	109754
AMEX60DD042143	C2	chr6p2	174164341	174217306	1	308	3.20673	0.0021449	0.0784029	-	LOC115082659[nr]	-	NA	NA
AMEX60DD035155	C2	chr4q2	11068264	11419887	1	13	2.1277	5.45816e-09	0.681247	ENSMUSG00000039497	LOC115087720[nr]|DSE[hs]	Dse	Dse	212898
AMEX60DD004992	C2	chr11q2	234815143	234818791	1	413	1.80004	4.8649e-05	0.82316	-	LOC114112644[nr]	-	NA	NA
AMEX60DD012921	C2	chr1p1	122730055	122038855	2	616	2.3136	2.8035e-17	1.096	ENSMUSG00000001588	ACAP1[nr]|ACAP2[hs]	Acap1	NA	NA
AMEX60DD044684	C2	chr6q2	90206800	90144151	2	146	3.93189	1.69658e-18	0.791245	-	TIFA	-	Tifa	211550
AMEX60DD007348	C2	chr12q2	50371737	49471986	2	169	1.90846	1.83132e-11	1.0076	-	SLC43A3	-	Slc43a3	58207
AMEX60DD013520	C2	chr1p2	18565668	18487824	2	68	1.03218	0.0443651	0.0892208	-	LOC115097464[nr]	-	NA	NA
AMEX60DD013567	C2	chr1p2	26430632	26431052	1	115	5.02771	7.80039e-05	0.537485	-	AMEX60DD013567	-	NA	NA
AMEX60DD037772	C2	chr5p2	354689043	354237760	2	509	3.54806	2.25737e-19	0.87426	-	BTK	-	NA	NA
AMEX60DD005624	C2	chr11q3	302876354	302876738	1	502	3.41098	5.39176e-08	0.576587	-	AMEX60DD005624	-	NA	NA
AMEX60DD007250	C2	chr12q2	20675464	20742416	1	71	2.17606	0.00259983	0.295503	-	AMEX60DD007250	-	NA	NA
AMEX60DD019363	C2	chr1q3	424575221	423394472	2	809	0.319037	0.0242271	0.153656	ENSMUSG00000035275	RAVER2	Raver2	Raver2	26563
AMEX60DD026420	C2	chr3p1	29009492	28982421	2	126	2.01507	0.0118829	0.124405	-	LOC106886850[nr]|TLR2[hs]	-	Tlr2	24088
AMEX60DD037012	C2	chr5p1	113342792	113068554	2	271	1.8162	8.37143e-10	0.772155	ENSMUSG00000031207	MSN	Msn	Msn	76130
AMEX60DD047242	C2	chr7p2	61088733	60390260	2	116	2.16472	1.19722e-29	2.19621	ENSMUSG00000022952	RUNX1	Runx1	Runx1	12394
AMEX60DD021087	C2	chr2p2	77808403	77428834	2	160	2.26933	1.60252e-09	0.506225	ENSMUSG00000031165	WAS	Was	Was	20937
AMEX60DD024268	C2	chr2q2	226962946	227036721	1	399	2.66504	1.51883e-05	0.210869	-	N/A	-	NA	NA
AMEX60DD028720	C2	chr3q1	79759863	79225529	2	135	1.07482	0.00079327	0.129861	-	LOC115098269[nr]|TGM6[hs]	-	NA	NA
AMEX60DD029759	C2	chr3q2	99923716	99923231	2	263	1.09783	0.00411274	0.209464	-	SLC26A4[nr]	-	NA	NA
AMEX60DD029969	C2	chr3q2	180472069	180794346	1	473	1.77389	0.000248486	0.305953	ENSMUSG00000023000	DHH	Dhh	NA	NA
AMEX60DD050052	C2	chr7q4	100167557	100168195	1	276	2.15991	0.00269299	0.766763	-	LYPA_23C008010[nr]	-	NA	NA
AMEX60DD051750	C2	chr8p4	181474516	181584315	1	334	2.02665	4.54004e-06	0.117702	-	AMEX60DD051750	-	NA	NA
AMEX60DD011073	C2	chr14p1	24134572	24135161	1	90	1.63888	0.00171789	0.168859	-	AMEX60DD011073	-	NA	NA
AMEX60DD034947	C2	chr4q1	171937241	173069989	1	338	1.54212	3.93195e-16	1.6337	ENSMUSG00000023868	PDE10A	Pde10a	Pde10a	23984
AMEX60DD003471	C2	chr11p2	4336906	4771732	1	3	2.05379	6.35847e-11	0.714538	-	MCTP2[nr]	-	Mctp2	244049
AMEX60DD044517	C2	chr6q1	373990744	373991172	1	698	2.60165	7.46504e-14	2.41533	-	LOC111772992[nr]	-	Dlg5	71228
AMEX60DD034937	C2	chr4q1	167586758	168246065	1	328	1.55613	1.35883e-06	0.492518	ENSMUSG00000073468	SFT2D1	Sft2d1	Sft2d1	106489
AMEX60DD007249	C2	chr12q2	20675619	20542166	2	70	2.4108	6.20984e-06	0.342123	-	TMEM109	-	Tmem109	68539
AMEX60DD005022	C2	chr11q2	255663480	256356166	1	443	1.86669	2.38285e-05	0.417231	ENSMUSG00000048677	TPCN2	Tpcn2	Tpcn2	233979
AMEX60DD011092	C2	chr14p2	912191	961216	1	2	2.74179	2.41172e-06	0.322121	-	LOC108698789[nr]|EXOC3L4[hs]	-	Exoc3l4	74190
AMEX60DD049766	C2	chr7q3	277554192	278054630	1	440	1.82847	9.40732e-11	0.874403	-	P2RY6	-	NA	NA
AMEX60DD040714	C2	chr5q4	79864588	79263483	2	127	0.794606	0.00527758	0.28683	ENSMUSG00000022546	GPT.L[nr]|GPT2[hs]	Gpt	Gpt	14106
AMEX60DD018036	C2	chr1q2	132318338	134227093	1	312	0.85933	1.60106e-06	1.06913	-	ARHGEF1	-	NA	NA
AMEX60DD010031	C2	chr13q2	145043599	145197977	1	342	0.54775	0.0410273	0.099728	ENSMUSG00000004044	CAVIN1	Cavin1	Cavin1	20848
AMEX60DD005838	C2	chr11q4	62874385	64364113	1	173	0.794132	0.00740947	0.466824	-	INPP5B	-	Rgsl1	240816
AMEX60DD014525	C2	chr1p2	319574473	319200426	2	1073	1.89208	0.000156051	0.214928	-	ACER1	-	NA	NA
AMEX60DD028726	C2	chr3q1	81773046	81888196	1	141	1.72624	0.00318081	0.272039	ENSMUSG00000015575	ATP6V0E1	Atp6v0e	Atp6v0e	67458
AMEX60DD000103	C2	chr10p1	50521878	49570392	2	103	0.366749	0.021684	0.16383	ENSMUSG00000029439	SFSWAP	Sfswap	NA	NA
AMEX60DD029558	C2	chr3q2	18620718	18686392	1	62	2.44982	1.55441e-08	0.359096	ENSMUSG00000060284	SP7	Sp7	Sp7	170574
AMEX60DD022246	C2	chr2p3	337607906	337386099	2	607	3.09107	1.45475e-07	0.378325	-	SAMD9L	-	NA	NA
AMEX60DD012993	C2	chr1p1	142760647	143578056	1	688	0.64054	0.0348089	0.314936	ENSMUSG00000004846	LOC115078351[nr]|PLOD3[hs]	Plod3	Plod3	70103
AMEX60DD049348	C2	chr7q3	20155394	19875781	2	22	0.761865	0.0489338	0.146587	ENSMUSG00000021959	LATS2[nr]	Lats2	NA	NA
AMEX60DD003941	C2	chr11p4	46779108	46559412	2	95	1.69911	0.000251683	0.332409	ENSMUSG00000032733	SNX33	Snx33	Snx33	235406
AMEX60DD051506	C2	chr8p4	65038705	64193552	2	90	1.69476	7.69344e-12	1.30159	ENSMUSG00000057530	ECE1	Ece1	Ece1	11647
AMEX60DD018164	C2	chr1q2	183377745	182441595	2	440	0.978047	0.00232067	0.405548	ENSMUSG00000026687	ALDH9A1	Aldh9a1	Aldh9a1	56752
AMEX60DD010584	C2	chr13q4	3016345	3111164	1	31	6.23279	3.65946e-20	0.996554	-	AMEX60DD010584	-	NA	NA
AMEX60DD016040	C2	chr1p4	92870901	92872540	1	294	2.4039	0.0189342	0.160344	-	AMEX60DD016040	-	NA	NA
AMEX60DD036907	C2	chr5p1	55595426	55684441	1	166	1.61076	0.000101327	0.266881	-	LOC115130639[nr]	-	NA	NA
AMEX60DD019042	C2	chr1q3	243296632	243387352	1	488	2.43971	0.000132253	0.245213	ENSMUSG00000068523	GNG5	Gng5	Gng5	70951
AMEX60DD055546	C2	chr9q2	196297481	196300073	1	405	1.17106	0.0429788	0.223108	-	AMEX60DD055546	-	NA	NA
AMEX60DD002702	C2	chr10q2	127143646	127234143	1	229	3.68806	1.44591e-10	0.256671	-	KLHL6	-	Klhl6	239743
AMEX60DD043189	C2	chr6p4	17683358	17991233	1	32	1.33515	1.08189e-05	0.17844	-	LOC115463407[nr]|ANXA1[hs]	-	NA	NA
AMEX60DD010585	C2	chr13q4	3039080	3025162	2	32	6.54756	5.74688e-18	1.41862	-	LOC115466229[nr]|TRAF3[hs]	-	Traf3	22031
AMEX60DD004422	C2	chr11q1	200987313	201427763	1	388	0.667047	0.00834494	0.132714	-	CRACR2B	-	Cracr2b	213573
AMEX60DD049900	C2	chr7q4	49997631	49803401	2	126	2.79902	1.4833e-24	1.31024	ENSMUSG00000073982	RHOG	Rhog	Rhog	233575
AMEX60DD049871	C2	chr7q4	40582772	40423828	2	97	3.37435	0.000389996	0.175368	-	AMEX60DD049871	-	Il1r2	16178
AMEX60DD009989	C2	chr13q2	128883479	128751410	2	300	2.94268	4.66175e-10	0.406994	ENSMUSG00000017724	ETV4	Etv4	Etv4	18612
AMEX60DD021431	C2	chr2p2	251323018	251709966	1	503	2.59674	3.87175e-14	0.73336	-	LITAF	-	NA	NA
AMEX60DD015219	C2	chr1p3	208762514	207603828	2	620	0.61373	0.00176667	0.706221	ENSMUSG00000028059	ARHGEF2	Arhgef2	Arhgef2	16800
AMEX60DD037753	C2	chr5p2	346130807	346130608	2	490	2.85027	0.000273731	0.331718	-	AMEX60DD037753	-	NA	NA
AMEX60DD002990	C2	chr10q3	129696642	129695629	2	249	5.1417	0.00016367	0.465996	-	AMEX60DD002990	-	NA	NA
AMEX60DD015956	C2	chr1p4	67002169	66938448	2	210	1.04735	0.0210012	0.0969836	-	LOC115082141[nr]	-	Ets1	23871
AMEX60DD028010	C2	chr3p3	235946184	235839978	2	569	2.58706	3.79614e-08	0.155004	-	AMEX60DD028010	-	NA	NA
AMEX60DD031861	C2	chr3q4	192447238	192925417	1	543	2.38345	1.30929e-11	0.826331	-	S1PR2	-	NA	NA
AMEX60DD010804	C2	chr13q4	42666070	42842524	1	251	1.36674	0.0170836	0.192039	-	TAPBP[nr]	-	Tapbp	13163
AMEX60DD014517	C2	chr1p2	316893088	317196387	1	1065	5.35184	1.26e-30	1.09086	-	LOC103049905[nr]|MYO1F[hs]	-	NA	NA
AMEX60DD043658	C2	chr6p4	289260548	287995437	2	501	1.27	4.67146e-11	0.802705	ENSMUSG00000024485	SLC4A4	Slc4a9	Slc4a4	54403
AMEX60DD025934	C2	chr2q4	177747417	177187124	2	449	1.4172	4.41741e-08	0.996607	ENSMUSG00000020536	DR999_PMT06451[nr]|LLGL1[hs]	Llgl1	Llgl1	16897
AMEX60DD018666	C2	chr1q3	47018294	46184977	2	112	1.0754	6.0266e-06	0.583133	-	QSOX1	-	Qsox1	16872
AMEX60DD030621	C2	chr3q3	86956984	86992009	1	214	1.15757	0.000329615	0.418628	ENSMUSG00000039208	METRNL	Metrnl	NA	NA
AMEX60DD016342	C2	chr1p4	195054556	195249400	1	596	4.33264	1.82712e-14	0.541031	ENSMUSG00000024661	FTH1[hs]	Fth1	NA	NA
AMEX60DD055545	C2	chr9q2	196295317	196578849	1	404	1.31207	0.011498	0.257168	ENSMUSG00000027007	ITPRID2	Itprid2	Itprid2	70599
AMEX60DD043660	C2	chr6p4	288619637	288896152	1	503	2.22133	6.20083e-07	0.329669	-	AMEX60DD043660	-	NA	NA
AMEX60DD015692	C2	chr1p3	430389946	430004302	2	1093	1.25153	0.00288997	0.298667	ENSMUSG00000028073	PEAR1	Pear1	NA	NA
AMEX60DD055299	C2	chr9q2	86863766	86528035	2	158	2.58001	1.21736e-11	0.748197	-	TFPI	-	Tfpi	21788
AMEX60DD006762	C2	chr12q1	2324646	4177262	1	2	1.68313	5.12482e-09	0.778652	ENSMUSG00000030287	LOC115477466[nr]|ITPR2[hs]	Itpr2	NA	NA
AMEX60DD008624	C2	chr13p1	73124821	72846722	2	189	1.64605	0.0189695	0.130738	-	LOC115073798[nr]	-	NA	NA
AMEX60DD002633	C2	chr10q2	96511121	96508712	2	160	1.95991	5.54307e-07	0.531423	-	ROHU_037153[nr]	-	NA	NA
AMEX60DD023318	C2	chr2q1	75723076	75912057	1	257	2.33172	6.50919e-14	0.673696	-	AMEX60DD023318	-	NA	NA
AMEX60DD014074	C2	chr1p2	157139861	157147012	1	622	2.01378	1.18803e-05	0.422589	-	ARRDC2	-	Arrdc2	70807
AMEX60DD025913	C2	chr2q4	169963817	170801813	1	428	2.85037	4.0936e-27	2.06121	ENSMUSG00000004837	GRAP[nr]|GRAPL[hs]	Grap	NA	NA
AMEX60DD045984	C2	chr6q4	11419935	10193434	2	10	1.98259	1.3535e-15	1.01459	ENSMUSG00000052783	GRK4	Grk4	Grk6	26385
AMEX60DD014629	C2	chr1p3	7835141	7303529	2	30	0.770308	0.00558134	0.137622	-	LOC112125120[nr]|TRIM39[hs]	-	NA	NA
AMEX60DD034849	C2	chr4q1	114585452	115824522	1	240	0.779042	0.00137719	0.464254	-	DR999_PMT07954[nr]|MAP3K5[hs]	-	NA	NA
AMEX60DD027878	C2	chr3p3	188981886	188983744	1	437	2.12086	6.36751e-06	0.24807	ENSMUSG00000044444	PFN3	Pfn3	Pfn3	20505
AMEX60DD049053	C2	chr7q2	137782959	137363390	2	175	1.37479	0.0251446	0.168802	-	LRRC63	-	Lrrc63	70859
AMEX60DD054655	C2	chr9q1	35524389	35558359	1	69	3.10443	1.28865e-21	1.33901	-	AMEX60DD054655	-	Arhgef2	16800
AMEX60DD026430	C2	chr3p1	34241689	33707091	2	136	1.57612	0.00688869	0.198791	-	LOC102561650[nr]	-	NA	NA
AMEX60DD008529	C2	chr13p1	38168081	38501102	1	94	1.91838	0.000113725	0.328474	ENSMUSG00000019888	LOC102346343[nr]|MGAT4C[hs]	Mgat4c	Mgat4c	67569
AMEX60DD010014	C2	chr13q2	138633765	138939220	1	325	0.957269	6.57649e-06	0.769276	-	PLEKHH3[nr]|MYO10[hs]	-	Myo10	17909
AMEX60DD020917	C2	chr2p1	338875133	338877987	1	700	1.81469	0.0130028	0.411078	-	AMEX60DD020917	-	NA	NA
AMEX60DD031988	C2	chr3q4	232721622	232809059	1	670	1.6207	1.28304e-07	0.516346	ENSMUSG00000001348	ACP5	Acp5	Acp5	11433
AMEX60DD024471	C2	chr2q2	325796960	325668036	2	602	2.17554	8.12797e-08	0.559368	ENSMUSG00000002603	N/A	Tgfb1	Tgfb1	21803
AMEX60DD028633	C2	chr3q1	35524514	34841242	2	48	1.55269	1.63757e-05	0.4109	ENSMUSG00000027412	LPIN3[nr]|LPIN1[hs]	Lpin3	Lpin2	64898
AMEX60DD028311	C2	chr3p4	83151817	83027883	2	299	3.98985	4.51693e-07	0.283112	-	SPN	-	Spn	20737
AMEX60DD026589	C2	chr3p1	97591391	97702889	1	295	0.507445	0.0220316	0.022229	-	AMEX60DD026589	-	NA	NA
AMEX60DD054372	C2	chr9p4	40371885	39887293	2	72	1.88272	0.0475215	0.121106	ENSMUSG00000020696	RFFL[nr]	Rffl	Rffl	67338
AMEX60DD024484	C2	chr2q2	331424292	331073719	2	615	1.34727	6.84294e-09	0.709015	ENSMUSG00000002602	AXL	Axl	Axl	26362
AMEX60DD054286	C2	chr9p3	126072506	125979866	2	272	3.5277	2.7854e-15	0.746939	-	AMEX60DD054286	-	NA	NA
AMEX60DD019586	C2	chr1q4	80902587	80806284	2	202	1.5777	0.0489961	0.0447444	-	AMEX60DD019586	-	NA	NA
AMEX60DD051670	C2	chr8p4	146700248	146920234	1	254	0.832363	0.000972676	0.189294	-	AMEX60DD051670	-	NA	NA
AMEX60DD018684	C2	chr1q3	57328499	56122043	2	130	1.55436	0.0145968	0.241468	-	LOC112105876[nr]|AXDND1[hs]	-	Axdnd1	77352
AMEX60DD029762	C2	chr3q2	101838608	100450190	2	267	2.01613	1.78697e-12	1.0957	ENSMUSG00000040345	ARHGAP9	Arhgap9	Arhgap9	216445
AMEX60DD024327	C2	chr2q2	241486794	241481690	2	459	1.6039	8.03587e-06	1.06737	ENSMUSG00000044786	LOC106701779[nr]|ZFP36L1[hs]	Zfp36	Zfp36	54624
AMEX60DD003916	C2	chr11p4	32158724	32472188	1	70	2.07848	4.21012e-16	1.08804	-	SEMA7A[nr]	-	Sema7a	20361
AMEX60DD055626	C2	chr9q2	238052116	238947838	1	485	2.85092	2.86672e-23	1.34066	ENSMUSG00000075284	WIPF1	Wipf1	Wipf1	215280
AMEX60DD029357	C2	chr3q1	351438155	351687501	1	772	2.15976	1.13314e-23	0.953808	ENSMUSG00000022436	SH3BP1	Sh3bp1	Sh3bp1	106039
AMEX60DD014741	C2	chr1p3	47357271	47126759	2	142	4.45316	5.08452e-23	1.07383	ENSMUSG00000038642	CTSS	Ctss	Ctss	11863
AMEX60DD030852	C2	chr3q3	188165347	188508539	1	445	2.10102	0.00177579	0.135346	-	UNC13D	-	Unc13d	70450
AMEX60DD051015	C2	chr8p2	212021045	211739824	2	393	4.353	1.60182e-14	0.702816	ENSMUSG00000059555	TOR4A	Tor4a	NA	NA
AMEX60DD045682	C2	chr6q3	297325513	295914743	2	426	1.26268	1.15612e-05	0.716836	ENSMUSG00000029174	TBC1D1	Tbc1d1	Tbc1d1	57915
AMEX60DD010687	C2	chr13q4	23150346	23309265	1	134	3.50605	1.29453e-10	0.381184	-	LOC115080956[nr]	-	NA	NA
AMEX60DD024450	C2	chr2q2	315685483	316117470	1	581	2.06497	1.97407e-11	0.432914	-	LOC115100685[nr]|PRSS16[hs]	-	NA	NA
AMEX60DD013912	C2	chr1p2	94391902	94218160	2	460	4.42547	1.97115e-09	0.484468	-	AMEX60DD013912	-	NA	NA
AMEX60DD050050	C2	chr7q4	100164051	100163648	2	278	2.30818	0.00198829	0.756818	-	AMEX60DD050050	-	NA	NA
AMEX60DD046324	C2	chr6q4	198971075	198837572	2	350	2.23405	0.0156771	0.110249	-	LOC102374516[nr]|TRIM39[hs]	-	NA	NA
AMEX60DD045761	C2	chr6q3	369571979	369567005	2	505	2.2182	2.37138e-12	2.03682	-	LOC100336538[nr]	-	NA	NA
AMEX60DD031687	C2	chr3q4	131190091	130459764	2	369	4.24794	1.73894e-17	0.971272	-	LOC114592859[nr]	-	Cd209b	170779
AMEX60DD055789	C2	chr9q3	59827943	59828608	1	92	1.54199	0.000616315	0.322262	-	PARPI_0029192[nr]	-	NA	NA
AMEX60DD041984	C2	chr6p2	95606941	95014473	2	149	1.46684	0.00173353	0.198816	ENSMUSG00000022184	FBXO4	Fbxo4	Fbxo4	100039139
AMEX60DD001728	C2	chr10p4	27679008	27687344	1	73	2.59085	9.12037e-06	0.215562	-	GP5.L[nr]|GP5[hs]	-	Gp5	74488
AMEX60DD055159	C2	chr9q2	13924855	15025825	1	18	1.15819	0.00227708	0.370082	-	GULP1	-	NA	NA
AMEX60DD032515	C2	chr4p1	58023650	57575890	2	285	1.91714	0.0363559	0.0906953	-	V2R[nr]|CASR[hs]	-	NA	NA
AMEX60DD045759	C2	chr6q3	369580598	369560636	2	503	2.23123	3.69945e-17	1.85762	-	LOC113837993[nr]	-	NA	NA
AMEX60DD050582	C2	chr8p1	116663928	116288571	2	358	3.45586	7.83623e-12	0.587538	-	LOC115096830[nr]	-	Zfp719	210105
AMEX60DD034993	C2	chr4q1	197209104	197476390	1	384	1.18337	0.000282611	0.511607	ENSMUSG00000015202	CNKSR3	Cnksr3	Cnksr3	215748
AMEX60DD008795	C2	chr13p2	47311719	47429621	1	155	3.28927	3.81148e-06	0.293634	ENSMUSG00000062252	LHFPL5[nr]|LHFPL3[hs]	Lhfpl5	NA	NA
AMEX60DD005026	C2	chr11q2	256783448	256783153	2	448	2.47023	0.000118023	0.727186	-	XELAEV_18029838MG[nr]	-	NA	NA
AMEX60DD051725	C2	chr8p4	171849785	171524152	2	309	2.84647	6.37367e-13	0.360489	-	ALOX5	-	NA	NA
AMEX60DD035929	C2	chr4q3	193520535	193125531	2	254	1.1655	8.00005e-07	0.574748	ENSMUSG00000024143	RHOQ	Rhoq	Rhoq	115488765
AMEX60DD021492	C2	chr2p2	287277596	287278389	1	564	1.84195	1.33488e-12	2.5044	-	AMEX60DD021492	-	NA	NA
AMEX60DD014980	C2	chr1p3	137012020	136984899	2	382	2.59546	0.00621097	0.206343	-	S10AB[nr]|S100A11[hs]	-	Epha7	13841
AMEX60DD056377	C2	chr9q4	45603730	44955995	2	124	1.76978	0.0137536	0.076771	-	LOC115093343[nr]	-	Adcy10	271639
AMEX60DD016856	C2	chr1p4	376110635	376124720	1	1110	2.98297	0.0179278	0.167753	-	AMEX60DD016856	-	NA	NA
AMEX60DD020118	C2	chr1q4	279469350	279469807	1	734	3.24247	0.000560514	0.185675	-	AMEX60DD020118	-	NA	NA
AMEX60DD050880	C2	chr8p2	154555656	154485522	2	258	1.82547	0.0350044	0.0886422	-	UAP1L1	-	NA	NA
AMEX60DD048434	C2	chr7q1	2729278	2729863	1	4	2.82625	0.00327937	0.395961	-	AMEX60DD048434	-	NA	NA
AMEX60DD018144	C2	chr1q2	177479383	177479634	1	420	3.052	3.81964e-07	0.392198	-	AMEX60DD018144	-	NA	NA
AMEX60DD041400	C2	chr6p1	38731853	39202421	1	226	2.34202	0.0130055	0.18398	-	FAM221B	-	Fam221b	230103
AMEX60DD036352	C2	chr4q4	91311700	91620561	1	144	1.63248	1.86166e-12	0.600354	ENSMUSG00000023243	LOC115082470[nr]|KCNK5[hs]	Kcnk5	Kcnk5	16529
AMEX60DD004517	C2	chr11q1	242668923	242669454	1	483	2.6126	7.14566e-05	0.931384	-	CHK1[nr]	-	NA	NA
AMEX60DD047768	C2	chr7p3	132904696	133059411	1	206	1.8313	0.000834632	0.114362	-	AMEX60DD047768	-	NA	NA
AMEX60DD021812	C2	chr2p3	101648939	100473191	2	173	1.17913	9.08138e-05	0.618626	ENSMUSG00000024236	SVIL	Svil	Svil	225115
AMEX60DD031959	C2	chr3q4	222814081	222814615	1	641	3.30966	0.0034072	0.184305	-	AMEX60DD031959	-	NA	NA
AMEX60DD025549	C2	chr2q4	22318881	22641709	1	64	0.941908	0.0358889	0.0591084	-	LOC100079856[nr]|ECM2[hs]	-	Ecm2	407800
AMEX60DD036953	C2	chr5p1	86390968	86390017	2	212	3.17769	4.3932e-12	1.40729	-	AMEX60DD036953	-	NA	NA
AMEX60DD049216	C2	chr7q2	234915069	234931013	1	338	1.189	3.96166e-09	1.14544	-	LOC113837993[nr]	-	NA	NA
AMEX60DD004546	C2	chr11q1	251802849	252029486	1	512	1.64872	5.04813e-05	0.455589	ENSMUSG00000037706	CD81	Cd81	Cd81	27027
AMEX60DD024932	C2	chr2q3	98095106	98087103	2	255	3.15547	0.000383825	0.148937	-	AMEX60DD024932	-	NA	NA
AMEX60DD007094	C2	chr12q1	168390796	167820440	2	334	0.730835	0.0239916	0.086951	-	LOC102349434[nr]|TRIM7[hs]	-	NA	NA
AMEX60DD027695	C2	chr3p3	109404933	109915463	1	254	1.08317	1.03696e-06	0.632315	ENSMUSG00000040711	SH3PXD2B	Sh3pxd2b	Sh3pxd2b	268396
AMEX60DD000962	C2	chr10p2	223461950	225066914	1	411	0.902412	0.0133853	0.287564	-	LOC115100538[nr]	-	Acad9	114893
AMEX60DD046980	C2	chr7p1	87599767	87915006	1	288	0.889176	0.00157259	0.228859	ENSMUSG00000036304	ZDHHC23	Zdhhc23	Zdhhc23	332175
AMEX60DD026883	C2	chr3p2	3001741	3188355	1	16	1.6562	0.00531174	0.193104	-	TAPBPL	-	NA	NA
AMEX60DD042829	C2	chr6p3	250084272	250415824	1	333	3.0332	1.77197e-27	1.90742	ENSMUSG00000062210	TNFAIP8	Tnfaip8	Tnfaip8	106869
AMEX60DD025542	C2	chr2q4	20929092	20907482	2	57	1.62081	1.31728e-06	0.515734	ENSMUSG00000031372	TREX2	Trex2	NA	NA
AMEX60DD003387	C2	chr11p1	21473855	22030979	1	107	1.32651	1.21822e-09	0.915145	-	IQGAP1	-	NA	NA
AMEX60DD050059	C2	chr7q4	101498918	101633742	1	285	1.52633	1.08971e-07	0.521114	-	AMEX60DD050059	-	NA	NA
AMEX60DD032498	C2	chr4p1	53998540	53251804	2	268	2.12273	0.0204464	0.0812924	-	V2R[nr]|TAS1R1[hs]	-	NA	NA
AMEX60DD054220	C2	chr9p3	100716695	100894066	1	206	2.60304	3.88942e-09	0.470145	-	AMEX60DD054220	-	Rabggta	21816
AMEX60DD022540	C2	chr2p4	106652932	107110877	1	190	1.67859	5.07375e-06	0.696977	-	SHROOM4	-	Shroom4	208431
AMEX60DD047098	C2	chr7p1	147562219	147769059	1	406	4.68647	3.0174e-11	0.43562	-	BTLA	-	Btla	208154
AMEX60DD027194	C2	chr3p2	126466553	126332451	2	327	2.45378	3.56118e-10	0.284022	-	LOC115635150[nr]|IRF4[hs]	-	Irf4	16364
AMEX60DD031940	C2	chr3q4	216933664	216812240	2	623	2.58812	3.27363e-22	0.957702	-	DR999_PMT16460[nr]|DNASE2[hs]	-	Dnase2a	270076
AMEX60DD028612	C2	chr3q1	14225302	14192083	2	27	4.1075	9.26364e-15	0.866644	-	AMEX60DD028612	-	NA	NA
AMEX60DD021665	C2	chr2p3	15083878	15087729	1	26	1.77574	3.30678e-06	0.810951	-	LOC114112675[nr]	-	NA	NA
AMEX60DD001501	C2	chr10p3	201456934	201053503	2	399	1.70301	0.0245334	0.141585	-	LOC115082225[nr]	-	NA	NA
AMEX60DD045647	C2	chr6q3	278009124	277863394	2	391	2.08011	4.80222e-07	0.194423	ENSMUSG00000029204	RHOH	Rhoh	Rhoh	74734
AMEX60DD038940	C2	chr5q1	58646932	58651427	1	111	1.18158	0.00133761	1.31604	-	AMEX60DD038940	-	NA	NA
AMEX60DD023153	C2	chr2q1	19527726	19273756	2	92	2.83026	0.00572051	0.13344	-	LOC102564405[nr]	-	Sult3a1	57430
AMEX60DD034416	C2	chr4p4	224976392	224989888	1	404	1.54725	0.000304345	0.762783	ENSMUSG00000019970	SGK1	Sgk1	Sgk1	56422
AMEX60DD022108	C2	chr2p3	256554445	256530601	2	469	2.24797	4.75308e-09	0.904325	ENSMUSG00000026728	VIM	Vim	NA	NA
AMEX60DD044133	C2	chr6q1	177173932	177167179	2	315	0.685094	0.00820442	0.143209	ENSMUSG00000029371	LOC115462501[nr]|CXCL8[hs]	Cxcl5	NA	NA
AMEX60DD041319	C2	chr6p1	16835742	16839913	1	145	3.48956	0.0199699	0.166309	-	LOC115815316[nr]	-	NA	NA
AMEX60DD020913	C2	chr2p1	338868829	338878498	1	696	1.89433	0.00200394	0.297174	-	AMEX60DD020913	-	NA	NA
AMEX60DD055667	C2	chr9q2	263972574	264801166	1	526	0.869856	0.0147521	0.456338	ENSMUSG00000027018	HAT1[nr]	Hat1	NA	NA
AMEX60DD054183	C2	chr9p3	79991291	81502350	1	168	0.936979	0.037636	0.564282	-	GTF2I	-	NA	NA
AMEX60DD024406	C2	chr2q2	292671721	292183225	2	537	3.20882	2.33775e-06	0.267276	-	LOC115480889[nr]|ARHGAP11A[hs]	-	NA	NA
AMEX60DD029810	C2	chr3q2	118914155	119048962	1	314	1.37311	0.0163951	0.0684375	-	AMEX60DD029810	-	NA	NA
AMEX60DD008778	C2	chr13p2	42301803	42695769	1	138	3.31367	7.81563e-18	1.14336	ENSMUSG00000002257	DEF6	Def6	NA	NA
AMEX60DD042856	C2	chr6p3	269326216	269325492	2	360	1.83638	2.57592e-13	3.24843	-	AMEX60DD042856	-	Dtx4	207521
AMEX60DD004536	C2	chr11q1	249337345	249344895	1	502	4.98021	0.00830081	0.062503	-	AMEX60DD004536	-	NA	NA
AMEX60DD008903	C2	chr13p3	22860119	23084236	1	58	4.37296	8.20907e-19	0.722992	-	PPM1J[nr]|PPM1H[hs]	-	Ppm1j	71887
AMEX60DD052733	C2	chr8q3	105139176	104902003	2	106	1.55849	0.00215965	0.281752	-	MKI67.S[nr]	-	NA	NA
AMEX60DD042902	C2	chr6p3	301585712	302087158	1	406	3.10029	1.88863e-17	0.902507	ENSMUSG00000001700	GRAMD2B	Gramd3	NA	NA
AMEX60DD017119	C2	chr1q1	89333504	89882851	1	225	1.42546	1.26635e-09	0.568268	ENSMUSG00000014444	PIEZO1	Piezo1	Piezo1	234839
AMEX60DD046288	C2	chr6q4	186888643	186551309	2	314	1.33173	8.07834e-08	0.705808	-	RAB11FIP5	-	Rab11fip5	94282
AMEX60DD028304	C2	chr3p4	81586370	81691589	1	291	2.11624	0.000768659	0.235622	-	LOC111559199[nr]	-	Trpv5	194352
AMEX60DD043124	C2	chr6p3	442149370	442875408	1	628	1.1039	0.0289946	0.335918	ENSMUSG00000032702	KANK1	Kank1	Kank1	107351
AMEX60DD038143	C2	chr5p3	209519229	210499755	1	358	0.564145	0.000914763	0.326039	ENSMUSG00000020422	TNS3	Tns3	Tns3	319939
AMEX60DD040442	C2	chr5q3	275315585	275316051	1	441	1.16584	0.00615827	0.125575	-	AMEX60DD040442	-	NA	NA
AMEX60DD043064	C2	chr6p3	404608954	405168029	1	568	1.93112	5.49787e-14	0.669593	ENSMUSG00000021456	LOC115099333[nr]	Fbp2	NA	NA
AMEX60DD008796	C2	chr13p2	47320943	47320482	2	156	2.69834	3.86487e-05	0.358468	-	AMEX60DD008796	-	Zfp523	224656
AMEX60DD042311	C2	chr6p2	272083339	272927854	1	476	1.33547	0.00152725	0.346861	ENSMUSG00000042102	DMGDH[nr]	Dmgdh	Dmgdh	102631956
AMEX60DD050837	C2	chr8p2	129241635	129628694	1	215	0.989822	1.63571e-05	0.694609	ENSMUSG00000026796	LOC115098164[nr]|NIBAN2[hs]	Fam129b	NA	NA
AMEX60DD041498	C2	chr6p1	73552887	73320712	2	324	5.95055	1.40678e-05	0.170088	-	LOC115653541[nr]	-	NA	NA
AMEX60DD008625	C2	chr13p1	72995673	72996167	1	190	2.01354	0.0280024	0.103965	-	AMEX60DD008625	-	NA	NA
AMEX60DD001400	C2	chr10p3	140381209	140162505	2	298	1.25409	0.0120864	0.176117	ENSMUSG00000029994	ANXA4	Anxa4	Anxa4	11746
AMEX60DD050051	C2	chr7q4	100166155	100165931	2	279	2.11449	0.00163871	0.564575	-	AMEX60DD050051	-	NA	NA
AMEX60DD020859	C2	chr2p1	313136505	314107084	1	642	0.582644	0.0062041	0.279019	-	TRAF7	-	NA	NA
AMEX60DD027978	C2	chr3p3	227724774	226272789	2	537	1.43098	4.70503e-09	0.683337	-	ITGAL	-	Itgal	16408
AMEX60DD027193	C2	chr3p2	126214983	126221079	1	326	3.12499	1.37796e-07	0.202452	-	AMEX60DD027193	-	NA	NA
AMEX60DD049872	C2	chr7q4	40617983	40618534	1	98	5.64881	0.0496553	0.100556	-	AMEX60DD049872	-	NA	NA
AMEX60DD051328	C2	chr8p3	129764721	129972311	1	309	1.2187	3.10127e-11	0.707614	ENSMUSG00000029050	SKI	Ski	Ski	20481
AMEX60DD054218	C2	chr9p3	100579079	100626240	1	204	2.99853	0.000247988	0.271409	ENSMUSG00000018930	LOC112989614[nr]|CCL3L1[hs]	Ccl4	NA	NA
AMEX60DD021666	C2	chr2p3	15090119	15092634	1	27	1.74884	1.11808e-06	1.0592	-	AMEX60DD021666	-	NA	NA
AMEX60DD019120	C2	chr1q3	287644528	287644255	2	566	4.77331	0.0131215	0.0538793	-	LOC101944505[nr]	-	NA	NA
AMEX60DD035156	C2	chr4q2	11213664	11213334	2	14	1.72625	0.0469128	0.145824	-	AMEX60DD035156	-	NA	NA
AMEX60DD031671	C2	chr3q4	125600660	125707448	1	353	1.85203	0.0162615	0.0833252	-	EOD39_8503[nr]	-	Smarcc2	68094
AMEX60DD026476	C2	chr3p1	49149926	49164257	1	182	2.09191	0.0303773	0.162188	-	LOC114645960[nr]	-	Tsr3	68327
AMEX60DD029364	C2	chr3q1	353164386	353597424	1	779	1.18457	0.00110753	0.292558	-	TRIOBP	-	Triobp	110253
AMEX60DD005498	C2	chr11q3	257665160	257658595	2	376	1.69218	0.000694002	0.211544	-	AMEX60DD005498	-	NA	NA
AMEX60DD054971	C2	chr9q1	151215078	151374769	1	386	2.91218	0.000251596	0.248393	ENSMUSG00000026029	LOC109323090[nr]|CASP8[hs]	Casp8	Casp8	12370
AMEX60DD053735	C2	chr9p2	833464	679554	2	7	4.13536	2.23529e-17	0.497724	-	LOC100567753[nr]	-	NA	NA
AMEX60DD009242	C2	chr13p4	31202840	31196849	2	192	5.9757	0.0496553	0.126648	-	LOC101884524[nr]	-	NA	NA
AMEX60DD005127	C2	chr11q3	1872372	1871885	2	5	3.00601	0.00147725	0.312045	-	AMEX60DD005127	-	NA	NA
AMEX60DD006291	C2	chr12p1	33742744	33603245	2	83	1.34313	0.00272871	0.247517	ENSMUSG00000041390	MDFIC	Mdfic	Mdfic	16543
AMEX60DD012784	C2	chr1p1	89609980	89373607	2	479	1.59087	4.5221e-08	0.704597	ENSMUSG00000074139	LOC115077971[nr]|PLSCR1[hs]	1700057G04Rik	Plscr2	22038
AMEX60DD028722	C2	chr3q1	80140941	80305248	1	136	2.23349	7.35951e-21	1.31627	-	DUSP1	-	Zfp952	240067
AMEX60DD054221	C2	chr9p3	100874143	100837005	2	207	3.234	3.75819e-07	0.416239	-	LOC115097956[nr]|CCL3L1[hs]	-	Ccl3	629303
AMEX60DD032021	C2	chr3q4	243329425	241780325	2	703	1.14784	2.77859e-13	1.45655	ENSMUSG00000033335	DNM2	Dnm2	Dnm2	13430
AMEX60DD019040	C2	chr1q3	243108777	242627622	2	486	2.14734	2.90983e-08	0.331654	ENSMUSG00000028188	SPATA1	Spata1	Spata1	70951
AMEX60DD031958	C2	chr3q4	222859428	222789584	2	640	2.85009	0.00828656	0.177779	-	LOC115080734[nr]|EPOR[hs]	-	NA	NA
AMEX60DD050054	C2	chr7q4	100169224	100168831	2	280	1.56412	0.0062885	0.415853	-	AMEX60DD050054	-	NA	NA
AMEX60DD038139	C2	chr5p3	205781335	207211723	1	354	0.588621	0.030209	0.0735869	-	PKD1L1	-	NA	NA
AMEX60DD052694	C2	chr8q3	57567271	57426110	2	67	2.6405	1.35489e-07	0.282994	-	PWWP2B	-	Pwwp2b	76612
AMEX60DD004173	C2	chr11q1	73575350	73182017	2	140	1.80024	1.94036e-11	1.10113	ENSMUSG00000030605	MFGE8[nr]|EDIL3[hs]	Mfge8	Mfge8	67666
AMEX60DD045679	C2	chr6q3	293400972	293285018	2	423	1.08939	0.00227686	0.331014	ENSMUSG00000029178	KLF3	Klf3	Klf3	16599
AMEX60DD049870	C2	chr7q4	39069734	40355299	1	96	1.23213	0.000161419	0.704131	-	NUMA1	-	Mdfi	17240
AMEX60DD007966	C2	chr12q3	220493313	219953704	2	369	1.73188	4.79338e-07	0.408591	-	LOC115099412[nr]	-	NA	NA
AMEX60DD008808	C2	chr13p2	53628713	53925613	1	168	2.13063	6.20522e-05	0.20884	ENSMUSG00000004864	MAPK13	Mapk13	Mapk13	26415
AMEX60DD025842	C2	chr2q4	130335664	130196936	2	357	2.15623	3.08133e-10	0.624086	ENSMUSG00000030878	CDR2	Cdr2	Cdr2	26939
AMEX60DD032020	C2	chr3q4	241617467	241619380	1	702	0.568349	0.0399357	0.0752843	-	AMEX60DD032020	-	NA	NA
AMEX60DD029136	C2	chr3q1	281669847	280929743	2	551	1.84277	0.000162694	0.223654	ENSMUSG00000068085	LOC115643690[nr]	Cyp2d11	Cyp2d10	13101
AMEX60DD031960	C2	chr3q4	222872116	222872416	1	642	2.45848	0.00290818	0.360207	-	AMEX60DD031960	-	NA	NA
AMEX60DD019192	C2	chr1q3	326044447	326769492	1	638	0.967704	0.000559555	0.499399	-	VAV3	-	Vav3	57257
AMEX60DD021144	C2	chr2p2	95627237	95256464	2	216	2.77267	3.29722e-10	0.729023	ENSMUSG00000029727	CYP3A43/CYP3A4[hs]	Cyp3a13	Cyp3a11	53973
AMEX60DD035972	C2	chr4q3	227358945	227363061	1	297	2.37355	1.00834e-09	1.65238	ENSMUSG00000045817	ZFP36L2	Zfp36l2	Zfp36l2	107766
AMEX60DD047142	C2	chr7p2	7593743	8590409	1	16	0.909225	0.0108025	0.335151	-	LOC115658460[nr]	-	NA	NA
AMEX60DD023999	C2	chr2q2	82371723	82618451	1	130	0.464476	0.0331902	0.0945277	ENSMUSG00000030315	VGLL4	Vgll4	Vgll4	232334
AMEX60DD045757	C2	chr6q3	369550652	369580598	1	501	2.23256	9.29684e-19	1.81933	-	LC27[hs]	-	NA	NA
AMEX60DD024333	C2	chr2q2	243478260	243427001	2	464	3.35895	3.23026e-26	0.68046	-	AMEX60DD024333	-	NA	NA
AMEX60DD038826	C2	chr5p4	363699370	363699145	2	519	2.00078	0.0297629	0.423059	-	AMEX60DD038826	-	NA	NA
AMEX60DD025607	C2	chr2q4	44492579	43711991	2	122	0.835234	0.0261911	0.291914	-	LOC115095665[nr]|BICD2[hs]	-	Bicd2	30938
AMEX60DD007917	C2	chr12q3	202612366	202616325	1	320	2.2536	0.000140378	0.493401	-	LOC113837993[nr]	-	NA	NA
AMEX60DD010565	C2	chr13q4	768221	762689	2	12	1.96478	0.00267781	0.277029	-	LOC115085847[nr]|TRIM39[hs]	-	NA	NA
AMEX60DD010564	C2	chr13q4	719200	718442	2	11	0.777836	0.0222534	0.146519	-	AMEX60DD010564	-	NA	NA
AMEX60DD027992	C2	chr3p3	231038854	230992373	2	551	3.33309	2.47231e-06	0.186231	-	LOC115094094[nr]|PHETA1[hs]	-	NA	NA
AMEX60DD015079	C2	chr1p3	169328525	169898940	1	480	1.9183	2.14092e-10	0.444927	-	IL6R	-	Il6ra	214547
AMEX60DD032430	C2	chr4p1	33231512	32806263	2	200	2.16461	1.378e-05	0.434008	-	LOC102936329[nr]|NLRP12[hs]	-	NA	NA
AMEX60DD013042	C2	chr1p1	161705833	161706040	1	737	4.01139	0.000243227	0.476697	-	AMEX60DD013042	-	NA	NA
AMEX60DD030222	C2	chr3q2	314249499	314794302	1	726	1.22851	0.000243875	0.382129	ENSMUSG00000038524	FCHSD1	Fchsd1	Fchsd1	319262
AMEX60DD028012	C2	chr3p3	236008734	236009629	1	570	6.3663	5.56983e-12	1.38798	-	AMEX60DD028012	-	NA	NA
AMEX60DD045674	C2	chr6q3	292251129	292346926	1	418	2.20456	0.013852	0.147031	-	TLR1	-	NA	NA
AMEX60DD037312	C2	chr5p2	25772941	25401664	2	49	0.664331	0.0168427	0.468743	-	MAMLD1	-	Mamld1	333639
AMEX60DD054073	C2	chr9p3	23640475	23753326	1	59	3.24463	7.32147e-09	0.344403	-	AMEX60DD054073	-	NA	NA
AMEX60DD031702	C2	chr3q4	135611160	135614059	1	384	4.76029	3.0545e-10	0.281188	-	AMEX60DD031702	-	NA	NA
AMEX60DD024626	C2	chr2q2	389123375	388595300	2	757	2.14334	1.17941e-12	0.808202	-	KCNK6	-	Kcnk6	320225
AMEX60DD039672	C2	chr5q2	171663623	171693585	1	257	2.66231	0.000217439	0.24772	-	PPDPFL[nr]	-	NA	NA
AMEX60DD025088	C2	chr2q3	153077843	153078180	1	411	2.6177	0.0188118	0.167926	-	LOC108698892[nr]	-	NA	NA
AMEX60DD014129	C2	chr1p2	175144193	175749311	1	677	2.28269	6.66392e-05	0.25226	-	LOC115480034[nr]|KEAP1[hs]	-	NA	NA
AMEX60DD050879	C2	chr8p2	154239029	154379770	1	257	1.507	0.00657021	0.102239	ENSMUSG00000026956	UAP1L1	Uap1l1	Uap1l1	227619
AMEX60DD008578	C2	chr13p1	55411974	55727600	1	143	3.49934	1.12975e-09	0.532376	ENSMUSG00000027900	DRAM2	Dram2	Dram2	67171
AMEX60DD050394	C2	chr8p1	50050650	49619457	2	170	2.19125	5.29572e-08	0.379787	ENSMUSG00000050592	FAM78A	Fam78a	Fam78a	241303
AMEX60DD024228	C2	chr2q2	205126480	205430271	1	359	1.07371	0.0484514	0.0526033	-	C1H3ORF62[nr]|C3ORF62[hs]	-	1700102P08Rik	112418
AMEX60DD008730	C2	chr13p2	24944135	24794680	2	90	1.97109	0.0065293	0.237748	ENSMUSG00000057789	BAK1	Bak1	Bak1	240057
AMEX60DD038195	C2	chr5p3	242733713	242787430	1	410	6.52019	0.000186692	0.185654	-	AMEX60DD038195	-	NA	NA
AMEX60DD052658	C2	chr8q3	23928789	22794462	2	31	2.89544	5.71471e-28	1.73913	-	BLNK	-	Blnk	72672
AMEX60DD041403	C2	chr6p1	40133974	39606098	2	229	3.94584	5.61076e-23	0.910687	-	LOC102355806[nr]|SIGLEC15[hs]	-	Siglec15	620235
AMEX60DD005391	C2	chr11q3	174884969	174885313	1	269	1.61187	0.0208176	0.116247	-	AMEX60DD005391	-	NA	NA
AMEX60DD011935	C2	chr14q3	28857598	29111711	1	77	1.8813	6.83095e-07	0.535558	ENSMUSG00000027293	EHD4.L[nr]|EHD4[hs]	Ehd4	Ehd4	98878
AMEX60DD032199	C2	chr3q4	277738088	277739442	1	881	4.67744	6.9979e-08	0.923157	-	LOC115080416[nr]|VAV1[hs]	-	Vav3	57257
AMEX60DD052276	C2	chr8q2	22296231	22140214	2	55	3.2108	0.000159709	0.201248	-	LOC112113698[nr]	-	NA	NA
AMEX60DD011465	C2	chr14q1	30666844	30664530	2	51	2.28832	0.00904465	0.19043	-	AMEX60DD011465	-	NA	NA
AMEX60DD020916	C2	chr2p1	338871009	338872955	1	698	2.00615	0.0414053	0.310595	-	OJAV_G00236990[nr]	-	Dchs1	233651
AMEX60DD039733	C2	chr5q2	224267192	224262859	2	319	4.43976	3.08133e-10	0.499305	-	AMEX60DD039733	-	NA	NA
AMEX60DD054966	C2	chr9q1	149893418	149906117	1	381	2.00689	0.00393309	0.152039	-	LOC115401518[nr]	-	NA	NA
AMEX60DD050231	C2	chr8p1	1179636	1180181	1	7	1.303	0.0180826	0.0942169	-	AMEX60DD050231	-	NA	NA
AMEX60DD034628	C2	chr4q1	8951714	7924116	2	19	1.07728	9.86649e-07	0.454548	ENSMUSG00000021306	GPR137B	Gpr137b	Gpr137b	630663
AMEX60DD002991	C2	chr10q3	129794999	129794757	2	250	2.28406	0.00224119	0.198296	-	AMEX60DD002991	-	NA	NA
AMEX60DD031699	C2	chr3q4	135179289	135179517	1	381	2.29027	0.00247585	0.174941	-	AMEX60DD031699	-	NA	NA
AMEX60DD051749	C2	chr8p4	181760928	180425610	2	333	2.05161	1.33824e-17	1.1587	ENSMUSG00000025017	PIK3AP1	Pik3ap1	Pik3ap1	83490
AMEX60DD000920	C2	chr10p2	209457423	209487201	1	369	1.93206	1.04109e-05	0.264427	-	LOC102356815[nr]|OAS3[hs]	-	NA	NA
AMEX60DD045026	C2	chr6q2	330574871	330572963	2	488	1.04024	0.00056432	1.40214	-	AMEX60DD045026	-	NA	NA
AMEX60DD000402	C2	chr10p1	128396092	128249329	2	402	2.45583	4.44684e-06	0.289417	ENSMUSG00000033318	N/A	Gstt2	Gstt3	104248
AMEX60DD004587	C2	chr11q2	2495515	2985689	1	8	1.50946	1.9062e-06	0.394174	ENSMUSG00000024663	RAB3IL1	Rab3il1	Rab3il1	74760
AMEX60DD043571	C2	chr6p4	256349708	256349150	2	414	1.87765	0.00047274	0.198605	-	YBX2-B[nr]|YBX2[hs]	-	NA	NA
AMEX60DD054287	C2	chr9p3	126082451	126082789	1	273	4.82021	2.24288e-10	0.673239	-	LOC110438973[nr]	-	NA	NA
AMEX60DD001205	C2	chr10p3	60187885	59534517	2	103	0.683918	8.83105e-05	0.126859	-	GPAT2	-	Gpat2	215456
AMEX60DD056464	C2	chr9q4	63253701	63022232	2	212	1.1204	0.0455905	0.0958037	ENSMUSG00000069727	LOC104287732[nr]|ZNF845[hs]	Zfp975	Zfp980	433801
AMEX60DD017420	C2	chr1q1	212619380	212146423	2	526	2.08323	7.02225e-14	1.15215	-	LOC115080964[nr]|CD82[hs]	-	Cd82	241556
AMEX60DD004993	C2	chr11q2	234820384	234820597	1	414	1.55308	0.000842144	1.03127	-	AMEX60DD004993	-	NA	NA
AMEX60DD053730	C2	chr9p2	293755	172658	2	3	3.41526	0.000254597	0.225931	-	LOC115074560[nr]	-	Parp3	235587
AMEX60DD018513	C2	chr1q2	365383364	365490190	1	789	2.56128	3.03371e-06	0.261646	ENSMUSG00000051079	RGS13	Rgs13	Rgs13	246709
AMEX60DD023517	C2	chr2q1	168766337	167432768	2	456	1.17237	5.63144e-07	0.518446	-	IRAK2	-	Irak2	70979
AMEX60DD016107	C2	chr1p4	116410092	115454273	2	361	3.45196	1.88334e-26	1.11931	-	LOC115076136[nr]|CD22[hs]	-	NA	NA
AMEX60DD036952	C2	chr5p1	86325964	86325736	2	211	3.94263	1.22371e-22	1.56603	-	ROHU_030003[nr]	-	NA	NA
AMEX60DD039555	C2	chr5q2	81851085	81891721	1	140	1.39785	4.69242e-07	0.502912	-	LOC113837993[nr]	-	NA	NA
AMEX60DD015706	C2	chr1p3	434558433	434905951	1	1107	2.44347	2.42097e-09	0.506865	ENSMUSG00000028071	SH2D2A	Sh2d2a	Sh2d2a	23920
AMEX60DD017853	C2	chr1q2	71387377	70555262	2	130	3.62339	2.5597e-26	1.40079	-	LOC101949319[nr]|SIGLEC11[hs]	-	Mag	17136
AMEX60DD008252	C2	chr12q4	108992978	110148809	1	234	2.54412	1.22277e-22	1.50414	-	PLXNC1	-	Plxnc1	319880
AMEX60DD012786	C2	chr1p1	90209016	90113783	2	481	1.89015	5.17872e-05	0.288172	-	XB5717875.L[PROVISIONAL:PLAC8][nr]|PLAC8L1[hs]	-	Plac8l1	269016
AMEX60DD019987	C2	chr1q4	239684198	238383383	2	603	1.21826	0.00299424	0.206669	-	PRDX1	-	Prdx2	69724
AMEX60DD047680	C2	chr7p3	61633248	61634167	1	118	1.44353	4.69813e-07	1.33989	-	CHK1[nr]	-	NA	NA
AMEX60DD010364	C2	chr13q3	73589243	73855488	1	242	1.20356	0.00759993	0.165307	-	LOC115080171[nr]|BTN3A3[hs]	-	Btn1a1	12231
AMEX60DD009337	C2	chr13q1	35169845	35171287	1	79	2.99522	0.00040964	0.490145	-	AMEX60DD009337	-	Pou2af1	102635385
AMEX60DD028374	C2	chr3p4	105072963	104997420	2	361	1.75639	1.37976e-07	0.278244	ENSMUSG00000042675	YPEL3	Ypel3	Ypel3	66090
AMEX60DD007825	C2	chr12q3	143341386	143640344	1	228	3.48943	6.76242e-15	0.792106	-	ELK3	-	NA	NA
AMEX60DD027877	C2	chr3p3	188575502	188944556	1	436	2.27852	1.83211e-10	0.520554	-	F12	-	F12	20505
AMEX60DD026694	C2	chr3p1	117150659	117263212	1	400	1.40796	0.000732828	0.127386	-	LOC102568417[nr]	-	NA	NA
AMEX60DD013009	C2	chr1p1	148256397	147680165	2	705	1.79349	1.97e-12	0.923609	-	TNFSF13	-	Tnfsf13	69583
AMEX60DD018676	C2	chr1q3	51222617	51442283	1	122	1.68286	3.34747e-05	0.38128	-	LOC115099793[nr]	-	NA	NA
AMEX60DD004671	C2	chr11q2	29078426	30354579	1	92	1.14723	3.6757e-06	0.486164	-	HPS5	-	NA	NA
AMEX60DD015468	C2	chr1p3	342221420	342876554	1	869	1.56027	0.00964372	0.147409	-	ADGRG5	-	NA	NA
AMEX60DD021658	C2	chr2p3	9114419	7992174	2	19	0.568439	0.00186718	0.429276	ENSMUSG00000021171	ESYT2	Esyt2	Esyt2	52635
AMEX60DD052633	C2	chr8q3	4928095	4815317	2	6	1.645	0.000248086	0.311468	ENSMUSG00000024986	HHEX	Hhex	Hhex	15925
AMEX60DD040047	C2	chr5q3	43452631	44610118	1	46	0.698933	0.000690701	0.31672	ENSMUSG00000041135	SLC7A13[nr]|SLC7A7[hs]	Ripk2	NA	NA
AMEX60DD030145	C2	chr3q2	260611578	260919345	1	649	4.73779	6.02808e-56	2.62349	-	CSF1R	-	Csf1r	18596
AMEX60DD053266	C2	chr8q4	127583142	127283185	2	233	3.42666	6.13011e-37	2.17307	ENSMUSG00000030844	DR999_PMT07110[nr]|RGS10[hs]	Rgs10	Rgs10	67865
AMEX60DD009189	C2	chr13p4	24730318	24190582	2	139	4.10451	2.29311e-36	1.63807	-	LOC115650876[nr]	-	NA	NA
AMEX60DD018504	C2	chr1q2	364442485	364451865	1	780	5.93736	1.18979e-31	2.28548	-	RGS1	-	Rgs1	246709
AMEX60DD009661	C2	chr13q1	122348930	123114319	1	403	2.60584	1.55063e-30	1.91015	-	ARHGAP27	-	NA	NA
AMEX60DD051897	C2	chr8q1	44192968	44558522	1	82	3.15612	3.09786e-30	1.47397	-	CDH23.L[nr]	-	NA	NA
AMEX60DD018338	C2	chr1q2	264320697	263206214	2	614	3.67392	7.8444e-30	1.62169	-	PTPRC	-	NA	NA
AMEX60DD052427	C2	chr8q2	79309804	77581851	2	206	2.99702	6.89007e-29	2.35485	-	WDFY4	-	Wdfy4	545030
AMEX60DD023139	C2	chr2q1	17494000	16302746	2	78	3.08452	1.42341e-28	1.57127	-	STAB1	-	Stab1	192187
AMEX60DD009887	C2	chr13q2	87526295	86634113	2	198	2.1649	1.19613e-27	1.92567	-	GRN	-	Grn	14824
AMEX60DD045581	C2	chr6q3	229271795	230089753	1	325	3.17083	1.25456e-27	2.02478	-	TEC	-	Zdhhc14	224454
AMEX60DD026792	C2	chr3p1	149178216	148577584	2	498	2.99207	1.34003e-27	1.44922	-	PTPN6	-	NA	NA
AMEX60DD009339	C2	chr13q1	35480409	35769507	1	81	3.45626	5.71692e-27	1.35186	-	SLC7A7	-	Ogfod3	209588
AMEX60DD056386	C2	chr9q4	46711878	46581890	2	133	3.46729	1.61202e-26	0.954867	-	LOC115091538[nr]|CXORF21[hs]	-	Tasl	71398
AMEX60DD032830	C2	chr4p2	3595943	3052781	2	6	2.09784	2.57607e-25	1.35725	ENSMUSG00000021939	CTSB[nr]	Ctsb	Ctsb	619548
AMEX60DD018497	C2	chr1q2	361383833	362099361	1	773	2.78547	5.60508e-25	1.28549	ENSMUSG00000026357	LOC101342692[nr]|RGS18[hs]	Rgs18	Rgs18	624910
AMEX60DD002603	C2	chr10q2	87089796	85993538	2	130	2.09662	1.75169e-24	2.15036	ENSMUSG00000031557	PLEKHA2	Plekha2	NA	NA
AMEX60DD043127	C2	chr6p3	444644767	443784140	2	631	3.27162	4.5227e-24	1.48222	ENSMUSG00000052085	DOCK8	Dock8	Dock8	76088
AMEX60DD040546	C2	chr5q3	333788336	334649706	1	545	2.96272	4.6246e-24	1.3465	-	TG	-	NA	NA
AMEX60DD016412	C2	chr1p4	210468382	210715681	1	666	4.29701	4.88969e-24	1.29897	-	LOC106899065[nr]|CD163L1[hs]	-	Ssc5d	269854
AMEX60DD017283	C2	chr1q1	157506700	158313730	1	389	3.94545	2.06593e-23	0.93117	-	LOC103307297[nr]	-	Gm14548	100038909
AMEX60DD047074	C2	chr7p1	138665267	137785701	2	382	3.60255	4.44378e-23	1.14535	-	CD86	-	NA	NA
AMEX60DD044263	C2	chr6q1	232670467	231353533	2	444	2.29781	6.93554e-23	1.49461	-	BANK1	-	Bank1	242248
AMEX60DD030678	C2	chr3q3	116123802	116768426	1	271	2.70501	7.08334e-23	1.15731	-	PIK3R5[nr]	-	NA	NA
AMEX60DD029582	C2	chr3q2	26973302	27532047	1	86	2.76109	8.10173e-23	0.899468	-	ITGB7	-	NA	NA
AMEX60DD041320	C2	chr6p1	16977147	16835742	2	146	3.96345	2.14209e-22	0.809344	-	LOC116077264[nr]|CD300E[hs]	-	NA	NA
AMEX60DD017325	C2	chr1q1	174128126	173807128	2	431	3.20539	4.11981e-22	0.910726	-	TLR13[nr]|TLR3[hs]	-	NA	NA
AMEX60DD001286	C2	chr10p3	92756321	93040580	1	184	3.80565	5.12606e-22	1.01457	-	LOC115469253[nr]|IL1B[hs]	-	NA	NA
AMEX60DD035090	C2	chr4q1	245247340	244686571	2	481	3.42678	1.5929e-21	1.09688	ENSMUSG00000014361	MERTK	Mertk	Mertk	17222
AMEX60DD037922	C2	chr5p3	74514424	74146410	2	137	3.5972	2.33922e-21	1.20767	ENSMUSG00000049103	LOC112117868[nr]|CCR5[hs]	Ccr2	Ccr5	12774
AMEX60DD029424	C2	chr3q1	373745030	373383909	2	839	4.08179	3.1656e-21	1.02813	-	LOC102944485[nr]|TECTA[hs]	-	NA	NA
AMEX60DD026758	C2	chr3p1	139349473	139487287	1	464	5.20371	5.34776e-21	0.85248	-	C3AR1	-	C3ar1	20527
AMEX60DD054654	C2	chr9q1	36912885	35520157	2	70	1.5491	1.05788e-20	1.94917	ENSMUSG00000018171	MONAX_5E024994[nr]|VMP1[hs]	Vmp1	NA	NA
AMEX60DD045644	C2	chr6q3	276339695	276741058	1	388	3.1162	1.09058e-20	0.992665	ENSMUSG00000070780	RBM47	Rbm47	Rbm47	245945
AMEX60DD018123	C2	chr1q2	168815645	169131933	1	399	4.68053	2.13402e-20	0.826849	-	AMEX60DD018123	-	NA	NA
AMEX60DD017445	C2	chr1q1	222167135	221498914	2	552	3.67605	2.54948e-20	1.34944	-	PTPRH	-	NA	NA
AMEX60DD008996	C2	chr13p3	49991116	50096488	1	151	3.79641	3.73319e-20	0.944542	-	PIGR	-	NA	NA
AMEX60DD022248	C2	chr2p3	337996961	338622556	1	609	2.44495	5.39277e-20	1.04668	ENSMUSG00000044156	HEPACAM2	Hepacam2	Hepacam2	101202
AMEX60DD038240	C2	chr5p3	266932912	266562922	2	455	3.65051	1.12313e-19	0.811078	ENSMUSG00000018654	IKZF1[hs]	Ikzf1	Ikzf1	22778
AMEX60DD030366	C2	chr3q2	402016199	403059149	1	870	2.22355	1.18592e-19	1.38211	-	LOC115079628[nr]|DOCK2[hs]	-	Dock2	16533
AMEX60DD028808	C2	chr3q1	130528005	130528507	1	223	2.14631	1.61827e-19	4.81723	ENSMUSG00000094248	LOC101930826[nr]|H2AC20[hs]	Hist1h2ao	NA	NA
AMEX60DD031414	C2	chr3q4	41607019	41714596	1	96	3.84858	3.18011e-19	1.10805	-	LGALS3BP	-	Arrb2	216869
AMEX60DD017820	C2	chr1q2	55613052	55307886	2	96	2.58471	3.35798e-19	1.27741	ENSMUSG00000031885	CBFB	Cbfb	Cbfb	12400
AMEX60DD030526	C2	chr3q3	39623773	38894323	2	119	2.18741	5.04286e-19	1.33182	ENSMUSG00000020865	ABCC3	Abcc3	NA	NA
AMEX60DD031701	C2	chr3q4	135522123	135527793	1	383	6.32471	3.11105e-18	0.61462	-	LOC114595149[nr]	-	Lmbr1	56873
AMEX60DD029313	C2	chr3q1	337348323	337592822	1	728	4.84161	5.75427e-18	0.632229	ENSMUSG00000071715	NCF4	Ncf4	Ncf4	17972
AMEX60DD038071	C2	chr5p3	160558471	159527693	2	286	1.89157	5.75427e-18	1.48931	ENSMUSG00000017670	LOC104527235[nr]|ELMO1[hs]	Elmo2	Elmo1	140580
AMEX60DD044278	C2	chr6q1	242893892	242645373	2	459	3.12578	6.80578e-18	0.950389	ENSMUSG00000028159	DAPP1	Dapp1	Dapp1	26377
AMEX60DD025885	C2	chr2q4	147231113	147460143	1	400	2.45418	6.90214e-18	0.937665	-	BRI3	-	NA	NA
AMEX60DD048226	C2	chr7p4	106149276	106648513	1	230	2.53573	9.73607e-18	0.957004	-	DR999_PMT09691[nr]|P2RY8[hs]	-	NA	NA
AMEX60DD036957	C2	chr5p1	87683887	87701712	1	216	6.75345	9.9582e-18	1.03679	-	LOC115816455[nr]	-	Ccdc33	382077
AMEX60DD024382	C2	chr2q2	283822365	283484376	2	513	5.06135	1.02846e-17	0.82426	-	AMEX60DD024382	-	NA	NA
AMEX60DD027271	C2	chr3p2	156577272	156727000	1	404	3.70542	1.27471e-17	0.96953	ENSMUSG00000016256	LOC115082541[nr]|CTSZ[hs]	Ctsz	Ctsz	57314
AMEX60DD003810	C2	chr11p3	74760644	74382673	2	154	2.46799	1.43518e-17	1.00173	ENSMUSG00000032322	PSTPIP1	Pstpip1	Pstpip1	19200
AMEX60DD030174	C2	chr3q2	273322349	272959786	2	678	3.66033	1.92113e-17	0.844264	ENSMUSG00000020377	LTC4S	Ltc4s	Ltc4s	17001
AMEX60DD034921	C2	chr4q1	161459984	161978327	1	312	2.38405	2.05515e-17	1.28519	-	RNASET2[nr]	-	NA	NA
AMEX60DD024383	C2	chr2q2	283528504	283928376	1	514	4.13933	2.75524e-17	0.824554	ENSMUSG00000074218	LOC115480800[nr]|COX7A1[hs]	Cox7a1	Cox7a1	26465
AMEX60DD041948	C2	chr6p2	72192171	71830514	2	113	3.14289	3.2464e-17	0.996157	-	FYB1	-	Fyb	23880
AMEX60DD011467	C2	chr14q1	31123285	30899219	2	53	2.28365	3.61592e-17	1.09229	ENSMUSG00000021242	NPC2	Npc2	Npc2	627191
AMEX60DD006164	C2	chr11q4	181152650	181372139	1	499	1.50078	4.23973e-17	1.07223	ENSMUSG00000028655	MFSD2A	Mfsd2a	Mfsd2a	76574
AMEX60DD024173	C2	chr2q2	176464290	176672219	1	304	3.70519	4.93467e-17	0.650661	-	LOC115472819[nr]	-	NA	NA
AMEX60DD049678	C2	chr7q3	219281831	219750784	1	352	2.08823	5.69326e-17	1.01976	ENSMUSG00000061119	PRCP	Prcp	Prcp	75985
AMEX60DD002811	C2	chr10q3	30242481	30496570	1	70	2.96823	5.81017e-17	0.814748	ENSMUSG00000022102	DOK2	Dok2	Dok2	13449
AMEX60DD056276	C2	chr9q4	5374282	5046162	2	23	2.53206	6.42069e-17	0.788203	-	AMEX60DD056276	-	NA	NA
AMEX60DD054029	C2	chr9p3	8588397	8104306	2	15	2.12955	7.36076e-17	1.09619	ENSMUSG00000032122	SLC37A2	Slc37a2	Slc37a2	66279
AMEX60DD013955	C2	chr1p2	110902586	111030673	1	503	2.45078	7.52832e-17	0.492642	-	LOC112120160[nr]	-	Mef2c	17260
AMEX60DD017406	C2	chr1q1	208076280	207747122	2	512	3.16925	8.99897e-17	0.953789	-	LOC115466453[nr]	-	NA	NA
AMEX60DD046879	C2	chr7p1	47047450	46890762	2	187	3.3324	1.1276e-16	0.55671	-	CD101[nr]|IGSF3[hs]	-	NA	NA
AMEX60DD014640	C2	chr1p3	10738994	11351329	1	41	3.70562	1.51321e-16	0.721573	-	LOC115096378[nr]|PRAM1[hs]	-	NA	NA
AMEX60DD052132	C2	chr8q1	200360657	200483739	1	317	3.50853	1.77935e-16	0.62429	-	TNFRSF9	-	NA	NA
AMEX60DD009193	C2	chr13p4	24592053	24549558	2	143	4.55358	2.10071e-16	0.70366	-	LOC115074107[nr]|TREM2[hs]	-	NA	NA
AMEX60DD052424	C2	chr8q2	76377957	76691840	1	203	3.89074	2.54458e-16	0.772047	-	PARPI_0009075[nr]	-	NA	NA
AMEX60DD036901	C2	chr5p1	53506976	53195840	2	160	4.08748	2.80892e-16	0.773114	-	LOC103047121[nr]|ARAP2[hs]	-	Arap2	212285
AMEX60DD051898	C2	chr8q1	44519822	44335609	2	83	3.49573	3.91008e-16	0.87418	-	PARPI_0003339[nr]|VSIR[hs]	-	Vsir	22295
AMEX60DD025727	C2	chr2q4	86007488	86528366	1	242	2.00288	6.00549e-16	1.05214	-	AMEX60DD025727	-	NA	NA
AMEX60DD016415	C2	chr1p4	210907733	211167214	1	669	3.48485	6.45287e-16	0.652409	-	LOC105945665[nr]|CD5L[hs]	-	NA	NA
AMEX60DD010597	C2	chr13q4	6697575	6877973	1	44	4.21834	6.68961e-16	0.516902	-	LOC114645567[nr]	-	NA	NA
AMEX60DD001033	C2	chr10p2	252451773	252671921	1	482	2.52157	6.69927e-16	0.760601	-	SDSL[nr]	-	NA	NA
AMEX60DD005372	C2	chr11q3	169556888	169056393	2	250	3.2476	9.44107e-16	0.880245	ENSMUSG00000056529	PTAFR	Ptafr	Ptafr	68598
AMEX60DD049518	C2	chr7q3	122244044	121228903	2	193	1.95337	1.32051e-15	1.1491	ENSMUSG00000050730	ARHGAP42	Arhgap42	Arhgap42	71544
AMEX60DD014353	C2	chr1p2	256388415	256601505	1	901	2.39766	1.61501e-15	0.842501	-	MFSD12	-	NA	NA
AMEX60DD046213	C2	chr6q4	142720647	144001223	1	239	1.86207	1.62197e-15	1.3285	ENSMUSG00000074796	SLC4A11[hs]	Slc4a11	Slc4a11	269356
AMEX60DD054939	C2	chr9q1	140892792	141056401	1	354	2.24522	1.77759e-15	1.70817	-	SLC43A2	-	Skint7	328505
AMEX60DD047676	C2	chr7p3	61580402	61240428	2	114	2.8645	2.39213e-15	0.703601	ENSMUSG00000015340	CYBB.L[nr]|CYBB[hs]	Cybb	Cybb	13058
AMEX60DD037659	C2	chr5p2	249613687	249096858	2	396	3.92584	3.04107e-15	0.685266	ENSMUSG00000031101	SASH3	Sash3	Sash3	74131
AMEX60DD054070	C2	chr9p3	23103291	23396941	1	56	3.0135	3.28138e-15	0.826119	-	LOC115159828[nr]	-	Trp53bp1	27223
AMEX60DD015982	C2	chr1p4	76559762	75421375	2	237	1.49903	3.68911e-15	1.76965	ENSMUSG00000036882	LOC115076338[nr]|ARHGAP33[hs]	Arhgap33	Arhgap32	330914
AMEX60DD025915	C2	chr2q4	170806328	171060049	1	430	3.01581	4.45925e-15	0.99918	ENSMUSG00000042351	GRAP	Grap2	Grap	71520
AMEX60DD056259	C2	chr9q4	1995079	1905325	2	6	5.3131	5.5308e-15	0.591246	-	GPBAR1	-	Gpbar1	76709
AMEX60DD022562	C2	chr2p4	114218783	113997977	2	212	3.55843	6.02825e-15	0.630474	-	LOC115094422[nr]	-	Tnip1	57783
AMEX60DD009838	C2	chr13q2	69109175	69684556	1	149	1.80321	7.33893e-15	1.34991	ENSMUSG00000055805	FMNL1	Fmnl1	Fmnl2	71409
AMEX60DD008933	C2	chr13p3	33965873	34031670	1	88	3.43248	8.13315e-15	0.665274	-	EOD39_5762[nr]	-	NA	NA
AMEX60DD045756	C2	chr6q3	368976788	369668077	1	500	1.8809	9.43141e-15	1.17121	ENSMUSG00000039252	LGI2	Lgi2	Lgi2	246316
AMEX60DD044165	C2	chr6q1	193968150	193679358	2	346	2.75758	9.52575e-15	0.677291	ENSMUSG00000028386	SLC46A2	Slc46a2	Slc46a2	209131
AMEX60DD050553	C2	chr8p1	104078599	103214812	2	329	1.29881	9.64783e-15	1.12929	ENSMUSG00000026749	NEK6[nr]	Nek6	Nek6	59126
AMEX60DD004827	C2	chr11q2	121205411	122963895	1	248	1.71818	9.77476e-15	1.3406	ENSMUSG00000038244	LOC101946730[nr]|MICAL2[hs]	Mical2	Mical2	320878
AMEX60DD042828	C2	chr6p3	249753392	250224785	1	332	2.39723	1.14204e-14	1.2396	-	AMEX60DD042828	-	NA	NA
AMEX60DD019645	C2	chr1q4	109626755	110092108	1	261	2.31511	1.27855e-14	1.02122	-	LOC104500591[nr]|TTC39A[hs]	-	Ttc39a	230603
AMEX60DD003069	C2	chr10q4	25388961	24171893	2	61	1.45517	1.70275e-14	1.27955	ENSMUSG00000037344	LOC102351499[nr]|SLC12A9[hs]	Slc12a9	Slc12a9	83704
AMEX60DD035613	C2	chr4q2	305704771	305701058	2	471	2.13785	1.8289e-14	2.55648	-	LOC113837993[nr]	-	NA	NA
AMEX60DD007282	C2	chr12q2	27248782	26903936	2	104	2.14603	2.06644e-14	0.950513	ENSMUSG00000036908	UNC93B1	Unc93b1	Unc93b1	54445
AMEX60DD017281	C2	chr1q1	156995150	156704886	2	387	4.18469	2.21983e-14	0.775266	-	XILR2.L[nr]|IGSF1[hs]	-	Igsf1	209268
AMEX60DD028092	C2	chr3p4	25693763	25731562	1	78	1.05364	2.39434e-14	2.49764	-	LOC101518713[nr]|H3C14[hs]	-	NA	NA
AMEX60DD035212	C2	chr4q2	43575712	43771954	1	70	2.85442	2.47906e-14	0.804593	-	RASGRP3	-	NA	NA
AMEX60DD044922	C2	chr6q2	276187199	275314926	2	384	1.65371	2.47906e-14	1.18316	ENSMUSG00000026110	MGAT4D.L[nr]|MGAT4B[hs]	Mgat4a	NA	NA
AMEX60DD026696	C2	chr3p1	117924933	117701384	2	403	5.67826	2.55146e-14	0.543957	-	LOC115388170[nr]|KLRF1[hs]	-	NA	NA
AMEX60DD032201	C2	chr3q4	278076234	278237523	1	883	4.63461	2.68084e-14	0.45672	ENSMUSG00000034116	VAV1	Vav1	Vav1	78308
AMEX60DD029463	C2	chr3q1	399132917	397464899	2	878	1.69689	2.97003e-14	1.39514	ENSMUSG00000022488	NCKAP1L	Nckap1l	Nckap1l	105855
AMEX60DD034431	C2	chr4p4	237399227	237079056	2	419	2.33962	3.12182e-14	0.678816	ENSMUSG00000027381	BCL2L11	Bcl2l11	Bcl2l11	74121
AMEX60DD022863	C2	chr2p4	249810159	249986268	1	513	2.05158	3.2208e-14	0.780255	ENSMUSG00000031402	MPP1	Mpp1	Mpp1	245474
AMEX60DD007158	C2	chr12q1	194723859	194729669	1	398	8.19643	3.51227e-14	0.597834	-	LOC115074683[nr]|MPEG1[hs]	-	NA	NA
AMEX60DD054758	C2	chr9q1	76649822	76332465	2	174	2.24872	3.53576e-14	0.589229	-	LOC115096548[nr]|TRPV1[hs]	-	NA	NA
AMEX60DD025098	C2	chr2q3	158122651	158369875	1	421	2.13246	3.7367e-14	0.862233	ENSMUSG00000027298	LOC115479721[nr]	Tyro3	Axl	26362
AMEX60DD009180	C2	chr13p4	21238892	20764748	2	130	3.87852	5.22766e-14	0.487851	-	DR999_PMT18529[nr]	-	NA	NA
AMEX60DD051547	C2	chr8p4	83565418	83565992	1	131	2.6018	5.52386e-14	0.892581	-	LOC112545878[nr]	-	NA	NA
AMEX60DD011816	C2	chr14q2	104983580	105841585	1	180	1.64738	5.898e-14	0.761256	ENSMUSG00000049882	VCPKMT	Vcpkmt	Vcpkmt	207965
AMEX60DD040132	C2	chr5q3	93678096	93671688	2	132	2.91755	6.15678e-14	1.45005	-	LOC113837993[nr]	-	NA	NA
AMEX60DD025253	C2	chr2q3	219311063	219603967	1	576	1.97558	7.28605e-14	1.05648	ENSMUSG00000032946	RASGRP2	Rasgrp2	Rasgrp2	19395
AMEX60DD043403	C2	chr6p4	152380404	152367905	2	246	2.48044	7.34856e-14	1.56237	-	LOC116043362[nr]	-	NA	NA
AMEX60DD008684	C2	chr13p2	12623258	10838675	2	44	1.74705	8.3774e-14	1.06012	-	PARPI_0003812[nr]|SRSF3[hs]	-	NA	NA
AMEX60DD034226	C2	chr4p4	125944479	126709257	1	214	1.35431	1.01037e-13	1.62399	ENSMUSG00000015305	SASH1	Sash1	Sash1	70097
AMEX60DD026477	C2	chr3p1	49344137	49174999	2	183	3.68587	1.0783e-13	0.535407	-	LOC114645960[nr]	-	Ang4	102640847
AMEX60DD037864	C2	chr5p3	46996243	46319919	2	79	1.88554	1.09636e-13	0.975542	-	ELF4	-	Elf4	56501
AMEX60DD030388	C2	chr3q2	410451403	409820123	2	892	1.82063	1.37066e-13	0.710288	-	LCP2	-	Lcp2	16533
AMEX60DD024206	C2	chr2q2	195940158	196337989	1	337	2.3115	1.37296e-13	0.659863	-	AMEX60DD024206	-	NA	NA
AMEX60DD030023	C2	chr3q2	202104278	202314810	1	527	3.01863	1.4039e-13	0.605857	-	AMEX60DD030023	-	NA	NA
AMEX60DD006290	C2	chr12p1	31191532	31350034	1	82	2.54187	1.4058e-13	0.680536	ENSMUSG00000029553	TFEC	Tfec	Mitf	17342
AMEX60DD054653	C2	chr9q1	35434094	35444563	1	68	2.61408	1.5948e-13	0.695045	-	LOC114595149[nr]	-	NA	NA
AMEX60DD006976	C2	chr12q1	107261927	107517309	1	216	3.18408	1.64933e-13	0.772799	ENSMUSG00000030199	ETV6	Etv6	Etv6	14011
AMEX60DD047037	C2	chr7p1	126749228	126556154	2	345	2.80199	1.69303e-13	0.601617	-	RCSD1	-	Rcsd1	226594
AMEX60DD008817	C2	chr13p2	56821567	56408760	2	177	3.46627	1.73099e-13	0.688675	ENSMUSG00000024013	FGD2	Fgd2	Fgd2	26382
AMEX60DD051183	C2	chr8p3	69248123	69439401	1	164	3.40808	1.90192e-13	0.670458	ENSMUSG00000047875	GPR157	Gpr157	Gpr157	100198
AMEX60DD045448	C2	chr6q3	144345932	143884150	2	192	2.16225	1.9055e-13	0.445106	-	LOC108790648[nr]	-	Gm1123	23873
AMEX60DD017031	C2	chr1q1	54992505	54873691	2	137	2.58217	2.77859e-13	0.700975	ENSMUSG00000031910	HAS3	Has3	Has3	15118
AMEX60DD028721	C2	chr3q1	80145400	80140887	2	137	2.063	2.80816e-13	2.439	ENSMUSG00000024190	DUSP1	Dusp1	Dusp1	66978
AMEX60DD056385	C2	chr9q4	46451167	46451370	1	132	8.48305	2.9504e-13	0.729673	-	AMEX60DD056385	-	NA	NA
AMEX60DD028093	C2	chr3p4	25730437	25721440	2	80	1.02665	3.01824e-13	3.80941	-	LOC114767890[nr]|H3C14[hs]	-	NA	NA
AMEX60DD017324	C2	chr1q1	173761154	173489916	2	430	2.84089	3.06375e-13	0.512182	-	TLR13[nr]|TLR3[hs]	-	Tlr13	67075
AMEX60DD028948	C2	chr3q1	196828219	196272557	2	363	1.82218	3.06375e-13	0.794472	ENSMUSG00000020386	SAR1B	Sar1b	Sar1b	77371
AMEX60DD055359	C2	chr9q2	112083974	111290405	2	219	2.10591	3.06375e-13	0.962859	ENSMUSG00000000290	ITGB2	Itgb2	Itgb2	16414
AMEX60DD037573	C2	chr5p2	196722834	196972228	1	310	3.01267	3.18393e-13	0.604742	-	GPR174	-	NA	NA
AMEX60DD039196	C2	chr5q1	188094910	189104282	1	367	1.56066	3.25067e-13	1.57895	-	MBP.L[nr]|MBP[hs]	-	Mbp	17196
AMEX60DD028004	C2	chr3p3	234570008	235006129	1	563	2.99039	3.34252e-13	0.672143	-	LOC115474732[nr]|ITGAM[hs]	-	Itgax	434246
AMEX60DD008687	C2	chr13p2	11752270	11379721	2	47	3.1219	3.43803e-13	0.512697	-	RAB44	-	Rab44	442827
AMEX60DD024384	C2	chr2q2	283640258	283768228	1	515	7.60188	3.74829e-13	0.54383	-	LOC101946356[nr]|RNASET2[hs]	-	NA	NA
AMEX60DD040547	C2	chr5q3	334477617	334243601	2	546	3.89415	3.96671e-13	0.662094	ENSMUSG00000022372	SLA	Sla	Sla	20491
AMEX60DD053721	C2	chr9p1	104547204	104795602	1	280	2.25674	5.12769e-13	0.598961	-	LOC115481940[nr]	-	Il18	16173
AMEX60DD029162	C2	chr3q1	288149563	287906673	2	577	3.46763	5.31715e-13	0.467	-	AMEX60DD029162	-	NA	NA
AMEX60DD056384	C2	chr9q4	46512369	46373590	2	131	5.16117	5.6474e-13	0.579562	-	LOC115476779[nr]	-	Ceacam16	330483
AMEX60DD016398	C2	chr1p4	207113818	206810224	2	652	3.48434	5.74536e-13	0.589047	-	LOC115466453[nr]|CLEC4M[hs]	-	Cd209c	170776
AMEX60DD030947	C2	chr3q3	221059767	220562426	2	540	1.79943	5.83528e-13	0.858669	ENSMUSG00000045980	TMEM104	Tmem104	NA	NA
AMEX60DD037504	C2	chr5p2	145904833	146598628	1	241	1.47404	5.92414e-13	1.10657	-	MBNL3	-	NA	NA
AMEX60DD021131	C2	chr2p2	89875567	90543668	1	203	2.22008	6.17212e-13	0.760466	-	PTPN18	-	Ptpn18	19253
AMEX60DD046457	C2	chr6q4	233347631	233350287	1	483	2.54576	6.37367e-13	1.22994	-	AMEX60DD046457	-	NA	NA
AMEX60DD055265	C2	chr9q2	73275286	72574219	2	124	1.39135	8.59745e-13	1.12978	ENSMUSG00000052331	ANKRD44	Ankrd44	NA	NA
AMEX60DD007762	C2	chr12q3	99570132	99379976	2	165	3.23675	8.70866e-13	0.569258	-	LOC106549225[nr]	-	Lyz1	105245338
AMEX60DD053246	C2	chr8q4	115721960	116484490	1	213	1.34464	9.08937e-13	0.921575	ENSMUSG00000041362	SHTN1	Shtn1	Shtn1	226265
AMEX60DD012740	C2	chr1p1	79266480	79417235	1	435	2.05176	1.0186e-12	0.8388	-	CD68	-	Nol4	319211
AMEX60DD014041	C2	chr1p2	143682542	144638465	1	589	1.61401	1.05153e-12	1.27087	ENSMUSG00000004677	MYO9B	Myo9b	Myo9b	17925
AMEX60DD027889	C2	chr3p3	191769653	191308353	2	448	2.6569	1.06446e-12	1.12291	ENSMUSG00000052087	RGS14	Rgs14	Rgs14	51791
AMEX60DD002290	C2	chr10q1	40212021	40472758	1	85	4.01421	1.18219e-12	0.486247	-	NRROS[nr]	-	NA	NA
AMEX60DD056076	C2	chr9q3	289861226	289147296	2	379	1.91988	1.40786e-12	0.948186	ENSMUSG00000022817	ITGB5	Itgb5	Itgb5	17063
AMEX60DD038177	C2	chr5p3	237434594	238123425	1	392	2.01695	1.47984e-12	0.912897	-	LIMD1	-	NA	NA
AMEX60DD041947	C2	chr6p2	71429321	71750389	1	112	2.14957	1.69133e-12	0.608194	ENSMUSG00000022148	FYB1	Fyb	Fyb	23880
AMEX60DD050900	C2	chr8p2	159774336	159775190	1	278	3.40883	1.73319e-12	0.999898	-	LOC108791230[nr]	-	L3mbtl1	241764
AMEX60DD051546	C2	chr8p4	83660365	83405614	2	130	2.31265	1.73319e-12	0.849922	ENSMUSG00000028744	DR999_PMT02869[nr]|SLC66A1[hs]	Pqlc2	Slc66a1	212555
AMEX60DD030050	C2	chr3q2	208977697	209168211	1	554	2.48387	1.78697e-12	0.716751	-	TIMD4[nr]	-	Timd4	276891
AMEX60DD026794	C2	chr3p1	149216421	149216793	1	500	3.22885	1.79497e-12	0.730751	-	AMEX60DD026794	-	NA	NA
AMEX60DD047735	C2	chr7p3	104534862	104809267	1	173	2.77018	1.87462e-12	0.376996	-	LOC115093078[nr]	-	NA	NA
AMEX60DD056252	C2	chr9q3	408284310	408173331	2	555	6.62669	2.31628e-12	0.45608	ENSMUSG00000026180	LOC115093406[nr]|CXCR1[hs]	Cxcr2	Cxcr2	12765
AMEX60DD050719	C2	chr8p2	50186030	49592336	2	97	0.937005	2.43618e-12	1.07739	ENSMUSG00000015846	RXRA[nr]	Rxra	Rxra	20181
AMEX60DD006930	C2	chr12q1	93854078	93380947	2	170	2.45616	2.4386e-12	0.798125	-	ADA2	-	Adal	75894
AMEX60DD018505	C2	chr1q2	364530177	364530509	1	781	5.7551	2.499e-12	0.617886	-	AMEX60DD018505	-	NA	NA
AMEX60DD016421	C2	chr1p4	212688145	212608451	2	675	4.82738	2.51051e-12	0.430474	-	LOC110390411[nr]|SSC5D[hs]	-	Il17re	57890
AMEX60DD031457	C2	chr3q4	60431202	60007057	2	139	3.43566	2.51051e-12	0.438515	-	TMC8	-	NA	NA
AMEX60DD017976	C2	chr1q2	114714462	114795826	1	252	2.69553	2.55388e-12	0.502783	-	LOC115076129[nr]|CMKLR1[hs]	-	NA	NA
AMEX60DD021145	C2	chr2p2	96329908	96102021	2	217	2.73521	2.69121e-12	0.687742	ENSMUSG00000061292	CYP3A43/CYP3A4[hs]	Cyp3a59	Cyp3a13	13113
AMEX60DD028169	C2	chr3p4	46361139	45691063	2	156	2.28189	2.80892e-12	0.813654	-	RNF112	-	Rnf112	22671
AMEX60DD050566	C2	chr8p1	112563762	112771543	1	342	4.20482	3.12402e-12	0.508313	ENSMUSG00000036067	SLC2A6	Slc2a6	Slc2a6	227659
AMEX60DD036174	C2	chr4q3	382817804	382602098	2	499	2.85713	3.14628e-12	0.606614	-	TLR5	-	Tlr5	53791
AMEX60DD018592	C2	chr1q3	16107052	16341609	1	38	2.67771	3.1905e-12	0.46518	ENSMUSG00000026480	NCF2	Ncf2	Ncf2	17970
AMEX60DD042617	C2	chr6p3	97790443	97724542	2	121	4.12029	3.30577e-12	0.48128	-	AMEX60DD042617	-	NA	NA
AMEX60DD025164	C2	chr2q3	187176470	187398426	1	487	2.92674	3.60255e-12	0.464787	-	TLR5L[nr]|TLR5[hs]	-	NA	NA
AMEX60DD024172	C2	chr2q2	176292826	176402833	1	303	3.45428	3.86469e-12	0.508123	-	LOC115472819[nr]	-	NA	NA
AMEX60DD047044	C2	chr7p1	127408953	127787224	1	352	2.65031	3.90707e-12	0.584114	ENSMUSG00000005763	CD247	Cd247	Cd247	12503
AMEX60DD007299	C2	chr12q2	33078194	33582022	1	120	1.83958	4.19516e-12	0.772417	ENSMUSG00000034616	SSH3[nr]|SSH1[hs]	Ssh3	NA	NA
AMEX60DD040130	C2	chr5q3	93841577	93358574	2	129	1.63046	4.34643e-12	0.765536	-	AMEX60DD040130	-	NA	NA
AMEX60DD027045	C2	chr3p2	80553032	80964651	1	178	1.34578	4.36715e-12	1.53705	ENSMUSG00000002458	RGS19	Rgs19	Rgs19	56470
AMEX60DD027347	C2	chr3p2	196173460	196029142	2	480	2.58627	4.53464e-12	0.695264	-	CASS4	-	Cass4	320664
AMEX60DD053850	C2	chr9p2	42828393	41841051	2	122	1.23427	5.06612e-12	1.42156	ENSMUSG00000034342	CBL	Cbl	Cbl	12402
AMEX60DD036959	C2	chr5p1	87705002	87715366	1	218	5.23839	5.32516e-12	0.604004	-	AMEX60DD036959	-	NA	NA
AMEX60DD001079	C2	chr10p2	280224859	279799143	2	528	1.7581	5.99039e-12	0.901854	ENSMUSG00000029359	TESC	Tesc	Tesc	333050
AMEX60DD011468	C2	chr14q1	31123198	31248736	1	54	1.64003	6.35367e-12	0.36335	ENSMUSG00000021241	ISCA2	Isca2	Isca2	74316
AMEX60DD056028	C2	chr9q3	262257492	261499688	2	331	3.88934	7.83623e-12	0.441519	-	MARCO	-	Marco	68428
AMEX60DD008233	C2	chr12q4	104298379	103561471	2	215	1.15083	8.9734e-12	1.4615	ENSMUSG00000025795	RASSF3	Rassf3	NA	NA
AMEX60DD000909	C2	chr10p2	206738042	207551790	1	358	1.8348	9.3087e-12	0.952883	-	SMTN	-	NA	NA
AMEX60DD011379	C2	chr14p4	40022747	39729501	2	76	2.20497	9.47518e-12	0.772753	ENSMUSG00000021190	LGMN	Lgmn	Lgmn	217835
AMEX60DD029314	C2	chr3q1	337717900	338024502	1	729	2.87322	9.54964e-12	0.556634	-	CSF2RB	-	Csf2rb	17972
AMEX60DD017856	C2	chr1q2	70893852	70979240	1	132	2.70437	9.72928e-12	0.257697	-	AMEX60DD017856	-	NA	NA
AMEX60DD029329	C2	chr3q1	342823254	342607576	2	744	2.87011	1.00802e-11	0.789006	-	RAC2	-	NA	NA
AMEX60DD005221	C2	chr11q3	80925773	81117312	1	99	4.72893	1.03918e-11	0.418317	-	NEWTHE[nr]|ASTL[hs]	-	Tmem255b	272465
AMEX60DD016343	C2	chr1p4	195354108	195128705	2	597	1.84225	1.06644e-11	0.893374	ENSMUSG00000024510	FTH1[hs]	Ftmt	NA	NA
AMEX60DD026669	C2	chr3p1	111606530	111315834	2	375	2.43852	1.17911e-11	0.345278	-	LOC112986823[nr]|KLRF1[hs]	-	Klrb1c	100043861
AMEX60DD051896	C2	chr8q1	44026810	43965219	2	81	2.00946	1.18601e-11	0.203074	ENSMUSG00000090439	CUNH10ORF105[nr]|C10ORF105[hs]	Gm17455	Gm17455	100302688
AMEX60DD049054	C2	chr7q2	137995874	138219757	1	176	3.05855	1.21736e-11	0.50426	-	LCP1	-	NA	NA
AMEX60DD017448	C2	chr1q1	222062710	222065666	1	554	4.41012	1.29625e-11	0.905975	-	AMEX60DD017448	-	NA	NA
AMEX60DD021871	C2	chr2p3	131500628	130019988	2	232	1.48128	1.35719e-11	0.997182	ENSMUSG00000026786	APBB1IP	Apbb1ip	Apbb1ip	54519
AMEX60DD015678	C2	chr1p3	423693230	424075486	1	1079	2.6253	1.54491e-11	0.745871	-	LOC115799917[nr]	-	Slamf7	75345
AMEX60DD005316	C2	chr11q3	132972088	132971411	2	194	3.86802	1.57447e-11	1.38207	-	AMEX60DD005316	-	NA	NA
AMEX60DD015830	C2	chr1p4	25988713	27249332	1	84	1.37112	1.73709e-11	0.965413	ENSMUSG00000031659	ADCY7	Adcy7	Adcy7	11513
AMEX60DD021657	C2	chr2p3	7979125	7986242	1	18	2.16366	1.76823e-11	1.31252	-	N/A	-	NA	NA
AMEX60DD020640	C2	chr2p1	211242105	211581405	1	423	3.80326	1.80971e-11	0.481891	-	IL4R	-	NA	NA
AMEX60DD043673	C2	chr6p4	292804503	292843671	1	516	4.9229	1.84578e-11	0.351898	-	LOC112977635[nr]	-	Cxcl10	109979
AMEX60DD024328	C2	chr2q2	241483034	241483528	1	458	3.72174	1.84604e-11	1.83169	-	AMEX60DD024328	-	NA	NA
AMEX60DD034952	C2	chr4q1	176400920	174891341	2	343	1.73251	1.85886e-11	1.39147	ENSMUSG00000002365	SNX9	Snx9	Snx9	224454
AMEX60DD048259	C2	chr7p4	125490975	125732767	1	263	2.81338	1.90403e-11	0.470446	-	AMEX60DD048259	-	NA	NA
AMEX60DD045190	C2	chr6q2	431074013	431042939	2	653	1.81788	1.91949e-11	1.14896	-	LOC113837993[nr]	-	NA	NA
AMEX60DD045191	C2	chr6q2	431042939	431074013	1	652	1.81174	1.94036e-11	1.15473	-	LOC113837993[nr]	-	NA	NA
AMEX60DD028705	C2	chr3q1	73101727	73458845	1	120	3.11857	2.04236e-11	0.446499	ENSMUSG00000016024	BPI	Lbp	Lbp	329547
AMEX60DD048194	C2	chr7p4	95354980	95628869	1	198	2.06131	2.43049e-11	0.524585	-	GPR183	-	NA	NA
AMEX60DD053736	C2	chr9p2	982796	925119	2	8	5.1028	2.50265e-11	0.286215	-	XELAEV_18035495MG[nr]	-	NA	NA
AMEX60DD027634	C2	chr3p3	81033039	81743659	1	193	1.29963	2.52205e-11	0.63427	-	ADA.L[nr]|ADA[hs]	-	Ada	18769
AMEX60DD032568	C2	chr4p1	77148570	77564930	1	338	1.32634	2.61807e-11	0.869225	-	DNAJC5G[nr]|DNAJC5[hs]	-	NA	NA
AMEX60DD005315	C2	chr11q3	132949590	132940722	2	193	3.59081	2.75039e-11	0.503069	-	AMEX60DD005315	-	NA	NA
AMEX60DD007131	C2	chr12q1	183020691	183020169	2	371	2.15096	2.84707e-11	2.42913	-	CHK1[nr]	-	Gm6583	192232
AMEX60DD027417	C2	chr3p2	253518953	253502985	2	550	1.89437	2.90279e-11	1.39999	-	LOC113837993[nr]	-	NA	NA
AMEX60DD055462	C2	chr9q2	158714680	158717774	1	321	1.84225	2.92211e-11	2.39726	-	LOC100336538[nr]	-	NA	NA
AMEX60DD014333	C2	chr1p2	249642942	249348564	2	881	2.54453	2.94729e-11	0.42081	ENSMUSG00000032688	LOC115097622[nr]|MALT1[hs]	Malt1	Malt1	240354
AMEX60DD017621	C2	chr1q1	299404645	300376079	1	727	2.13634	2.96276e-11	1.05066	-	WDR88	-	Wdr88	384605
AMEX60DD017314	C2	chr1q1	170222649	169998450	2	420	2.9777	3.05266e-11	0.527571	ENSMUSG00000030825	HSD17B14	Hsd17b14	Hsd17b14	66065
AMEX60DD043068	C2	chr6p3	405447727	405441909	2	572	2.21697	3.10127e-11	1.25897	ENSMUSG00000021477	CTSL	Ctsl	Ctsl	13039
AMEX60DD025764	C2	chr2q4	98113468	98457676	1	279	2.44944	3.37946e-11	0.655172	ENSMUSG00000029622	ARPC1B	Arpc1b	Arpc1b	69396
AMEX60DD024591	C2	chr2q2	375362231	374650779	2	722	1.54062	3.50884e-11	0.753049	ENSMUSG00000003363	PLD3	Pld3	Pld3	18807
AMEX60DD052070	C2	chr8q1	160207653	160124919	2	255	4.35201	3.516e-11	0.526642	ENSMUSG00000036905	C1QB	C1qb	C1qb	13844
AMEX60DD051013	C2	chr8p2	210563325	210561988	2	391	2.76967	4.04635e-11	1.29173	-	AMEX60DD051013	-	NA	NA
AMEX60DD031725	C2	chr3q4	142946422	143006508	1	407	1.19819	4.04827e-11	0.612164	-	AMEX60DD031725	-	NA	NA
AMEX60DD052631	C2	chr8q3	4088569	4088872	1	4	4.04843	4.47379e-11	0.803982	-	XELAEV_18014008MG[nr]	-	NA	NA
AMEX60DD049532	C2	chr7q3	142315384	143036351	1	206	1.44843	4.60626e-11	0.847264	ENSMUSG00000031925	MAML2[nr]|MLL-MAML2[hs]	Maml2	Maml2	270118
AMEX60DD003839	C2	chr11p3	84584398	84810692	1	183	1.38329	4.60763e-11	0.758912	ENSMUSG00000039452	SNX22	Snx22	Snx22	382083
AMEX60DD041756	C2	chr6p1	216609748	217040687	1	582	1.6471	4.61535e-11	0.707763	-	ME2	-	NA	NA
AMEX60DD047599	C2	chr7p3	17914846	17414681	2	37	1.6173	4.94334e-11	0.686354	ENSMUSG00000025037	LOC115092336[nr]|MAOA[hs]	Maoa	Maoa	118568432
AMEX60DD047771	C2	chr7p3	135559100	135776605	1	209	2.60757	5.11309e-11	0.802867	ENSMUSG00000037347	CHST7	Chst7	Chst7	278255
AMEX60DD004396	C2	chr11q1	193206185	193322704	1	362	3.56496	5.18239e-11	0.518474	-	AMEX60DD004396	-	NA	NA
AMEX60DD018686	C2	chr1q3	57803010	57350516	2	132	1.58711	5.23141e-11	1.02658	ENSMUSG00000026600	SOAT1.S[nr]|SOAT1[hs]	Soat1	Soat1	77352
AMEX60DD004313	C2	chr11q1	148094887	146825815	2	279	1.67667	5.26964e-11	0.815364	ENSMUSG00000009545	KCNQ1	Kcnq1	Kcnq1	16535
AMEX60DD021140	C2	chr2p2	92189153	92587359	1	212	2.36943	5.37793e-11	0.441356	-	LOC115463464[nr]|ARHGEF3[hs]	-	Arhgef3	71704
AMEX60DD050675	C2	chr8p2	17215470	16895142	2	53	2.26581	5.38175e-11	0.581395	ENSMUSG00000026928	CARD9	Card9	Card9	332579
AMEX60DD048519	C2	chr7q1	51058258	50967209	2	89	2.52323	5.39163e-11	0.306227	ENSMUSG00000040522	TLR8[hs]	Tlr8	NA	NA
AMEX60DD055848	C2	chr9q3	108771769	107985552	2	151	1.18504	7.36761e-11	1.83573	ENSMUSG00000036053	FMNL2	Fmnl2	Fmnl2	71409
AMEX60DD017857	C2	chr1q2	71371243	71371462	1	133	3.88566	8.40167e-11	0.752847	-	AMEX60DD017857	-	NA	NA
AMEX60DD056277	C2	chr9q4	5256351	5466032	1	24	1.8567	9.19256e-11	0.628489	ENSMUSG00000026177	SLC11A1	Slc11a1	Slc11a2	18174
AMEX60DD035848	C2	chr4q3	127338432	126990943	2	173	2.46749	1.04718e-10	0.695205	-	PLEK	-	NA	NA
AMEX60DD018122	C2	chr1q2	168579058	168195429	2	398	5.9439	1.07743e-10	0.429239	-	LOC115075845[nr]	-	Ceacam5	73250
AMEX60DD051548	C2	chr8p4	83707084	84316387	1	132	1.24826	1.12281e-10	0.420783	ENSMUSG00000028743	AKR7A2[nr]|AKR7L[hs]	Akr7a5	Akr7a5	212555
AMEX60DD032077	C2	chr3q4	259270053	259399818	1	759	5.94904	1.15012e-10	0.424583	-	AMEX60DD032077	-	NA	NA
AMEX60DD009011	C2	chr13p3	54393497	54684734	1	166	1.99095	1.15299e-10	0.230485	-	CATE[nr]|CTSE[hs]	-	Ctse	108900
AMEX60DD036324	C2	chr4q4	55798862	55733357	2	116	1.44214	1.15635e-10	0.86744	ENSMUSG00000029135	FOSL2	Fosl2	Fosl2	14284
AMEX60DD051166	C2	chr8p3	61858712	61862605	1	147	2.25087	1.1614e-10	1.63617	-	LOC109679537[nr]	-	Gjb6	14623
AMEX60DD051062	C2	chr8p3	17323277	17445340	1	43	3.59728	1.19111e-10	0.509824	-	LOC115097462[nr]|P2RY2[hs]	-	NA	NA
AMEX60DD002179	C2	chr10p4	284926961	285159180	1	524	2.70343	1.19589e-10	0.598828	-	FAM124B	-	Fam124b	241128
AMEX60DD047297	C2	chr7p2	81464447	80999331	2	171	2.12789	1.26946e-10	0.587227	-	IL10RB	-	Il10rb	16155
AMEX60DD016289	C2	chr1p4	181923250	181873682	2	543	3.18332	1.41502e-10	0.670192	ENSMUSG00000004359	SPIB	Spic	Spib	75538
AMEX60DD038368	C2	chr5p4	34660971	34740141	1	61	5.13521	1.49449e-10	0.327824	ENSMUSG00000021356	DR999_PMT07891[nr]|IRF4[hs]	Irf4	NA	NA
AMEX60DD014128	C2	chr1p2	175107718	174464834	2	676	2.07756	1.49971e-10	0.741926	-	LOC115480220[nr]	-	Lrg1	66968
AMEX60DD016413	C2	chr1p4	210631760	210631503	2	667	4.64825	1.56703e-10	0.75754	-	AMEX60DD016413	-	NA	NA
AMEX60DD028522	C2	chr3p4	163606265	164753098	1	508	1.36847	1.58088e-10	1.29355	-	LOC115475687[nr]|MTSS1[hs]	-	Mtss1	211401
AMEX60DD046458	C2	chr6q4	233500395	233413430	2	484	1.52525	1.58829e-10	0.284513	-	LOC115087705[nr]	-	NA	NA
AMEX60DD009491	C2	chr13q1	64900954	62867372	2	233	0.936172	1.59521e-10	1.55572	ENSMUSG00000022211	CARMIL3	Carmil3	NA	NA
AMEX60DD039741	C2	chr5q2	229098686	228727126	2	326	2.21517	1.66986e-10	0.506286	ENSMUSG00000028236	SDR16C5	Sdr16c5	Sdr16c5	66433
AMEX60DD015833	C2	chr1p4	28261078	29375871	1	87	1.07179	1.76244e-10	0.910816	-	OSGIN1	-	NA	NA
AMEX60DD032023	C2	chr3q4	243003902	243007425	1	705	2.56415	1.83065e-10	1.44327	-	LOC113837993[nr]	-	NA	NA
AMEX60DD048974	C2	chr7q2	89471134	88529556	2	96	1.6512	1.85774e-10	1.07129	ENSMUSG00000036461	ELF1	Elf1	Elf1	13709
AMEX60DD017421	C2	chr1q1	212436064	212467429	1	527	2.59483	1.94758e-10	0.471953	-	AMEX60DD017421	-	NA	NA
AMEX60DD049282	C2	chr7q2	274882748	275689886	1	404	1.67133	2.07156e-10	0.582409	ENSMUSG00000029648	FLT1	Flt1	NA	NA
AMEX60DD031472	C2	chr3q4	66683502	66650346	2	154	4.04464	2.14614e-10	0.365695	-	SCTR	-	Sctr	319229
AMEX60DD025564	C2	chr2q4	30314573	30038098	2	79	1.86732	2.23491e-10	0.790082	ENSMUSG00000031378	ABCD1	Abcd1	NA	NA
AMEX60DD020285	C2	chr2p1	48451103	49281482	1	68	1.48282	2.28561e-10	0.716957	ENSMUSG00000036636	CLCN7	Clcn7	Clcn7	68509
AMEX60DD005903	C2	chr11q4	101084725	101198140	1	238	2.04999	2.31644e-10	0.49819	-	LOC115072993[nr]	-	Cnfn	330485
AMEX60DD000641	C2	chr10p2	42200817	42567097	1	90	2.66318	2.31717e-10	0.642403	ENSMUSG00000029477	MORN3.S[nr]|MORN3[hs]	Morn3	Morn3	74890
AMEX60DD002981	C2	chr10q3	124721561	124979601	1	240	2.22488	2.33916e-10	0.433235	-	LOC115469316[nr]|ADAM28[hs]	-	NA	NA
AMEX60DD019361	C2	chr1q3	422108390	423173583	1	807	1.63573	2.3746e-10	1.04489	-	JAK1	-	NA	NA
AMEX60DD041056	C2	chr5q4	147384245	147720976	1	469	3.36113	2.44554e-10	0.336495	-	LOC108719454[nr]	-	NA	NA
AMEX60DD049533	C2	chr7q3	142630591	142348549	2	207	1.79573	2.53656e-10	0.481006	-	AMEX60DD049533	-	NA	NA
AMEX60DD048615	C2	chr7q1	134541258	132398520	2	185	1.54941	2.53948e-10	0.918519	ENSMUSG00000032849	ABCC4	Abcc4	Abcc4	239273
AMEX60DD027419	C2	chr3p2	253510586	253521323	1	551	1.84805	2.6723e-10	1.44117	-	LOC100336617[nr]	-	NA	NA
AMEX60DD025286	C2	chr2q3	238797463	238993538	1	609	1.61414	2.74413e-10	0.296409	-	AMEX60DD025286	-	NA	NA
AMEX60DD007247	C2	chr12q2	19840412	19983490	1	68	2.48989	2.78712e-10	0.485266	ENSMUSG00000024737	SLC15A3	Slc15a3	Slc15a3	12511
AMEX60DD046841	C2	chr7p1	29492928	29677861	1	149	4.32466	2.8899e-10	0.389986	-	LOC115470658[nr]|KLHL13[hs]	-	NA	NA
AMEX60DD024664	C2	chr2q2	407070914	407135998	1	795	3.92394	3.04699e-10	0.394875	-	LOC115073487[nr]|C5AR1[hs]	-	NA	NA
AMEX60DD045192	C2	chr6q2	431061872	431048241	2	654	2.22857	3.04725e-10	1.2853	-	LOC100336636[nr]	-	NA	NA
AMEX60DD024229	C2	chr2q2	205716114	205710485	2	360	3.79127	3.07985e-10	0.565513	ENSMUSG00000063856	GPX1[nr]	Gpx1	Gpx1	434437
AMEX60DD056143	C2	chr9q3	336022667	335847642	2	446	1.568	3.20105e-10	0.921998	ENSMUSG00000032470	MRAS	Mras	Mras	17532
AMEX60DD040789	C2	chr5q4	102068481	101487344	2	203	1.90418	3.2445e-10	0.606327	-	FAM83H	-	Fam83h	105732
AMEX60DD039092	C2	chr5q1	122044821	121985315	2	263	2.29812	3.40454e-10	0.643206	ENSMUSG00000024565	SALL3	Sall3	Sall3	20689
AMEX60DD043406	C2	chr6p4	152376921	152384039	1	248	2.7014	3.43413e-10	0.950795	-	LOC113837993[nr]	-	NA	NA
AMEX60DD019752	C2	chr1q4	157994274	157522303	2	368	1.89502	3.97765e-10	0.581311	ENSMUSG00000028709	MOB3C	Mob3c	Mob3c	100465
AMEX60DD007968	C2	chr12q3	220677824	220973860	1	371	2.99834	4.17393e-10	0.53835	ENSMUSG00000029771	IRF5	Irf5	Irf5	27056
AMEX60DD002021	C2	chr10p4	201844807	203179438	1	366	1.41421	4.23406e-10	1.28018	ENSMUSG00000032413	RASA2	Rasa2	Rasa2	114713
AMEX60DD005420	C2	chr11q3	203098724	203087493	2	298	4.50824	4.24853e-10	0.709352	-	EDN2	-	Edn2	16656
AMEX60DD011923	C2	chr14q3	25653031	25251323	2	65	2.83332	4.34691e-10	0.367039	ENSMUSG00000079110	CAPN3	Capn3	NA	NA
AMEX60DD008997	C2	chr13p3	50131854	50270540	1	152	2.77008	4.57698e-10	0.385194	-	LOC115074175[nr]	-	NA	NA
AMEX60DD048120	C2	chr7p4	62118168	61351779	2	124	1.72505	4.79476e-10	0.786589	ENSMUSG00000031298	ADGRG2	Adgrg2	Adgrg2	237175
AMEX60DD049044	C2	chr7q2	135422385	134051664	2	166	1.19702	5.13428e-10	1.2989	ENSMUSG00000068015	LRCH1	Lrch1	Lrch1	13885
AMEX60DD028900	C2	chr3q1	169921049	170793627	1	315	1.81587	5.16892e-10	0.940282	-	RAPGEF6[nr]	-	Rapgef6	192786
AMEX60DD027177	C2	chr3p2	120353024	120638991	1	310	1.3955	5.27247e-10	0.677278	-	LOC112107284[nr]|BPI[hs]	-	NA	NA
AMEX60DD035020	C2	chr4q1	208932669	208539190	2	411	1.20559	5.327e-10	1.16127	ENSMUSG00000019838	SLC16A10	Slc16a10	NA	NA
AMEX60DD017854	C2	chr1q2	70557219	70557838	1	129	2.28731	5.80065e-10	0.530106	-	AMEX60DD017854	-	NA	NA
AMEX60DD005783	C2	chr11q4	35809804	35457537	2	118	1.66011	5.83563e-10	0.492675	-	LOC114668437[nr]	-	NA	NA
AMEX60DD040502	C2	chr5q3	309894065	309113349	2	501	1.05258	5.83563e-10	0.941454	ENSMUSG00000022378	CYRIB	Fam49b	NA	NA
AMEX60DD041681	C2	chr6p1	184610140	183882510	2	507	2.15445	6.02744e-10	0.714143	ENSMUSG00000025429	PSTPIP2	Pstpip2	Pstpip2	19201
AMEX60DD016241	C2	chr1p4	165451432	165451921	1	495	2.29683	6.06327e-10	0.655775	-	AMEX60DD016241	-	NA	NA
AMEX60DD028609	C2	chr3q1	13459038	13437363	2	24	1.70054	6.21509e-10	1.14867	-	LOC113837993[nr]	-	NA	NA
AMEX60DD018093	C2	chr1q2	160996440	160996821	1	369	3.6699	6.34423e-10	0.950978	-	AMEX60DD018093	-	NA	NA
AMEX60DD031564	C2	chr3q4	92120071	91198631	2	246	2.59894	6.4046e-10	0.691845	-	LOC115480960[nr]|PARP14[hs]	-	NA	NA
AMEX60DD025063	C2	chr2q3	147791385	147499236	2	386	1.05631	6.7061e-10	0.854949	ENSMUSG00000001995	SIPA1	Sipa1l2	Sipa1l2	244668
AMEX60DD051003	C2	chr8p2	204640183	204584899	2	382	2.57871	6.99703e-10	0.486278	-	LOC108788276[nr]|CCN1[hs]	-	NA	NA
AMEX60DD027418	C2	chr3p2	253520870	253510473	2	552	2.04814	7.0903e-10	1.32886	-	LOC100336617[nr]	-	NA	NA
AMEX60DD008403	C2	chr12q4	176540684	177007393	1	385	2.1291	7.44999e-10	0.361127	ENSMUSG00000020057	DRAM1	Dram1	Dram1	71712
AMEX60DD018237	C2	chr1q2	213928038	213927407	2	514	1.86173	7.78811e-10	2.20219	-	LOC111772992[nr]	-	NA	NA
AMEX60DD038358	C2	chr5p4	33382529	32549491	2	54	1.69365	7.91326e-10	0.76045	-	RIPK1	-	Ripk1	19766
AMEX60DD053624	C2	chr9p1	65881693	65041897	2	183	1.29703	8.0278e-10	1.18749	ENSMUSG00000032038	ST3GAL4[nr]	St3gal4	St3gal4	20443
AMEX60DD038339	C2	chr5p4	22790142	22222963	2	32	1.44588	8.24564e-10	0.69838	ENSMUSG00000039004	BMP6	Bmp6	Bmp6	115488188
AMEX60DD017865	C2	chr1q2	76477855	76451634	2	141	3.86676	8.34499e-10	0.455869	-	LOC115076165[nr]|GPR33[hs]	-	NA	NA
AMEX60DD025430	C2	chr2q3	280271862	280182129	2	753	2.74223	8.34499e-10	0.504327	ENSMUSG00000032806	LOC102682342[nr]|SLC10A3[hs]	Slc10a3	Slc10a3	18846
AMEX60DD027633	C2	chr3p3	81191363	80648936	2	192	1.23195	8.57152e-10	0.747667	ENSMUSG00000017697	LOC115475866[nr]|ADA[hs]	Ada	NA	NA
AMEX60DD049899	C2	chr7q4	49803401	49819287	1	125	2.04195	8.88769e-10	0.251194	-	RHOG	-	NA	NA
AMEX60DD040143	C2	chr5q3	97990273	97990966	1	142	2.9286	1.00008e-09	0.671014	-	PARPI_0021833[nr]	-	NA	NA
AMEX60DD033602	C2	chr4p3	125779848	125189797	2	184	3.76847	1.03652e-09	0.547252	ENSMUSG00000032344	CGAS[nr]	Cgas	Cgas	100048658
AMEX60DD041751	C2	chr6p1	214876783	214721677	2	577	3.24872	1.05262e-09	0.496799	-	LOC106899105[nr]|TSPAN3[hs]	-	Tspan3	19200
AMEX60DD015471	C2	chr1p3	343807568	343383916	2	872	1.20347	1.08701e-09	0.679049	-	ADGRG1	-	Adgrg1	14766
AMEX60DD051066	C2	chr8p3	18428859	18616617	1	47	3.99176	1.09101e-09	0.364276	-	LOC115097462[nr]|P2RY2[hs]	-	NA	NA
AMEX60DD048829	C2	chr7q1	302143761	303283314	1	399	1.49067	1.13418e-09	1.17553	ENSMUSG00000033083	TBC1D4	Tbc1d4	Tbc1d4	210789
AMEX60DD045758	C2	chr6q3	369561671	369552752	2	502	2.39516	1.16529e-09	1.23517	-	LOC116043362[nr]|LC27[hs]	-	NA	NA
AMEX60DD021973	C2	chr2p3	188096102	188084788	2	334	1.71366	1.27454e-09	1.22855	-	CDH1D[nr]	-	NA	NA
AMEX60DD023270	C2	chr2q1	59062901	59048811	2	210	1.93562	1.28041e-09	1.10585	-	LOC113837993[nr]	-	NA	NA
AMEX60DD054038	C2	chr9p3	10780410	10421079	2	24	3.20009	1.3072e-09	0.656051	-	LOC115076773[nr]|LOC102723996[hs]	-	Icosl	50723
AMEX60DD026478	C2	chr3p1	49444988	49446333	1	184	2.73268	1.3083e-09	0.70825	-	LOC114645960[nr]	-	NA	NA
AMEX60DD041876	C2	chr6p2	30271159	30272752	1	41	1.87023	1.55036e-09	1.72586	-	LOC116043362[nr]	-	NA	NA
AMEX60DD025661	C2	chr2q4	65980499	65568156	2	176	1.38236	1.55206e-09	0.957826	ENSMUSG00000000134	TFE3	Tfe3	Mitf	17342
AMEX60DD010587	C2	chr13q4	3886975	3900529	1	34	3.76493	1.72425e-09	0.549102	-	LOC115464340[nr]|LTA[hs]	-	Lta	16992
AMEX60DD031418	C2	chr3q4	42220128	42425775	1	100	3.05934	1.75817e-09	0.281045	-	LGALS3BP	-	NA	NA
AMEX60DD031466	C2	chr3q4	64080825	64890697	1	148	1.82844	1.78043e-09	0.569446	ENSMUSG00000025127	GCGR	Gcgr	NA	NA
AMEX60DD007134	C2	chr12q1	183030572	183031900	1	373	3.04813	1.87505e-09	1.53969	-	AMEX60DD007134	-	NA	NA
AMEX60DD036351	C2	chr4q4	89570403	89817943	1	143	1.94052	2.03812e-09	0.360499	-	KCNK17	-	NA	NA
AMEX60DD028013	C2	chr3p3	236205635	236201757	2	572	3.01108	2.15747e-09	0.56473	-	LOC102565955[nr]	-	NA	NA
AMEX60DD019898	C2	chr1q4	217879612	217035089	2	514	1.25625	2.16754e-09	1.03288	ENSMUSG00000073771	BTBD19	Btbd19	Btbd19	78611
AMEX60DD038932	C2	chr5q1	57768666	57773596	1	103	1.80335	2.21763e-09	2.92784	ENSMUSG00000069273	LOC114783317[nr]	H3c6	NA	NA
AMEX60DD011878	C2	chr14q3	10735174	10964732	1	20	3.92752	2.26656e-09	0.391333	-	LOC115478066[nr]|KCNK16[hs]	-	NA	NA
AMEX60DD013063	C2	chr1p1	169049535	169299037	1	758	4.05079	2.35937e-09	0.348409	-	LOC115078731[nr]	-	Pilra	381678
AMEX60DD051724	C2	chr8p4	171218821	171045860	2	308	3.87828	2.52368e-09	0.420526	-	ALOX5[hs]	-	NA	NA
AMEX60DD041337	C2	chr6p1	20953039	21126536	1	163	3.50955	2.61523e-09	0.299916	-	LOC116219103[nr]	-	NA	NA
AMEX60DD040440	C2	chr5q3	275101677	275105776	1	439	2.29985	2.70172e-09	1.57066	-	LOC100617989[nr]	-	NA	NA
AMEX60DD052660	C2	chr8q3	24567873	24100162	2	33	2.18283	2.71864e-09	0.620945	-	BLNK[nr]	-	NA	NA
AMEX60DD034323	C2	chr4p4	173521345	173524814	1	311	2.1987	2.79083e-09	1.01821	-	LOC109679537[nr]	-	Txlna	109658
AMEX60DD055461	C2	chr9q2	158714093	158714402	1	320	1.80621	2.94699e-09	2.32501	-	AMEX60DD055461	-	NA	NA
AMEX60DD021732	C2	chr2p3	62796268	62794197	2	93	1.70034	3.00834e-09	2.03801	-	LOC100336538[nr]	-	Rprd1b	70470
AMEX60DD029898	C2	chr3q2	147095433	147368218	1	402	2.27552	3.0583e-09	0.444321	ENSMUSG00000025350	RDH5	Rdh5	Rdh5	19682
AMEX60DD006445	C2	chr12p2	54041808	54522085	1	99	2.14325	3.06454e-09	0.66521	-	PARVG	-	NA	NA
AMEX60DD052430	C2	chr8q2	79310388	79310748	1	209	2.11151	3.10728e-09	0.535877	-	AMEX60DD052430	-	NA	NA
AMEX60DD044636	C2	chr6q2	52019328	52015592	2	98	1.99983	3.2961e-09	1.38935	-	LOC113837993[nr]	-	NA	NA
AMEX60DD040134	C2	chr5q3	93682104	93678400	2	133	1.98231	3.35527e-09	1.25832	-	LOC100336512[nr]	-	NA	NA
AMEX60DD046808	C2	chr7p1	23282056	23595017	1	116	4.39286	3.36025e-09	0.395372	-	SLC37A1	-	NA	NA
AMEX60DD008187	C2	chr12q4	84533447	84098727	2	169	1.11828	3.51382e-09	0.776071	-	RAP1B	-	NA	NA
AMEX60DD048108	C2	chr7p4	55856647	55429787	2	112	3.33695	3.68033e-09	0.489753	-	IL1RL1	-	Il1rl1	17082
AMEX60DD024407	C2	chr2q2	292878531	293611355	1	538	2.27713	3.70821e-09	0.553458	-	RASGRP4[nr]|RASGRP1[hs]	-	NA	NA
AMEX60DD036517	C2	chr4q4	167921381	167708108	2	309	1.52138	4.08853e-09	0.563922	ENSMUSG00000023947	NFKBIE	Nfkbie	Nfkbie	210573
AMEX60DD040441	C2	chr5q3	275106463	275107600	1	440	2.49033	4.09031e-09	1.97934	-	CHK1[nr]	-	NA	NA
AMEX60DD025285	C2	chr2q3	239057448	238723108	2	608	1.90945	4.09935e-09	0.488806	ENSMUSG00000024965	FERMT3	Fermt3	Fermt3	68323
AMEX60DD004518	C2	chr11q1	242690814	243087016	1	484	1.27705	4.14177e-09	0.773411	ENSMUSG00000018819	LSP1[nr]	Lsp1	Lsp1	16985
AMEX60DD055722	C2	chr9q3	17560802	16447902	2	25	1.53743	4.18897e-09	0.772955	-	XIRP2	-	NA	NA
AMEX60DD007132	C2	chr12q1	183029131	183025130	2	372	2.51144	4.20702e-09	1.21785	-	LOC114112644[nr]	-	Bst1	242960
AMEX60DD038123	C2	chr5p3	201093919	201061722	2	338	1.60714	4.34498e-09	0.751832	-	LOC103092306[nr]	-	NA	NA
AMEX60DD021180	C2	chr2p2	112932469	113544069	1	252	0.881288	4.35003e-09	1.01589	ENSMUSG00000036565	TTYH3	Ttyh3	Ttyh3	78339
AMEX60DD053762	C2	chr9p2	7594468	7139319	2	34	1.78098	4.3638e-09	0.769031	ENSMUSG00000060594	LAYN	Layn	Layn	244864
AMEX60DD003348	C2	chr11p1	11773627	11530158	2	68	2.52603	4.42367e-09	0.3752	ENSMUSG00000053158	FES	Fes	Fes	14159
AMEX60DD031696	C2	chr3q4	135213692	134593705	2	378	3.06737	4.43625e-09	0.54553	-	LOC115080606[nr]|ADGRE1[hs]	-	NA	NA
AMEX60DD033604	C2	chr4p3	125443741	125717338	1	186	3.69085	4.46412e-09	0.358	-	AMEX60DD033604	-	NA	NA
AMEX60DD021968	C2	chr2p3	185778706	184711681	2	329	2.04452	4.48849e-09	0.856152	ENSMUSG00000052955	CPVL[hs]	Cpvl	Cpvl	71287
AMEX60DD029341	C2	chr3q1	345024005	345103603	1	756	4.50101	4.70999e-09	0.315665	ENSMUSG00000018008	CYTH4	Cyth4	Cyth4	20607
AMEX60DD038949	C2	chr5q1	59996057	60481016	1	120	1.48629	4.70999e-09	0.463922	-	LOC115093338[nr]|FSIP2[hs]	-	Gm272	102631805
AMEX60DD018731	C2	chr1q3	74051515	74011443	2	177	3.29403	4.79088e-09	0.246096	-	AMEX60DD018731	-	NA	NA
AMEX60DD001910	C2	chr10p4	147319272	147318814	2	255	3.03524	4.80777e-09	0.531816	-	LOC113107952[nr]	-	NA	NA
AMEX60DD051895	C2	chr8q1	43888192	44159840	1	80	1.94569	4.81886e-09	0.484243	-	CDH23[nr]	-	Cdh23	22295
AMEX60DD024663	C2	chr2q2	406764725	406683716	2	794	3.13337	5.04811e-09	0.359358	-	LOC115073487[nr]	-	C5ar1	319430
AMEX60DD034455	C2	chr4p4	257279744	257204451	2	443	3.48352	5.23488e-09	0.259129	-	AMEX60DD034455	-	NA	NA
AMEX60DD032116	C2	chr3q4	262828821	262789187	2	798	3.41475	5.26697e-09	0.229736	ENSMUSG00000044279	CRB3	Crb3	Crb3	224912
AMEX60DD038349	C2	chr5p4	28271722	28521701	1	42	1.49679	5.40044e-09	0.616127	ENSMUSG00000021411	PXDC1	Pxdc1	Pxdc1	66895
AMEX60DD047598	C2	chr7p3	16751416	17331993	1	36	1.11685	5.42996e-09	0.611278	ENSMUSG00000040147	LOC115469568[nr]	Maob	Maob	118568432
AMEX60DD039659	C2	chr5q2	159267464	157824902	2	244	1.33611	5.64195e-09	1.06667	-	SPIDR	-	Spidr	224008
AMEX60DD023140	C2	chr2q1	18027940	17611506	2	79	1.4475	5.77714e-09	0.756844	ENSMUSG00000021910	NISCH	Nisch	Nisch	192187
AMEX60DD047576	C2	chr7p3	3388147	3390608	1	14	2.25196	6.02574e-09	1.61734	-	LOC116043362[nr]|LC27[hs]	-	Casp8ap2	26885
AMEX60DD023951	C2	chr2q2	52888776	53448347	1	82	1.58195	6.05391e-09	0.743671	-	SHISA5[nr]	-	Shisa5	270198
AMEX60DD039842	C2	chr5q2	308270381	308025681	2	427	2.63483	6.09161e-09	0.329593	-	GSONMT00045911001[nr]|LOC340211[hs]	-	NA	NA
AMEX60DD043405	C2	chr6p4	152378287	152375789	2	249	3.00597	6.16987e-09	1.06779	-	LOC100336617[nr]	-	NA	NA
AMEX60DD015584	C2	chr1p3	390359231	390239005	2	985	4.66728	6.24003e-09	0.350364	ENSMUSG00000031896	LOC115095335[nr]|CTRL[hs]	Ctrl	Ctrl	234699
AMEX60DD028825	C2	chr3q1	144005076	143775139	2	240	1.99071	6.2661e-09	0.29093	-	AMEX60DD028825	-	NA	NA
AMEX60DD026793	C2	chr3p1	148762574	148816996	1	499	2.39125	6.56848e-09	0.114845	-	AMEX60DD026793	-	NA	NA
AMEX60DD023658	C2	chr2q1	259920000	260963564	1	597	2.06704	6.60486e-09	0.651102	-	PRKCD	-	NA	NA
AMEX60DD038296	C2	chr5p3	297344820	297274000	2	511	2.08032	6.60486e-09	0.426108	-	LOC113837993[nr]	-	NA	NA
AMEX60DD026945	C2	chr3p2	34796427	34689038	2	78	3.64906	7.26386e-09	0.349495	ENSMUSG00000015627	GATA5	Gata5	Gata5	14464
AMEX60DD035973	C2	chr4q3	230227433	230369698	1	298	1.37153	8.12948e-09	0.137667	-	AMEX60DD035973	-	NA	NA
AMEX60DD044810	C2	chr6q2	202532971	202766454	1	272	2.54814	8.31654e-09	0.408558	ENSMUSG00000030643	RAB33B	Rab30	NA	NA
AMEX60DD049048	C2	chr7q2	136028666	136194938	1	170	2.1983	8.53712e-09	0.449159	-	RUBCNL	-	NA	NA
AMEX60DD042540	C2	chr6p3	41852312	41243279	2	44	0.872126	8.56316e-09	0.789694	ENSMUSG00000005583	MEF2C	Mef2c	Mef2c	17260
AMEX60DD029163	C2	chr3q1	288516281	288168555	2	578	2.07678	8.76176e-09	0.611581	-	BTN3[nr]|BTN1A1[hs]	-	Btn2a2	238555
AMEX60DD011817	C2	chr14q2	106003226	106002950	2	181	1.47639	8.78336e-09	0.410429	-	AMEX60DD011817	-	NA	NA
AMEX60DD053474	C2	chr9p1	13487188	13054974	2	33	1.59601	8.96352e-09	0.459368	-	LOC115074374[nr]	-	Kidins220	77480
AMEX60DD031681	C2	chr3q4	129423411	129428547	1	363	3.00733	9.12631e-09	0.335521	-	AMEX60DD031681	-	NA	NA
AMEX60DD035650	C2	chr4q2	328420956	328385881	2	508	2.77395	9.20649e-09	0.323194	-	AMEX60DD035650	-	NA	NA
AMEX60DD047575	C2	chr7p3	3384755	3387282	1	13	2.23562	9.73074e-09	1.60664	-	LOC100336828[nr]	-	NA	NA
AMEX60DD010936	C2	chr13q4	58892422	58891714	2	383	1.65389	9.80007e-09	1.47298	-	AMEX60DD010936	-	NA	NA
AMEX60DD027586	C2	chr3p3	54370252	55147829	1	145	0.990803	9.80343e-09	0.867768	-	SULF2	-	NA	NA
AMEX60DD049278	C2	chr7q2	273606852	273923290	1	400	1.72907	1.00604e-08	0.42064	-	LOC115468551[nr]|SLC46A3[hs]	-	NA	NA
AMEX60DD002630	C2	chr10q2	96471499	96471287	2	157	1.6923	1.0184e-08	1.77786	-	AMEX60DD002630	-	NA	NA
AMEX60DD023273	C2	chr2q1	59054431	59064739	1	211	1.92209	1.02439e-08	1.19765	-	LOC100336617[nr]	-	NA	NA
AMEX60DD029894	C2	chr3q2	146175850	146582911	1	398	1.43768	1.03342e-08	0.903499	ENSMUSG00000025348	ITGA7	Itga7	Itga7	16404
AMEX60DD041409	C2	chr6p1	41411946	41741358	1	235	2.28195	1.07284e-08	0.565843	-	AVD[nr]	-	Amotl2	56332
AMEX60DD043404	C2	chr6p4	152374001	152378765	1	247	2.32024	1.09393e-08	0.9749	-	LOC100336617[nr]	-	NA	NA
AMEX60DD053904	C2	chr9p2	59532979	59493612	2	176	4.05034	1.11802e-08	0.381945	-	IL10RA	-	NA	NA
AMEX60DD027346	C2	chr3p2	195954155	195194579	2	479	1.49955	1.14896e-08	0.780442	ENSMUSG00000027502	RTF2[nr]	Rtf2	Rtf2	320664
AMEX60DD007285	C2	chr12q2	27411962	28114653	1	106	1.51366	1.18126e-08	0.742832	-	ALDH3B1	-	Mia3	338366
AMEX60DD004395	C2	chr11q1	193040759	193014903	2	361	1.88118	1.18859e-08	0.434464	-	IRF7	-	Irf7	54123
AMEX60DD029899	C2	chr3q2	147882934	147815400	2	403	2.20084	1.19905e-08	0.752593	-	AV530_011063[nr]|CD63[hs]	-	NA	NA
AMEX60DD053852	C2	chr9p2	43049545	43225872	1	124	2.80309	1.20168e-08	0.521973	-	CCDC153	-	Ccdc153	270150
AMEX60DD006498	C2	chr12p3	11494910	10365727	2	14	0.88654	1.24218e-08	1.29357	ENSMUSG00000022788	FGD4	Fgd4	Fgd4	224014
AMEX60DD036327	C2	chr4q4	59267755	59268208	1	119	1.46975	1.324e-08	0.807777	-	AMEX60DD036327	-	NA	NA
AMEX60DD024205	C2	chr2q2	196314218	195788708	2	336	1.76503	1.34627e-08	0.637119	-	MST1R	-	Mst1r	19882
AMEX60DD025365	C2	chr2q3	263710815	263726177	1	688	1.71943	1.39081e-08	0.851474	-	SLC3A2	-	Slc3a2	17254
AMEX60DD041360	C2	chr6p1	27968113	27805214	2	186	2.7209	1.39081e-08	0.377556	-	CD72[nr]	-	Clec4g	14128
AMEX60DD030547	C2	chr3q3	46504915	46165465	2	140	1.38446	1.41122e-08	0.586509	-	GAS7[nr]	-	Gas7	14457
AMEX60DD023320	C2	chr2q1	75803737	75803459	2	259	1.89985	1.46017e-08	0.670166	-	AMEX60DD023320	-	NA	NA
AMEX60DD022547	C2	chr2p4	108879324	108802369	2	197	2.27974	1.4677e-08	0.446632	-	LOC115094431[nr]	-	NA	NA
AMEX60DD055784	C2	chr9q3	56144448	55231599	2	87	1.6005	1.48226e-08	0.461724	-	TANK	-	Tank	21353
AMEX60DD013916	C2	chr1p2	94386118	94386424	1	464	8.33776	1.48543e-08	0.65957	-	AMEX60DD013916	-	NA	NA
AMEX60DD015585	C2	chr1p3	390345223	390374449	1	986	7.39712	1.48543e-08	0.342658	-	LOC115095335[nr]|CTRL[hs]	-	NA	NA
AMEX60DD012869	C2	chr1p1	110359982	109258359	2	564	1.19707	1.49296e-08	1.11867	ENSMUSG00000093445	LRCH4[nr]|LRCH3[hs]	Lrch4	Lrch4	68929
AMEX60DD010930	C2	chr13q4	58410478	58513920	1	377	2.4235	1.50704e-08	0.567002	ENSMUSG00000059791	DR999_PMT21473[nr]|NRM[hs]	Nrm	Nrm	106582
AMEX60DD042852	C2	chr6p3	268312338	267777924	2	357	2.01255	1.55441e-08	0.607734	ENSMUSG00000024529	LOX	Lox	Lox	225497
AMEX60DD014519	C2	chr1p2	317355300	317612104	1	1067	2.7372	1.55964e-08	0.493059	ENSMUSG00000024300	MYO1F	Myo1f	NA	NA
AMEX60DD030681	C2	chr3q3	117288866	116887455	2	274	2.01181	1.56115e-08	0.370544	-	PIK3R6	-	Pik3r6	320207
AMEX60DD018109	C2	chr1q2	165684463	165271759	2	385	5.81224	1.58014e-08	0.262519	-	LOC115075845[nr]|CEACAM1[hs]	-	Ceacam2	26365
AMEX60DD021067	C2	chr2p2	73465904	73320818	2	139	2.76692	1.59323e-08	0.386151	-	LOC115463444[nr]	-	NA	NA
AMEX60DD037421	C2	chr5p2	106161125	106157063	2	158	2.50734	1.60945e-08	1.01485	-	LOC113837993[nr]	-	Arhgap23	58996
AMEX60DD037157	C2	chr5p1	184666185	184072091	2	416	1.18181	1.71764e-08	0.82153	ENSMUSG00000032750	GAB3	Gab3	Gab3	100503280
AMEX60DD028097	C2	chr3p4	26361036	27701563	1	84	1.68919	1.7225e-08	0.700536	-	LOC115651385[nr]|ITGAX[hs]	-	NA	NA
AMEX60DD016863	C2	chr1p4	379514347	379759790	1	1117	4.08996	1.73027e-08	0.532511	ENSMUSG00000058715	FCER1G[nr]	Fcer1g	Fcer1g	641376
AMEX60DD052520	C2	chr8q2	137754833	138197201	1	299	3.83097	1.73338e-08	0.431376	ENSMUSG00000024774	ANKRD22	Ankrd22	Ankrd22	78753
AMEX60DD030803	C2	chr3q3	171377945	172164678	1	396	1.0857	1.73706e-08	0.923503	-	RHBDF2	-	NA	NA
AMEX60DD015429	C2	chr1p3	326071568	326261126	1	830	2.45592	1.82851e-08	0.510859	-	LOC112108205[nr]|RIPK2[hs]	-	NA	NA
AMEX60DD011727	C2	chr14q2	41233442	41230534	2	91	1.63188	1.88522e-08	1.08006	-	AMEX60DD011727	-	NA	NA
AMEX60DD005591	C2	chr11q3	289329749	289272568	2	469	2.32082	1.93225e-08	0.274935	-	LOC115073009[nr]|CTSV[hs]	-	Ctsll3	69635
AMEX60DD048542	C2	chr7q1	67665251	65489670	2	112	1.05504	1.94374e-08	0.93748	ENSMUSG00000031355	ARHGAP6	Arhgap6	Arhgap6	11856
AMEX60DD045760	C2	chr6q3	369566610	369568199	1	504	2.39445	2.10089e-08	1.62752	-	CHK1[nr]	-	NA	NA
AMEX60DD043063	C2	chr6p3	404435953	404490783	1	567	3.19749	2.11626e-08	0.348407	ENSMUSG00000069805	FBP1	Fbp1	Fbp1	14121
AMEX60DD022714	C2	chr2p4	183809318	183549714	2	364	2.40327	2.12813e-08	0.543841	-	CMTM7	-	Cmtm7	67213
AMEX60DD007312	C2	chr12q2	38372387	38611429	1	133	4.09726	2.14794e-08	0.537951	ENSMUSG00000075289	CARNS1	Carns1	Carns1	107239
AMEX60DD023573	C2	chr2q1	206861905	206861664	2	512	1.66967	2.27725e-08	1.45177	-	D5F01_LYC25363[nr]	-	NA	NA
AMEX60DD051902	C2	chr8q1	48037257	47620530	2	87	1.85711	2.28386e-08	0.547591	ENSMUSG00000020100	SLC29A3	Slc29a3	Slc29a3	71279
AMEX60DD042660	C2	chr6p3	128018871	127313751	2	164	1.02383	2.29538e-08	0.797454	ENSMUSG00000040710	ST8SIA4	St8sia4	St8sia4	20452
AMEX60DD016403	C2	chr1p4	207833120	207589508	2	657	2.73247	2.37615e-08	0.25043	-	AMEX60DD016403	-	NA	NA
AMEX60DD041505	C2	chr6p1	76679258	75948805	2	331	1.5336	2.37615e-08	0.915487	ENSMUSG00000060671	LOC115078839[nr]|ATP8B2[hs]	Atp8b2	Atp8b2	54667
AMEX60DD036601	C2	chr4q4	198691109	198305335	2	393	1.52438	2.41848e-08	0.618642	ENSMUSG00000095909	LOC100851938[nr]|PRDM9[hs]	Gm10324	NA	NA
AMEX60DD004789	C2	chr11q2	95580431	96224652	1	210	1.67824	2.43241e-08	0.658071	ENSMUSG00000031015	SWAP70	Swap70	Swap70	20947
AMEX60DD047772	C2	chr7p3	135681834	135659115	2	210	3.22308	2.53407e-08	0.419703	-	AMEX60DD047772	-	NA	NA
AMEX60DD054965	C2	chr9q1	149327324	149893182	1	380	1.46401	2.58974e-08	0.690523	-	CFLAR	-	NA	NA
AMEX60DD031857	C2	chr3q4	190922804	191065244	1	539	2.53109	2.59679e-08	0.504419	-	P2RY11[nr]|PPAN-P2RY11[hs]	-	NA	NA
AMEX60DD004397	C2	chr11q1	193356235	193435370	1	363	4.86937	2.67305e-08	0.643569	-	AMEX60DD004397	-	NA	NA
AMEX60DD036604	C2	chr4q4	198666237	198667467	1	396	1.6095	2.85041e-08	1.90866	-	OJAV_G00236990[nr]	-	NA	NA
AMEX60DD016883	C2	chr1p4	383914274	383925039	1	1135	1.85031	3.14969e-08	0.839996	-	LOC100617989[nr]|LC27[hs]	-	NA	NA
AMEX60DD023499	C2	chr2q1	159596332	159684029	1	438	3.35287	3.20799e-08	0.30538	-	PLXND1	-	NA	NA
AMEX60DD044951	C2	chr6q2	288509320	288396097	2	413	1.77345	3.20799e-08	0.461409	-	LOC108706674[nr]|TBC1D9[hs]	-	Tbc1d9	330812
AMEX60DD036353	C2	chr4q4	91514868	91468643	2	145	1.61967	3.23815e-08	0.349748	-	LOC106702273[nr]|ENV[hs]	-	NA	NA
AMEX60DD015925	C2	chr1p4	59918181	60027413	1	179	3.40009	3.24604e-08	0.280329	-	LOC113425924[nr]	-	NA	NA
AMEX60DD004386	C2	chr11q1	188540561	189242275	1	352	1.0882	3.47068e-08	0.644755	ENSMUSG00000025499	LLAP_2835[nr]	Hras	Hras	15461
AMEX60DD023319	C2	chr2q1	75734319	75734717	1	258	2.8244	3.51572e-08	1.03431	-	AMEX60DD023319	-	NA	NA
AMEX60DD027186	C2	chr3p2	123958031	123399779	2	319	1.59927	3.54144e-08	0.586681	ENSMUSG00000007659	LOC114047093[nr]|BCL2L1[hs]	Bcl2l1	Bcl2l1	12048
AMEX60DD003682	C2	chr11p3	18893824	18895344	1	26	3.22137	3.63222e-08	1.40539	-	CHK1[nr]	-	NA	NA
AMEX60DD026754	C2	chr3p1	138606156	138607386	1	459	3.60591	3.73641e-08	0.324112	-	XELAEV_18031802MG[nr]	-	NA	NA
AMEX60DD017643	C2	chr1q1	309309976	310475943	1	749	1.08264	3.74317e-08	0.626614	ENSMUSG00000063931	PEPD	Pepd	Pepd	68947
AMEX60DD033241	C2	chr4p2	227214117	226749648	2	417	1.53184	3.77603e-08	0.652246	ENSMUSG00000020566	ATP6V1C2	Atp6v1c2	Atp6v1c2	68775
AMEX60DD051086	C2	chr8p3	28838847	28468248	2	67	2.4187	3.78498e-08	0.347528	-	TNFRSF8	-	Tnfrsf8	21941
AMEX60DD019413	C2	chr1q4	14665974	13968931	2	29	1.25735	4.10575e-08	0.914781	ENSMUSG00000028565	NFIA	Nfia	Nfia	18027
AMEX60DD036253	C2	chr4q4	27276226	25807169	2	45	1.1065	4.37131e-08	1.02519	ENSMUSG00000026489	COQ8A	Coq8a	Coq8a	67426
AMEX60DD003450	C2	chr11p1	39610178	39820973	1	169	2.00852	4.61386e-08	0.670372	-	PLEKHO2	-	Plekho2	330963
AMEX60DD046885	C2	chr7p1	49407158	49216489	2	193	2.41759	4.62558e-08	0.272333	-	LOC106527161[nr]	-	NA	NA
AMEX60DD051164	C2	chr8p3	61721447	61927836	1	145	1.86978	4.88442e-08	0.546227	-	AMEX60DD051164	-	Filip1l	66497
AMEX60DD007291	C2	chr12q2	29385146	29025946	2	112	2.00497	4.91574e-08	0.485773	-	LOC115456639[nr]	-	Apol8	239552
AMEX60DD018095	C2	chr1q2	161161425	161429744	1	371	2.04025	4.91574e-08	0.294705	-	LOC115075845[nr]|CEACAM5[hs]	-	NA	NA
AMEX60DD052157	C2	chr8q1	211646677	211670230	1	342	2.14379	5.29419e-08	0.615255	-	PLAU	-	NA	NA
AMEX60DD007971	C2	chr12q3	221073559	221073189	2	374	3.54383	5.3877e-08	0.690458	-	AMEX60DD007971	-	NA	NA
AMEX60DD042422	C2	chr6p2	322311345	322315033	1	587	1.87333	5.39254e-08	1.10364	-	LOC113837993[nr]	-	NA	NA
AMEX60DD030371	C2	chr3q2	403976786	404831771	1	875	1.55677	5.45546e-08	0.710495	ENSMUSG00000020143	DOCK2	Dock2	NA	NA
AMEX60DD032971	C2	chr4p2	65498844	66763733	1	147	1.34394	5.48333e-08	0.928503	-	CD2AP	-	Liph	239759
AMEX60DD026425	C2	chr3p1	32940149	33277059	1	131	2.3122	5.59074e-08	0.461748	-	LOC115088534[nr]|HARBI1[hs]	-	NA	NA
AMEX60DD029634	C2	chr3q2	47486997	47742179	1	138	2.84219	5.80401e-08	0.483591	-	LOC115465063[nr]	-	Tank	21353
AMEX60DD013997	C2	chr1p2	124692954	125089329	1	545	1.53208	6.00895e-08	0.652982	-	LOC104492140[nr]|HOMER3[hs]	-	Homer3	26558
AMEX60DD017282	C2	chr1q1	157406171	157186845	2	388	3.13631	6.02208e-08	0.389382	-	LOC115641558[nr]|IGSF1[hs]	-	Igsf1	209268
AMEX60DD031700	C2	chr3q4	135272498	135323244	1	382	3.23162	6.03824e-08	0.232505	-	LOC103347102[nr]|ADGRE1[hs]	-	Adgre1	13733
AMEX60DD022787	C2	chr2p4	224315987	227035278	1	437	0.865933	6.04892e-08	1.78546	-	TBC1D5	-	Reg4	67709
AMEX60DD014327	C2	chr1p2	248225326	248572226	1	875	2.92068	6.07067e-08	0.343292	-	MATK	-	NA	NA
AMEX60DD044637	C2	chr6q2	52021445	52020924	2	99	1.97493	6.24596e-08	1.594	-	N/A	-	NA	NA
AMEX60DD054137	C2	chr9p3	62536428	62088214	2	123	1.88621	6.6877e-08	0.515736	ENSMUSG00000020787	AB205_0107650[nr]|P2RX4[hs]	P2rx1	P2rx1	18436
AMEX60DD027409	C2	chr3p2	246619813	247069007	1	542	1.5651	6.70379e-08	0.663307	ENSMUSG00000027544	NFATC2	Nfatc2	NA	NA
AMEX60DD011543	C2	chr14q1	67790571	68175903	1	129	2.69288	7.06282e-08	0.444043	ENSMUSG00000040093	BMF	Bmf	Bmf	171543
AMEX60DD027581	C2	chr3p3	49522800	49526758	1	140	2.12511	7.10237e-08	1.14408	-	LOC113837993[nr]	-	NA	NA
AMEX60DD006840	C2	chr12q1	45192906	45757903	1	80	1.75109	7.22747e-08	0.511464	-	FAR2[nr]|FAR1[hs]	-	NA	NA
AMEX60DD028610	C2	chr3q1	13461471	13462867	1	25	1.67169	7.41929e-08	2.21616	-	AMEX60DD028610	-	NA	NA
AMEX60DD026951	C2	chr3p2	38067516	38933635	1	84	1.31852	7.48397e-08	0.835519	-	SLCO4A1	-	Slco4a1	108115
AMEX60DD003392	C2	chr11p1	22982244	23314973	1	112	2.36415	7.49853e-08	0.60455	ENSMUSG00000001741	IL16	Il16	Il16	16170
AMEX60DD032922	C2	chr4p2	46854774	47117456	1	98	1.95929	7.51972e-08	0.405043	-	RUNX2	-	NA	NA
AMEX60DD038347	C2	chr5p4	26663402	27275759	1	40	1.34396	7.63534e-08	0.559893	-	LOC115085038[nr]|ZNF624[hs]	-	Gm5141	102640165
AMEX60DD011149	C2	chr14p2	16542400	16490273	2	59	1.49152	7.93426e-08	0.550229	ENSMUSG00000021248	TMED10	Tmed10	Tmed10	217718
AMEX60DD035799	C2	chr4q3	85506768	85648727	1	124	2.40358	7.96336e-08	0.470464	ENSMUSG00000074766	ISM1	Ism1	Ism1	319909
AMEX60DD031948	C2	chr3q4	220076579	220547431	1	630	2.64127	8.75524e-08	0.283955	-	CCDC159	-	NA	NA
AMEX60DD004175	C2	chr11q1	73535798	73536937	1	141	1.84797	9.19227e-08	0.652378	-	AMEX60DD004175	-	NA	NA
AMEX60DD010632	C2	chr13q4	17254263	17235715	2	79	2.63293	9.69384e-08	0.310393	-	AMEX60DD010632	-	Spaca4	73813
AMEX60DD050609	C2	chr8p1	129517498	129731382	1	385	1.23177	9.98619e-08	0.810029	ENSMUSG00000026880	STOM	Stom	Stom	227753
AMEX60DD029247	C2	chr3q1	319402371	319365228	2	663	4.15957	9.9891e-08	0.480503	-	PDGFB	-	NA	NA
AMEX60DD030679	C2	chr3q3	116397072	116396311	2	272	3.89869	1.00586e-07	0.646433	-	AMEX60DD030679	-	NA	NA
AMEX60DD043661	C2	chr6p4	289167494	289230650	1	504	2.41067	1.01634e-07	0.281466	-	AMEX60DD043661	-	NA	NA
AMEX60DD006444	C2	chr12p2	53348274	53934899	1	98	1.56626	1.03117e-07	0.565642	ENSMUSG00000022438	PARVB	Parvb	Parvb	116939
AMEX60DD015755	C2	chr1p4	1482265	1981124	1	9	2.70074	1.03207e-07	0.456828	-	LOC112109606[nr]|NLRP12[hs]	-	NA	NA
AMEX60DD007685	C2	chr12q3	49798873	49796821	2	88	2.32334	1.03211e-07	1.62924	-	LOC116043362[nr]|LOC100289269[hs]	-	NA	NA
AMEX60DD039251	C2	chr5q1	218399879	218163759	2	422	2.06877	1.04533e-07	0.386949	ENSMUSG00000024644	CNDP2	Cndp2	Cndp2	66054
AMEX60DD042455	C2	chr6p2	339670914	340384919	1	620	1.28696	1.06102e-07	0.5562	-	NAIP	-	NA	NA
AMEX60DD023580	C2	chr2q1	207518399	207509332	2	519	1.52057	1.07745e-07	1.50857	ENSMUSG00000030103	BHLHE40	Bhlhe40	Bhlhe40	16438
AMEX60DD044352	C2	chr6q1	283485004	282439833	2	533	1.03531	1.07745e-07	1.38937	ENSMUSG00000038729	PALM2AKAP2	Pakap	Pakap	677884
AMEX60DD020986	C2	chr2p2	35871795	36199991	1	58	2.25788	1.0929e-07	0.560131	-	CFP[nr]	-	NA	NA
AMEX60DD025633	C2	chr2q4	53941572	53676669	2	148	2.03165	1.11108e-07	0.643509	-	DNASE1L1	-	NA	NA
AMEX60DD017372	C2	chr1q1	195694558	195939777	1	478	1.51099	1.11522e-07	0.59238	-	AMEX60DD017372	-	Arid4a	238247
AMEX60DD036958	C2	chr5p1	87702042	87704648	1	217	8.68127	1.13379e-07	0.837439	-	AMEX60DD036958	-	NA	NA
AMEX60DD015361	C2	chr1p3	300356660	300357592	1	762	2.02978	1.13988e-07	1.23063	-	LOC116043362[nr]	-	NA	NA
AMEX60DD032157	C2	chr3q4	270793048	271202188	1	839	1.09467	1.19237e-07	0.576352	-	IL27RA	-	NA	NA
AMEX60DD011323	C2	chr14p4	7381979	8185547	1	19	1.15033	1.20858e-07	0.850798	ENSMUSG00000058070	EML1	Eml1	Eml1	68519
AMEX60DD027715	C2	chr3p3	121151786	121147390	2	274	1.88259	1.21387e-07	1.43356	-	LOC113837993[nr]	-	NA	NA
AMEX60DD014518	C2	chr1p2	317338497	317303554	2	1066	2.68451	1.21751e-07	0.168998	-	LOC115480951[nr]|MYO1F[hs]	-	Myo1f	224697
AMEX60DD001141	C2	chr10p3	33658168	33666108	1	39	1.40459	1.21869e-07	0.898259	-	LOC100336828[nr]	-	NA	NA
AMEX60DD007744	C2	chr12q3	92193155	92782506	1	147	1.29144	1.23003e-07	0.540797	ENSMUSG00000015889	LTA4H[nr]	Lta4h	Lta4h	13713
AMEX60DD012032	C2	chr14q3	63090626	61468262	2	174	0.941456	1.24372e-07	0.721071	-	ZFYVE26	-	Zfyve26	211978
AMEX60DD028608	C2	chr3q1	13437363	13459038	1	23	1.50675	1.24692e-07	0.666129	-	LOC113837993[nr]	-	NA	NA
AMEX60DD005218	C2	chr11q3	80106696	79898348	2	96	3.61011	1.27299e-07	0.308841	-	HYTOHE[nr]|TLL2[hs]	-	NA	NA
AMEX60DD028615	C2	chr3q1	18293047	18115667	2	30	2.13697	1.32087e-07	0.192262	-	AMEX60DD028615	-	NA	NA
AMEX60DD030805	C2	chr3q3	171799546	171763450	2	398	1.19059	1.33387e-07	0.28783	-	AMEX60DD030805	-	NA	NA
AMEX60DD037570	C2	chr5p2	195614867	195975948	1	307	3.47389	1.34198e-07	0.261536	ENSMUSG00000050921	P2RY10	P2ry10	P2ry10	331493
AMEX60DD010475	C2	chr13q3	95393003	95505094	1	353	3.07088	1.3421e-07	0.397875	-	LOC113746826[nr]|EGFL8[hs]	-	NA	NA
AMEX60DD027039	C2	chr3p2	79500416	79814634	1	172	2.49755	1.3421e-07	0.575311	-	LKAAEAR1	-	NA	NA
AMEX60DD045235	C2	chr6q2	461287246	462163582	1	697	1.76101	1.37076e-07	0.508462	-	LOC115461613[nr]|TRIM59[hs]	-	NA	NA
AMEX60DD039923	C2	chr5q2	356672779	357130088	1	508	2.09706	1.37976e-07	0.283427	-	AMEX60DD039923	-	NA	NA
AMEX60DD018339	C2	chr1q2	263443036	263517933	1	615	4.01853	1.38982e-07	0.219706	-	AMEX60DD018339	-	NA	NA
AMEX60DD056430	C2	chr9q4	57815154	58184994	1	177	0.943638	1.38982e-07	0.809509	-	LOC104620694[nr]	-	NA	NA
AMEX60DD031724	C2	chr3q4	142843096	142490412	2	406	0.984374	1.39823e-07	0.338977	-	LOC115080141[nr]|ADGRE5[hs]	-	Adgre1	13733
AMEX60DD051165	C2	chr8p3	61856526	61858272	1	146	2.40236	1.40397e-07	1.33396	-	AMEX60DD051165	-	NA	NA
AMEX60DD035585	C2	chr4q2	282393666	282766216	1	443	1.93167	1.42519e-07	0.492924	-	IFNGR1	-	Ifngr1	21929
AMEX60DD034088	C2	chr4p4	48552420	48295462	2	76	2.37789	1.46243e-07	0.478321	ENSMUSG00000038151	PRDM1	Prdm1	Prdm1	12142
AMEX60DD017881	C2	chr1q2	80038224	79934935	2	157	3.129	1.47426e-07	0.366706	-	LOC108696816[nr]|CMKLR1[hs]	-	NA	NA
AMEX60DD026569	C2	chr3p1	92840574	93332780	1	275	2.08554	1.48889e-07	0.5382	-	LOC113408079[nr]	-	Klrg2	74253
AMEX60DD042964	C2	chr6p3	342311940	341728359	2	468	1.91454	1.49468e-07	0.487252	ENSMUSG00000021457	SYK	Syk	Syk	20963
AMEX60DD044354	C2	chr6q1	282954801	282937513	2	535	2.0496	1.54984e-07	0.302986	-	AMEX60DD044354	-	NA	NA
AMEX60DD028902	C2	chr3q1	170851007	171600794	1	317	1.47989	1.57723e-07	1.04464	ENSMUSG00000037533	RAPGEF6[nr]	Rapgef6	Rapgef6	192786
AMEX60DD014907	C2	chr1p3	109473960	109435411	2	308	2.67604	1.60359e-07	0.305687	-	DR999_PMT10551[nr]	-	Dhx8	66599
AMEX60DD025540	C2	chr2q4	20755077	20688493	2	56	3.11478	1.61904e-07	0.184746	-	LOC115081174[nr]	-	Trex2	22754
AMEX60DD010586	C2	chr13q4	3800895	3801272	1	33	2.53184	1.65044e-07	0.450276	-	AMEX60DD010586	-	NA	NA
AMEX60DD052659	C2	chr8q3	24069509	24453914	1	32	1.85565	1.71323e-07	0.366691	-	AMEX60DD052659	-	NA	NA
AMEX60DD037463	C2	chr5p2	123318522	123317943	2	200	2.94811	1.774e-07	0.843572	-	AMEX60DD037463	-	NA	NA
AMEX60DD018860	C2	chr1q3	144607167	144606968	2	306	3.53283	1.81143e-07	0.899514	-	AMEX60DD018860	-	NA	NA
AMEX60DD023578	C2	chr2q1	207052109	207565134	1	517	1.20461	1.82239e-07	0.830182	-	AMEX60DD023578	-	NA	NA
AMEX60DD046400	C2	chr6q4	219442853	219238953	2	426	2.53159	1.85833e-07	0.343039	-	LOC106738122[nr]|CLEC4F[hs]	-	Clec4f	51811
AMEX60DD027402	C2	chr3p2	241456122	241440784	2	535	1.41122	1.87926e-07	0.853016	-	LOC100617989[nr]	-	NA	NA
AMEX60DD049259	C2	chr7q2	262896703	263157506	1	381	3.13678	1.91372e-07	0.337793	ENSMUSG00000060063	ALOX5AP	Alox5ap	Alox5ap	231915
AMEX60DD041562	C2	chr6p1	106019371	106020156	1	388	1.84897	1.94062e-07	1.54084	-	CHK1[nr]	-	NA	NA
AMEX60DD008686	C2	chr13p2	11237686	11053404	2	46	4.1601	1.9462e-07	0.326444	ENSMUSG00000040747	CD53	Cd53	NA	NA
AMEX60DD027191	C2	chr3p2	125386201	125633816	1	324	4.03669	1.99559e-07	0.246814	ENSMUSG00000027469	TPX2[nr]	Tpx2	Tpx2	72119
AMEX60DD053172	C2	chr8q4	80992393	80725797	2	139	1.48445	2.01266e-07	0.366959	-	ADRB1	-	NA	NA
AMEX60DD026704	C2	chr3p1	120184597	120077469	2	410	2.15218	2.04526e-07	0.211926	-	STYK1	-	NA	NA
AMEX60DD025914	C2	chr2q4	170519122	170491711	2	429	4.1457	2.06981e-07	0.338959	-	AMEX60DD025914	-	NA	NA
AMEX60DD005314	C2	chr11q3	132471115	132346345	2	192	2.84921	2.11177e-07	0.357869	ENSMUSG00000002111	SPI1	Spi1	Spi1	20375
AMEX60DD001416	C2	chr10p3	146391682	145739054	2	314	1.15241	2.12993e-07	0.450879	ENSMUSG00000030047	ARHGAP25	Arhgap25	Arhgap25	232201
AMEX60DD043573	C2	chr6p4	257116836	257075248	2	416	2.28128	2.14913e-07	0.423409	-	AMEX60DD043573	-	NA	NA
AMEX60DD043402	C2	chr6p4	152366710	152371508	1	245	2.21518	2.15612e-07	1.18281	-	LOC113837993[nr]	-	NA	NA
AMEX60DD000653	C2	chr10p2	48452234	48090606	2	102	1.62645	2.15987e-07	0.7289	ENSMUSG00000029468	P2RX7	P2rx7	NA	NA
AMEX60DD027389	C2	chr3p2	232671150	232315474	2	522	1.27192	2.17372e-07	0.711802	ENSMUSG00000047907	TSHZ2	Tshz2	Tshz2	228911
AMEX60DD012229	C2	chr14q4	73214497	73210020	2	147	1.49593	2.21453e-07	1.06716	ENSMUSG00000021025	NFKBIA	Nfkbia	Nfkbia	59032
AMEX60DD030953	C2	chr3q3	222716816	222322680	2	546	1.67429	2.21453e-07	0.715147	ENSMUSG00000020732	RAB37	Rab37	Rab37	58222
AMEX60DD034803	C2	chr4q1	100167712	100223625	1	194	3.44455	2.22998e-07	0.422699	-	RASGRP3	-	NA	NA
AMEX60DD038950	C2	chr5q1	60269306	60272466	1	121	2.22158	2.2983e-07	0.936026	-	LOC113837993[nr]	-	Fmnl1	57778
AMEX60DD016399	C2	chr1p4	207400604	207255854	2	653	3.7715	2.30461e-07	0.385021	-	PARPI_0013120[nr]	-	NA	NA
AMEX60DD010775	C2	chr13q4	36073095	36003194	2	222	3.04217	2.34573e-07	0.292481	-	SIT1[nr]	-	Sit1	12517
AMEX60DD046214	C2	chr6q4	142874801	142721647	2	240	1.54416	2.4586e-07	0.311285	-	AMEX60DD046214	-	NA	NA
AMEX60DD029791	C2	chr3q2	111046498	110432288	2	295	1.11673	2.54884e-07	0.808562	ENSMUSG00000006731	B4GALNT1	B4galnt1	B4galnt1	14421
AMEX60DD029336	C2	chr3q1	343809158	343809388	1	751	6.08995	2.63975e-07	0.773019	-	AMEX60DD029336	-	NA	NA
AMEX60DD007165	C2	chr12q1	195979069	196337663	1	405	2.63107	2.71762e-07	0.200072	-	LPXN	-	NA	NA
AMEX60DD023572	C2	chr2q1	206858229	206856301	2	511	2.07216	2.81462e-07	1.32276	-	AMEX60DD023572	-	NA	NA
AMEX60DD043905	C2	chr6q1	43329097	42747869	2	87	2.12362	2.86078e-07	0.29365	-	SPP1[nr]	-	NA	NA
AMEX60DD024331	C2	chr2q2	242921614	242921831	1	462	4.48022	2.88552e-07	0.39055	-	AMEX60DD024331	-	NA	NA
AMEX60DD008234	C2	chr12q4	105261435	104428282	2	216	1.15419	2.91783e-07	0.585055	ENSMUSG00000020115	TBK1	Tbk1	NA	NA
AMEX60DD025733	C2	chr2q4	87959735	88040603	1	248	1.44223	2.95283e-07	0.547002	ENSMUSG00000029581	FSCN1	Fscn1	Fscn1	231863
AMEX60DD026474	C2	chr3p1	48818609	48850575	1	180	6.17774	3.10823e-07	0.145994	-	LOC114645960[nr]	-	NA	NA
AMEX60DD008935	C2	chr13p3	34208100	34115069	2	90	3.8394	3.11908e-07	0.347565	-	AMEX60DD008935	-	I830077J02Rik	433638
AMEX60DD048261	C2	chr7p4	126414657	127405113	1	265	1.63407	3.13254e-07	0.551305	ENSMUSG00000031451	GAS6	Gas6	NA	NA
AMEX60DD003681	C2	chr11p3	18891069	18891739	1	25	3.48515	3.26508e-07	1.34409	-	D9C73_028471[nr]	-	NA	NA
AMEX60DD018021	C2	chr1q2	128344830	127418711	2	297	1.8709	3.29663e-07	0.367391	ENSMUSG00000040253	LOC102352041[nr]|GBP1[hs]	Gbp7	NA	NA
AMEX60DD055250	C2	chr9q2	66297281	66092719	2	109	1.71957	3.30894e-07	0.389509	ENSMUSG00000026094	STK17B	Stk17b	NA	NA
AMEX60DD047866	C2	chr7p3	193970506	194080374	1	304	2.44988	3.32608e-07	0.274814	-	IL1R2	-	Il1r2	16178
AMEX60DD047766	C2	chr7p3	132944345	131650356	2	204	1.62813	3.34805e-07	0.457188	ENSMUSG00000030447	CYFIP1	Cyfip1	Cyfip1	20430
AMEX60DD012792	C2	chr1p1	90389955	90389683	2	487	2.17535	3.44919e-07	0.377752	-	AMEX60DD012792	-	NA	NA
AMEX60DD031595	C2	chr3q4	100439131	100084248	2	277	1.90915	3.55899e-07	0.369822	ENSMUSG00000024292	CYP4F22[hs]	Cyp4f14	NA	NA
AMEX60DD005379	C2	chr11q3	172463396	172090141	2	257	1.47827	3.60639e-07	0.383411	-	THEMIS2	-	Themis2	230787
AMEX60DD008171	C2	chr12q4	80453249	79318743	2	153	1.16814	3.63489e-07	1.17404	ENSMUSG00000039046	USP6NL	Usp6nl	Usp6nl	98910
AMEX60DD043572	C2	chr6p4	257070727	257180913	1	415	1.81013	3.63489e-07	0.649438	ENSMUSG00000089809	RASGEF1B	Rasgef1b	Rasgef1b	100041680
AMEX60DD034241	C2	chr4p4	132342493	132724886	1	229	2.49485	3.79664e-07	0.281548	ENSMUSG00000020010	LOC112995728[nr]	Vnn3	NA	NA
AMEX60DD021544	C2	chr2p2	307947765	308566955	1	616	1.34695	3.80158e-07	0.698266	ENSMUSG00000020282	RHBDF1	Rhbdf1	Rhbdf1	13650
AMEX60DD035461	C2	chr4q2	200488717	200489308	1	318	3.13689	3.80865e-07	1.05205	-	ROHU_015946[nr]	-	Hcfc2	67933
AMEX60DD027522	C2	chr3p3	23385211	22854877	2	81	2.06236	3.84086e-07	0.445061	ENSMUSG00000027403	LOC115476542[nr]|TGM6[hs]	Tgm6	NA	NA
AMEX60DD022862	C2	chr2p4	249700279	249700635	1	512	3.2007	3.91376e-07	0.438507	-	AMEX60DD022862	-	NA	NA
AMEX60DD042865	C2	chr6p3	273086503	273085078	2	370	1.63251	3.92301e-07	0.489024	-	AMEX60DD042865	-	NA	NA
AMEX60DD041875	C2	chr6p2	30267609	30270825	1	40	1.72803	3.92656e-07	0.980446	-	AMEX60DD041875	-	NA	NA
AMEX60DD032110	C2	chr3q4	262326364	262326723	1	792	3.41608	3.92808e-07	0.543071	-	AMEX60DD032110	-	NA	NA
AMEX60DD027849	C2	chr3p3	173862500	173605631	2	408	1.60161	3.93881e-07	0.477074	ENSMUSG00000025877	HK3[nr]|HK2[hs]	Hk3	NA	NA
AMEX60DD008927	C2	chr13p3	33595690	33635899	1	82	3.14008	3.96702e-07	0.314307	ENSMUSG00000000562	LOC115074256[nr]|ADORA3[hs]	Adora3	Adora3	109905
AMEX60DD030024	C2	chr3q2	202396368	202701554	1	528	2.21928	4.05146e-07	0.53491	-	IL12B	-	NA	NA
AMEX60DD003703	C2	chr11p3	25747107	25501230	2	47	2.80572	4.24447e-07	0.395697	-	AMEX60DD003703	-	NA	NA
AMEX60DD054066	C2	chr9p3	22733289	21220900	2	53	0.773717	4.26811e-07	0.930382	ENSMUSG00000020817	RABEP1	Rabep1	Rabep1	54189
AMEX60DD015996	C2	chr1p4	80503119	80830587	1	250	2.20661	4.27142e-07	0.456098	-	LOC115374818[nr]	-	NA	NA
AMEX60DD037861	C2	chr5p3	46128858	44147231	2	76	2.03305	4.27142e-07	0.4879	-	LOC115094262[nr]|MLLT10[hs]	-	Mllt10	17354
AMEX60DD054188	C2	chr9p3	82918118	83150414	1	174	2.92602	4.27142e-07	0.322448	ENSMUSG00000015950	NCF1[nr]	Ncf1	Ncf1	114674
AMEX60DD046367	C2	chr6q4	210123310	211056053	1	393	1.33961	4.31014e-07	0.773536	-	LOC115087992[nr]|DOCK2[hs]	-	NA	NA
AMEX60DD028316	C2	chr3p4	83575049	83459775	2	303	5.62071	4.37977e-07	0.227123	-	C6H16ORF54[nr]	-	AI467606	101602
AMEX60DD000806	C2	chr10p2	139319687	139323234	1	255	5.55487	4.46811e-07	0.689665	-	AMEX60DD000806	-	NA	NA
AMEX60DD029423	C2	chr3q1	373145582	373319068	1	838	2.88982	4.47591e-07	0.263264	-	LOC115482481[nr]|ZNF300[hs]	-	NA	NA
AMEX60DD010935	C2	chr13q4	58833426	58985813	1	381	0.895767	4.53004e-07	0.561038	-	PPP1R18	-	NA	NA
AMEX60DD031779	C2	chr3q4	164291737	164287499	2	461	3.78847	4.64391e-07	0.3432	-	AMEX60DD031779	-	NA	NA
AMEX60DD019442	C2	chr1q4	26333418	26412416	1	58	1.52615	4.67409e-07	0.40601	-	AMEX60DD019442	-	NA	NA
AMEX60DD014545	C2	chr1p2	325746504	326041079	1	1093	3.47557	4.67619e-07	0.464243	-	LOC115638774[nr]	-	NA	NA
AMEX60DD043407	C2	chr6p4	152387410	152387681	1	250	2.59302	4.79425e-07	1.6264	-	AMEX60DD043407	-	NA	NA
AMEX60DD027004	C2	chr3p2	63342248	62868897	2	137	1.86585	4.87687e-07	0.576378	ENSMUSG00000038751	PTK6	Ptk6	Ptk6	20459
AMEX60DD032900	C2	chr4p2	33073875	32728575	2	76	2.47226	4.87687e-07	0.275356	-	LOC115088121[nr]|CYP2C19[hs]	-	NA	NA
AMEX60DD055519	C2	chr9q2	180062548	180435699	1	378	0.824792	4.97693e-07	0.631503	-	LOC100083243[nr]|AHR[hs]	-	Ahr	11622
AMEX60DD022596	C2	chr2p4	127034828	126508742	2	246	1.39803	5.06595e-07	0.378061	ENSMUSG00000032561	ACP3[nr]	Acpp	NA	NA
AMEX60DD002616	C2	chr10q2	90467664	90840200	1	143	1.74529	5.28197e-07	0.490613	ENSMUSG00000026255	EFHD1	Efhd1	Efhd1	26987
AMEX60DD015752	C2	chr1p4	1513339	1401935	2	8	3.24281	5.40285e-07	0.340194	-	LOC115078134[nr]|SLAMF8[hs]	-	Slamf8	240916
AMEX60DD001912	C2	chr10p4	147757811	147843932	1	257	3.09389	5.51781e-07	0.216519	ENSMUSG00000036353	P2RY12	P2ry12	P2ry12	70839
AMEX60DD007240	C2	chr12q2	19206320	19109933	2	61	2.14817	5.51781e-07	0.317215	-	CD5[nr]|DMBT1[hs]	-	NA	NA
AMEX60DD038300	C2	chr5p3	298992578	298153397	2	515	2.2396	5.51781e-07	0.580288	ENSMUSG00000039109	F13A1[hs]	F13a1	F13a1	74145
AMEX60DD019897	C2	chr1q4	216919674	216919285	2	513	1.84219	5.54243e-07	0.50938	-	AMEX60DD019897	-	NA	NA
AMEX60DD020885	C2	chr2p1	325048318	324035724	2	668	1.06806	5.64908e-07	1.09154	ENSMUSG00000030766	ARHGAP17	Arhgap17	Arhgap17	70497
AMEX60DD018238	C2	chr1q2	213929948	213930158	1	513	2.11808	5.65476e-07	1.53702	-	ROHU_028348[nr]|LC27[hs]	-	NA	NA
AMEX60DD029440	C2	chr3q1	387126049	387876029	1	855	1.81998	5.71379e-07	0.502405	ENSMUSG00000022469	RAPGEF3	Rapgef3	Rapgef3	223864
AMEX60DD001909	C2	chr10p4	146734683	146903248	1	254	3.51048	5.78876e-07	0.194955	-	IGSF10	-	NA	NA
AMEX60DD038126	C2	chr5p3	201088517	201079545	2	341	1.82842	6.04962e-07	0.73701	-	LOC100336538[nr]	-	NA	NA
AMEX60DD050613	C2	chr8p1	131122259	131537662	1	389	1.53518	6.14857e-07	0.564836	-	RAB14[nr]	-	NA	NA
AMEX60DD027987	C2	chr3p3	229099193	229057437	2	546	2.52324	6.22975e-07	0.161456	-	AMEX60DD027987	-	NA	NA
AMEX60DD026432	C2	chr3p1	34520007	34329858	2	138	3.19939	6.31871e-07	0.287069	-	LOC115468295[nr]|TRIM4[hs]	-	NA	NA
AMEX60DD017254	C2	chr1q1	145384209	145716714	1	360	2.24047	6.55394e-07	0.453362	-	DUSP22A.L[nr]|DUSP15[hs]	-	Dusp22	11607
AMEX60DD018570	C2	chr1q3	9849414	9849021	2	16	2.96283	6.68296e-07	0.379548	-	AMEX60DD018570	-	NA	NA
AMEX60DD011532	C2	chr14q1	62895024	62895309	1	118	3.06921	6.70532e-07	0.367873	-	AMEX60DD011532	-	NA	NA
AMEX60DD002631	C2	chr10q2	96472741	96471761	2	158	1.59546	6.7301e-07	1.41601	-	LOC116043362[nr]	-	NA	NA
AMEX60DD034340	C2	chr4p4	185753138	185562088	2	328	1.75542	6.81029e-07	0.328008	ENSMUSG00000039232	STX11	Stx11	Stx11	74732
AMEX60DD037566	C2	chr5p2	192724759	192315309	2	303	2.41512	6.95892e-07	0.396523	ENSMUSG00000052821	CYSLTR1	Cysltr1	NA	NA
AMEX60DD042059	C2	chr6p2	126388782	126390230	1	224	2.80107	6.97165e-07	0.859276	-	AMEX60DD042059	-	NA	NA
AMEX60DD001662	C2	chr10p4	3455962	2359788	2	7	1.11151	6.98008e-07	1.08566	-	MCF2L2	-	Mcf2l	17207
AMEX60DD036960	C2	chr5p1	87898958	87847939	2	219	2.02305	7.24064e-07	0.191223	-	AMEX60DD036960	-	Dcbld2	73379
AMEX60DD034269	C2	chr4p4	147797709	147564230	2	257	1.71771	7.35053e-07	0.431943	ENSMUSG00000019832	RAB32.S[nr]|RAB32[hs]	Rab32	Rab32	215772
AMEX60DD012140	C2	chr14q4	24579148	24056869	2	58	1.17241	7.40258e-07	0.915937	ENSMUSG00000027351	SPRED1	Spred1	Spred1	108168832
AMEX60DD026953	C2	chr3p2	38540750	38374448	2	86	1.74112	7.41205e-07	0.260959	-	LOC104558801[nr]|SLCO4A1[hs]	-	Slco4a1	108115
AMEX60DD029627	C2	chr3q2	46105166	45692648	2	131	2.06413	7.47026e-07	0.320264	-	BIN2	-	Foxp1	108655
AMEX60DD016345	C2	chr1p4	195430388	195374513	2	599	1.42704	7.5605e-07	0.116724	-	LOC115426258[nr]|HARBI1[hs]	-	NA	NA
AMEX60DD029422	C2	chr3q1	372795470	373052746	1	837	2.20841	7.64645e-07	0.480399	-	LOC103174499[nr]|TRIM27[hs]	-	NA	NA
AMEX60DD001446	C2	chr10p3	177367645	177371198	1	343	1.66159	7.81204e-07	1.19253	-	ROHU_028321[nr]	-	Matn3	17775
AMEX60DD055849	C2	chr9q3	108675812	108677173	1	152	1.48483	7.93455e-07	0.869378	-	AMEX60DD055849	-	NA	NA
AMEX60DD026576	C2	chr3p1	94415824	94416046	1	282	7.77491	8.37005e-07	0.445845	-	AMEX60DD026576	-	NA	NA
AMEX60DD029478	C2	chr3q1	405622608	406174800	1	893	1.77295	8.66236e-07	0.42319	-	NFE2	-	NA	NA
AMEX60DD052275	C2	chr8q2	21887134	22033465	1	54	4.07997	8.67435e-07	0.296924	-	Y1Q_0005248[nr]	-	NA	NA
AMEX60DD036354	C2	chr4q4	91620513	91613753	2	146	1.62672	8.74188e-07	0.339992	-	LOC115082470[nr]|KCNK5[hs]	-	NA	NA
AMEX60DD043683	C2	chr6p4	297515181	297102201	2	526	1.48387	9.06437e-07	0.465691	ENSMUSG00000029426	SCARB2	Scarb2	Scarb2	269113
AMEX60DD004420	C2	chr11q1	199820248	200011522	1	386	1.79333	9.13947e-07	0.485859	-	RPLP2[nr]	-	Rplp2	67186
AMEX60DD000638	C2	chr10p2	41288134	41589451	1	87	1.61807	9.309e-07	0.46982	ENSMUSG00000029449	ASZ78_002063[nr]|RHOF[hs]	Rhof	Rhof	23912
AMEX60DD021941	C2	chr2p3	170991250	170131742	2	302	1.31942	9.45753e-07	0.891511	-	SKAP2	-	NA	NA
AMEX60DD043596	C2	chr6p4	268332562	268256447	2	439	1.9088	9.49259e-07	0.428237	-	PRAG1	-	NA	NA
AMEX60DD012636	C2	chr1p1	60106718	60004765	2	331	2.26516	9.51672e-07	0.205333	-	AMEX60DD012636	-	NA	NA
AMEX60DD038127	C2	chr5p3	201094127	201094589	1	342	1.73992	9.56044e-07	1.46933	-	LOC116043362[nr]	-	NA	NA
AMEX60DD042499	C2	chr6p3	7273968	7466665	1	3	1.50442	9.74714e-07	0.601617	ENSMUSG00000021614	LOC104371679[nr]|VCAN[hs]	Vcan	Vcan	13003
AMEX60DD047700	C2	chr7p3	71258542	70896271	2	139	1.81556	9.77896e-07	0.301313	ENSMUSG00000031497	TNFSF13B	Tnfsf13b	Tnfsf13b	24099
AMEX60DD040033	C2	chr5q3	26442483	26686357	1	32	2.25935	9.80931e-07	0.309722	ENSMUSG00000028238	ATP6V0D2[nr]|ATP6V0D1[hs]	Atp6v0d2	Atp6v0d1	70796
AMEX60DD035173	C2	chr4q2	20511857	21256210	1	31	1.19767	9.89819e-07	0.567284	-	TAGAP	-	Tagap	68655
AMEX60DD009493	C2	chr13q1	64772293	64771715	2	235	1.72106	9.96895e-07	0.963289	-	AMEX60DD009493	-	NA	NA
AMEX60DD053732	C2	chr9p2	416900	352758	2	4	2.46272	1.00173e-06	0.220331	-	EOD39_22133[nr]	-	Parp11	101187
AMEX60DD053837	C2	chr9p2	39341711	39586556	1	109	1.87565	1.00733e-06	0.322315	-	MFRP	-	Mfrp	53376
AMEX60DD016422	C2	chr1p4	212833687	212753682	2	676	2.22344	1.01588e-06	0.342074	-	NAT14	-	Nat14	269854
AMEX60DD015409	C2	chr1p3	319595443	319276069	2	810	3.3236	1.0164e-06	0.374155	-	XAF1	-	Xaf1	327959
AMEX60DD031946	C2	chr3q4	218707366	218615772	2	628	2.10636	1.03418e-06	0.304765	ENSMUSG00000040883	TMEM205	Tmem205	NA	NA
AMEX60DD016035	C2	chr1p4	91932330	91857010	2	289	3.30514	1.04643e-06	0.324542	-	AMEX60DD016035	-	NA	NA
AMEX60DD025005	C2	chr2q3	128232467	127783962	2	328	2.37271	1.06077e-06	0.59911	ENSMUSG00000024070	PRKD3.L[nr]|PRKD3[hs]	Prkd3	Prkd3	73694
AMEX60DD051241	C2	chr8p3	94253293	94040709	2	222	2.97641	1.0658e-06	0.303697	ENSMUSG00000023571	C1QTNF12	C1qtnf12	NA	NA
AMEX60DD036605	C2	chr4q4	198669757	198670092	1	397	1.41446	1.06681e-06	1.88385	-	AMEX60DD036605	-	NA	NA
AMEX60DD025165	C2	chr2q3	187323897	187323638	2	488	2.26568	1.07088e-06	0.438575	-	AMEX60DD025165	-	NA	NA
AMEX60DD000825	C2	chr10p2	145759680	145759214	2	274	2.65713	1.10869e-06	0.831006	-	XELAEV_18029838MG[nr]	-	NA	NA
AMEX60DD027572	C2	chr3p3	45341534	46300606	1	131	1.1689	1.13314e-06	1.12013	-	PREX1	-	Prkn	50873
AMEX60DD025634	C2	chr2q4	53807860	53972376	1	149	2.2966	1.13584e-06	0.539881	-	LOC115463531[nr]|SLC25A20[hs]	-	Slc25a20	23807
AMEX60DD030368	C2	chr3q2	402270144	402268296	2	872	1.99046	1.1637e-06	0.439278	-	AMEX60DD030368	-	NA	NA
AMEX60DD002600	C2	chr10q2	85774274	85225502	2	127	2.22252	1.18224e-06	0.323184	ENSMUSG00000037406	HTRA4[nr]|HTRA1[hs]	Htra4	Htra1	101476
AMEX60DD027488	C2	chr3p3	15522149	15280589	2	47	2.18059	1.21799e-06	0.202249	-	DR999_PMT15446[nr]	-	NA	NA
AMEX60DD028312	C2	chr3p4	83027966	83035964	1	298	3.83419	1.22672e-06	0.359509	-	SPN	-	NA	NA
AMEX60DD003316	C2	chr11p1	5658238	5659420	1	36	4.59216	1.26157e-06	0.300703	-	AMEX60DD003316	-	NA	NA
AMEX60DD036955	C2	chr5p1	87220877	87248308	1	214	1.75966	1.30156e-06	0.204481	-	AMEX60DD036955	-	NA	NA
AMEX60DD042434	C2	chr6p2	328980946	328834161	2	599	1.49335	1.30557e-06	0.34909	-	AMEX60DD042434	-	NA	NA
AMEX60DD024655	C2	chr2q2	402865763	402866029	1	786	2.8973	1.33967e-06	0.565	-	LOC106702022[nr]	-	NA	NA
AMEX60DD024652	C2	chr2q2	400474827	400415637	2	783	1.50392	1.37076e-06	0.825742	-	AMEX60DD024652	-	Bbc3	170770
AMEX60DD004393	C2	chr11q1	192652536	192951572	1	359	3.7209	1.37146e-06	0.342022	-	LOC106494855[nr]|MFHAS1[hs]	-	Mfhas1	52065
AMEX60DD053472	C2	chr9p1	12455994	12918422	1	31	0.961823	1.40956e-06	0.535292	ENSMUSG00000032020	UBASH3B	Ubash3b	Ubash3b	72828
AMEX60DD038951	C2	chr5q1	60275561	60272798	2	122	1.66774	1.4264e-06	1.03162	-	AMEX60DD038951	-	Dnajc13	252837
AMEX60DD054242	C2	chr9p3	111059465	111828968	1	228	1.60423	1.45033e-06	0.698548	ENSMUSG00000005373	MLXIPL[nr]	Mlxipl	Mlxipl	58805
AMEX60DD018503	C2	chr1q2	364168939	364168685	2	779	3.34374	1.45271e-06	0.584347	-	AMEX60DD018503	-	NA	NA
AMEX60DD035460	C2	chr4q2	200487841	200485553	2	319	3.102	1.4586e-06	0.676323	-	LOC114112675[nr]	-	NA	NA
AMEX60DD051016	C2	chr8p2	211834442	211839278	1	394	5.77468	1.50732e-06	0.34325	-	AMEX60DD051016	-	NA	NA
AMEX60DD053723	C2	chr9p1	104921650	105201909	1	282	3.61352	1.53661e-06	0.202663	-	AMEX60DD053723	-	Igsf5	72058
AMEX60DD038400	C2	chr5p4	51800532	51607498	2	93	2.45747	1.54797e-06	0.422335	ENSMUSG00000060147	LOC115085004[nr]|SERPINB6[hs]	Serpinb6a	Serpinb6a	20719
AMEX60DD038623	C2	chr5p4	198841405	199107618	1	316	2.30959	1.54797e-06	0.418509	-	DR999_PMT04293[nr]|TNFRSF11A[hs]	-	Tnfrsf11a	100042023
AMEX60DD033858	C2	chr4p3	260686141	260681692	2	440	2.4385	1.5692e-06	0.888366	-	LOC113837993[nr]	-	Cc2d2a	231214
AMEX60DD032046	C2	chr3q4	249935193	249934962	2	728	2.15962	1.57076e-06	1.4083	-	AMEX60DD032046	-	NA	NA
AMEX60DD011427	C2	chr14q1	12650325	13767266	1	13	1.22926	1.57495e-06	0.677898	-	DR999_PMT00447[nr]|SYNE3[hs]	-	Syne3	212073
AMEX60DD017134	C2	chr1q1	93140467	93200790	1	240	2.43236	1.58672e-06	0.31493	ENSMUSG00000006519	CYBA	Cyba	Cyba	234836
AMEX60DD031313	C2	chr3q3	410764269	411507637	1	906	1.01339	1.58762e-06	0.300773	-	FAAP100	-	NA	NA
AMEX60DD003992	C2	chr11p4	67067989	66148537	2	146	1.16654	1.61196e-06	0.805063	ENSMUSG00000032312	CSK	Csk	Csk	12988
AMEX60DD020393	C2	chr2p1	96479642	96433222	2	176	1.50529	1.6364e-06	0.36045	-	AMEX60DD020393	-	NA	NA
AMEX60DD050689	C2	chr8p2	22195997	22075573	2	67	1.446	1.67605e-06	0.721628	ENSMUSG00000026923	NOTCH-1[nr]|NOTCH1[hs]	Notch1	NA	NA
AMEX60DD027524	C2	chr3p3	23491644	23493270	1	83	3.15531	1.71119e-06	0.237198	-	AMEX60DD027524	-	NA	NA
AMEX60DD042316	C2	chr6p2	276480830	279225499	1	481	0.782803	1.76059e-06	0.665642	ENSMUSG00000021686	AP3B1	Ap3b1	Ap3b1	11774
AMEX60DD024283	C2	chr2q2	230481383	230270208	2	414	1.86372	1.76169e-06	0.382272	-	RINL[nr]|RIN3[hs]	-	NA	NA
AMEX60DD003081	C2	chr10q4	27725635	28151408	1	72	1.25187	1.77717e-06	0.681066	ENSMUSG00000035629	RUBCN	Rubcn	Rubcn	100502698
AMEX60DD032062	C2	chr3q4	253007085	252836864	2	744	1.49345	1.77759e-06	0.427624	ENSMUSG00000026470	STX10	Stx6	Stx6	58244
AMEX60DD026532	C2	chr3p1	81072294	81317058	1	238	1.3176	1.77903e-06	0.458783	-	LOC115078466[nr]	-	Bcas2	68183
AMEX60DD031387	C2	chr3q4	28518278	28735483	1	69	2.18979	1.79502e-06	0.320965	ENSMUSG00000005043	SGSH	Sgsh	Sgsh	170720
AMEX60DD046639	C2	chr6q4	259804835	259892690	1	665	2.85085	1.8019e-06	0.274368	-	DOK1	-	Dok1	13448
AMEX60DD030009	C2	chr3q2	197449037	197330707	2	513	1.45451	1.8288e-06	0.214934	-	AMEX60DD030009	-	NA	NA
AMEX60DD041753	C2	chr6p1	214753150	214759868	1	579	2.69499	1.82956e-06	0.208618	-	M91_15199[nr]|LOC100130764[hs]	-	NA	NA
AMEX60DD000457	C2	chr10p1	142203605	142031884	2	457	2.56522	1.85031e-06	0.280855	ENSMUSG00000002059	RAB36	Rab34	Rab34	68385
AMEX60DD055909	C2	chr9q3	157714299	157905043	1	212	1.22503	1.8953e-06	0.664738	ENSMUSG00000026872	ZEB2	Zeb2	NA	NA
AMEX60DD019905	C2	chr1q4	218515342	218692644	1	521	2.06893	1.91352e-06	0.272587	-	LOC115471977[nr]	-	NA	NA
AMEX60DD005589	C2	chr11q3	289174457	289141816	2	467	5.89466	1.92689e-06	0.171652	-	LOC110086200[nr]|FCN1[hs]	-	NA	NA
AMEX60DD006873	C2	chr12q1	64449986	64697514	1	113	2.33138	1.93144e-06	0.214806	-	AMEX60DD006873	-	NA	NA
AMEX60DD023272	C2	chr2q1	59066080	59053941	2	213	2.00573	1.93821e-06	0.738029	-	LOC100336617[nr]	-	NA	NA
AMEX60DD010483	C2	chr13q3	96989530	97168609	1	361	1.20748	1.94313e-06	0.30308	ENSMUSG00000028344	INVS	Invs	Invs	16348
AMEX60DD044221	C2	chr6q1	218315737	218457721	1	402	5.64058	1.96762e-06	0.232736	ENSMUSG00000023057	FABP2	Fabp2	NA	NA
AMEX60DD016402	C2	chr1p4	207489147	207490224	1	656	3.80584	1.98796e-06	0.534679	-	AMEX60DD016402	-	NA	NA
AMEX60DD016411	C2	chr1p4	209844618	210062943	1	665	3.86418	1.99433e-06	0.179196	-	LOC103280146[nr]	-	NA	NA
AMEX60DD037773	C2	chr5p2	354358131	354358358	1	510	5.57388	2.00411e-06	0.417691	-	AMEX60DD037773	-	NA	NA
AMEX60DD008864	C2	chr13p3	10646005	11013781	1	19	2.19101	2.00646e-06	0.368607	-	PTPN22	-	Ptpn22	19260
AMEX60DD043672	C2	chr6p4	292530024	292630896	1	515	1.49608	2.01623e-06	0.0999734	-	LOC115080730[nr]	-	Cxcl9	19023
AMEX60DD013911	C2	chr1p2	94148252	93975643	2	459	1.91948	2.08922e-06	0.399429	-	CCDC194[nr]	-	NA	NA
AMEX60DD034324	C2	chr4p4	173527534	173528668	1	312	1.63616	2.08922e-06	1.05649	-	CHK1[nr]	-	NA	NA
AMEX60DD023271	C2	chr2q1	59049542	59060342	1	208	1.83646	2.15519e-06	0.848734	-	D9C73_028471[nr]|LOC100289269[hs]	-	NA	NA
AMEX60DD028419	C2	chr3p4	117106306	116974279	2	406	1.99893	2.16093e-06	0.271877	-	AMEX60DD028419	-	NA	NA
AMEX60DD028585	C2	chr3p4	199428150	199934165	1	572	1.2814	2.26623e-06	0.554648	ENSMUSG00000027602	MAP1LC3A	Map1lc3a	NA	NA
AMEX60DD034339	C2	chr4p4	184883254	182878011	2	327	0.880002	2.27421e-06	1.15806	ENSMUSG00000019820	LOC115465822[nr]|UTRN[hs]	Utrn	Utrn	22288
AMEX60DD043877	C2	chr6q1	30168617	29239641	2	58	0.789359	2.36121e-06	0.7781	-	WDFY3	-	Wdfy3	72145
AMEX60DD048520	C2	chr7q1	51323607	51146898	2	90	4.18089	2.36121e-06	0.326276	ENSMUSG00000044583	TLR7[hs]	Tlr7	NA	NA
AMEX60DD034845	C2	chr4q1	112385074	112229037	2	236	3.06467	2.3865e-06	0.398258	ENSMUSG00000050473	SLC35D3	Slc35d3	NA	NA
AMEX60DD014628	C2	chr1p3	7179475	7228107	1	29	3.73673	2.38785e-06	0.35246	-	DR999_PMT19944[nr]|APCS[hs]	-	NA	NA
AMEX60DD046250	C2	chr6q4	161754120	162040990	1	276	1.73414	2.42706e-06	0.351935	-	SIGLEC1	-	Tmem201	230917
AMEX60DD026702	C2	chr3p1	119995490	119896306	2	409	1.1774	2.43536e-06	0.0745685	ENSMUSG00000022132	CLDN10	Cldn10	Cldn10	58187
AMEX60DD006170	C2	chr11q4	183291147	183069575	2	505	1.72058	2.44315e-06	0.507751	-	LOC100085192[nr]|CYRIB[hs]	-	Cyrib	223601
AMEX60DD016437	C2	chr1p4	215412393	215655862	1	691	2.18377	2.44315e-06	0.305239	-	AMEX60DD016437	-	NA	NA
AMEX60DD020011	C2	chr1q4	246527579	246527131	2	627	5.6685	2.46263e-06	0.586611	-	AMEX60DD020011	-	NA	NA
AMEX60DD035483	C2	chr4q2	215862649	218756579	1	341	0.779887	2.47073e-06	1.29798	ENSMUSG00000037110	RALGAPA2	Ralgapa2	Ralgapa2	241694
AMEX60DD023228	C2	chr2q1	48480960	47989521	2	167	0.913815	2.48306e-06	1.09777	ENSMUSG00000030272	CAMK1	Camk1	Camk1	18294
AMEX60DD028507	C2	chr3p4	157324523	157282217	2	494	1.66658	2.49384e-06	0.601395	-	SDC4	-	Sdc4	20971
AMEX60DD007241	C2	chr12q2	19282115	19282506	1	62	4.80418	2.49489e-06	0.284699	-	AMEX60DD007241	-	NA	NA
AMEX60DD044261	C2	chr6q1	230102078	229327663	2	442	1.25961	2.51669e-06	0.44982	-	BANK1	-	NA	NA
AMEX60DD009008	C2	chr13p3	53812069	53417657	2	163	1.01555	2.63798e-06	1.11417	ENSMUSG00000026425	SRGAP2	Srgap2	Srgap1	117600
AMEX60DD018092	C2	chr1q2	160179577	160158893	2	368	4.43826	2.69173e-06	0.22054	-	AMEX60DD018092	-	Wscd2	320916
AMEX60DD052274	C2	chr8q2	21724578	21785052	1	53	3.76128	2.69173e-06	0.171061	-	LOC115095564[nr]|SFTPA2B[hs]	-	Rbm20	73713
AMEX60DD030057	C2	chr3q2	211413954	211412025	2	561	1.77121	2.69214e-06	1.06445	-	LOC310926[nr]	-	Eppk1	223650
AMEX60DD014071	C2	chr1p2	156968702	156969038	1	619	2.75717	2.74476e-06	0.391493	-	AMEX60DD014071	-	NA	NA
AMEX60DD030623	C2	chr3q3	88895187	88894969	2	216	3.89361	2.74537e-06	0.411342	-	AMEX60DD030623	-	NA	NA
AMEX60DD055460	C2	chr9q2	158706290	158711871	1	319	1.69933	2.77627e-06	0.840787	-	LOC114112644[nr]	-	NA	NA
AMEX60DD016693	C2	chr1p4	316351382	317175519	1	947	1.06494	2.77953e-06	0.587595	ENSMUSG00000030421	URI1	Uri1	Uri1	19777
AMEX60DD021370	C2	chr2p2	225730937	225731177	1	442	1.10544	2.82624e-06	0.3271	-	AMEX60DD021370	-	NA	NA
AMEX60DD028901	C2	chr3q1	170851846	170512149	2	316	1.95982	2.82624e-06	0.531278	-	AMEX60DD028901	-	NA	NA
AMEX60DD044469	C2	chr6q1	346125324	346019834	2	650	1.71427	2.85824e-06	0.37093	-	LOC106944734[nr]	-	NA	NA
AMEX60DD007993	C2	chr12q3	248626486	248579901	2	396	1.8902	2.8748e-06	0.158116	-	AB205_0109740[nr]|PAX6[hs]	-	NA	NA
AMEX60DD027042	C2	chr3p2	80125132	80124852	2	175	2.83958	2.90071e-06	0.389108	-	Y1Q_0017852[nr]|TMEM161B[hs]	-	NA	NA
AMEX60DD017109	C2	chr1q1	87120739	86695739	2	215	0.901323	2.91928e-06	0.547085	-	AMEX60DD017109	-	NA	NA
AMEX60DD041358	C2	chr6p1	27777398	27657417	2	184	2.77527	2.93444e-06	0.354757	-	LOC115081290[nr]	-	Klrb1	100043861
AMEX60DD049864	C2	chr7q4	37489741	36489305	2	90	0.944251	2.95395e-06	1.04971	ENSMUSG00000032737	INPPL1	Inppl1	NA	NA
AMEX60DD011780	C2	chr14q2	85665315	85736870	1	144	2.02244	2.97919e-06	0.144836	-	AMEX60DD011780	-	NA	NA
AMEX60DD049901	C2	chr7q4	49995795	49997058	1	127	2.36845	3.01039e-06	0.876665	-	AMEX60DD049901	-	NA	NA
AMEX60DD009888	C2	chr13q2	87469354	87532821	1	199	1.4835	3.05925e-06	0.259164	-	LOC107397382[nr]|FAM200A[hs]	-	Ankrd37	654824
AMEX60DD053988	C2	chr9p2	97242329	97757034	1	260	2.61566	3.07298e-06	0.246802	-	LOC115482231[nr]|NXPE1[hs]	-	NA	NA
AMEX60DD041447	C2	chr6p1	53639667	53535680	2	273	3.64652	3.08024e-06	0.258434	-	CD300C[nr]|CD300LF[hs]	-	Cd300c2	217303
AMEX60DD036899	C2	chr5p1	53065994	52829726	2	158	1.8473	3.11617e-06	0.274299	-	LOC102359145[nr]|ARAP1[hs]	-	NA	NA
AMEX60DD000737	C2	chr10p2	108895749	108896185	1	186	6.2037	3.13531e-06	0.280117	-	AMEX60DD000737	-	NA	NA
AMEX60DD017255	C2	chr1q1	145482040	145481722	2	361	1.92473	3.16526e-06	0.393861	-	AMEX60DD017255	-	NA	NA
AMEX60DD007284	C2	chr12q2	27065654	27096870	1	105	2.04751	3.23008e-06	0.227252	-	AMEX60DD007284	-	NA	NA
AMEX60DD008699	C2	chr13p2	14376519	14407748	1	59	5.56522	3.23306e-06	0.292208	-	LOC115459705[nr]	-	Bcl2l14	14011
AMEX60DD032209	C2	chr3q4	279696854	279552855	2	892	4.57476	3.43692e-06	0.290918	-	LOC102748045[nr]|VAV1[hs]	-	NA	NA
AMEX60DD043794	C2	chr6p4	354656676	354786187	1	637	3.76999	3.47619e-06	0.293145	-	AMEX60DD043794	-	NA	NA
AMEX60DD024258	C2	chr2q2	218322139	218847715	1	389	1.90953	3.5429e-06	0.300503	-	LOC101940183[nr]	-	Tenm4	23966
AMEX60DD041951	C2	chr6p2	72462385	72258462	2	116	2.85658	3.69717e-06	0.283333	-	C9	-	NA	NA
AMEX60DD045168	C2	chr6q2	410521134	410501759	2	630	1.50521	3.80077e-06	0.353656	-	AMEX60DD045168	-	NA	NA
AMEX60DD036154	C2	chr4q3	365428196	365437257	1	479	2.83909	3.83435e-06	0.769851	ENSMUSG00000039377	HLX-1[nr]|HLX[hs]	Hlx	Hlx	63953
AMEX60DD051617	C2	chr8p4	107845542	108026353	1	201	1.70101	3.89321e-06	0.594313	ENSMUSG00000025225	NFKB2	Nfkb2	Nfkb2	18034
AMEX60DD026577	C2	chr3p1	95044426	95405557	1	283	2.04772	3.93385e-06	0.409333	-	LOC115078355[nr]	-	NA	NA
AMEX60DD001444	C2	chr10p3	177366612	177362861	2	344	1.57211	4.00703e-06	1.14497	-	LOC100336636[nr]	-	NA	NA
AMEX60DD017156	C2	chr1q1	101814578	101816902	1	262	3.44186	4.02054e-06	0.680065	-	LOC113837993[nr]	-	NA	NA
AMEX60DD042866	C2	chr6p3	273085323	274836219	1	369	1.16011	4.05414e-06	0.930708	ENSMUSG00000024535	SNX24	Snx24	Snx24	69226
AMEX60DD007290	C2	chr12q2	28845628	29022944	1	111	1.66204	4.11889e-06	0.502992	ENSMUSG00000001750	TCIRG1	Tcirg1	Tcirg1	12660
AMEX60DD052111	C2	chr8q1	187113673	187278528	1	296	1.95153	4.12063e-06	0.368346	ENSMUSG00000066026	DHRS3	Dhrs3	Dhrs3	20148
AMEX60DD021974	C2	chr2p3	188095290	188096085	1	335	1.84197	4.1591e-06	1.4315	-	CDH1D[nr]	-	Bmpr1a	12166
AMEX60DD046910	C2	chr7p1	58053230	58099005	1	218	2.5873	4.16404e-06	0.406934	-	AV530_012428[nr]|CSTB[hs]	-	Cstb	18114
AMEX60DD043792	C2	chr6p4	354786677	354444598	2	636	2.67073	4.17371e-06	0.458487	-	AMEX60DD043792	-	NA	NA
AMEX60DD006977	C2	chr12q1	107302277	107298439	2	217	3.00804	4.19945e-06	0.374335	-	AMEX60DD006977	-	NA	NA
AMEX60DD016414	C2	chr1p4	210847826	210848093	1	668	4.44406	4.23846e-06	0.378008	-	AMEX60DD016414	-	NA	NA
AMEX60DD040314	C2	chr5q3	198337594	197067504	2	313	1.03466	4.30781e-06	0.457041	ENSMUSG00000038736	NUDCD1	Nudcd1	Nudcd1	22045
AMEX60DD020115	C2	chr1q4	279628390	279207935	2	732	2.0051	4.35231e-06	0.256456	-	LOC107106186[nr]	-	NA	NA
AMEX60DD025619	C2	chr2q4	46906292	47932595	1	134	1.1561	4.35231e-06	0.817667	-	IRAK1.L[nr]	-	Irak1	15161
AMEX60DD029792	C2	chr3q2	110484572	110543548	1	296	2.31932	4.4464e-06	0.268961	-	AMEX60DD029792	-	NA	NA
AMEX60DD019443	C2	chr1q4	26360243	26387764	1	59	1.50406	4.5537e-06	0.485581	-	LOC108176166[nr]|LOC100289269[hs]	-	NA	NA
AMEX60DD027876	C2	chr3p3	188448192	188455606	1	435	2.99576	4.56735e-06	0.344018	-	LOC112540305[nr]|GPR17[hs]	-	NA	NA
AMEX60DD028813	C2	chr3q1	136502768	137153131	1	228	0.943763	4.73651e-06	0.902707	ENSMUSG00000024431	GR[nr]|NR3C1[hs]	Nr3c1	Nr3c1	14815
AMEX60DD028683	C2	chr3q1	64736589	65256521	1	98	1.05948	4.77837e-06	0.585679	ENSMUSG00000027646	SRC	Src	NA	NA
AMEX60DD044107	C2	chr6q1	154696631	154931507	1	288	2.52928	4.7878e-06	0.25216	ENSMUSG00000006360	LOC115653972[nr]|CRIP2[hs]	Crip1	NA	NA
AMEX60DD011726	C2	chr14q2	40329237	41435096	1	90	0.759332	4.79008e-06	0.51038	ENSMUSG00000020974	POLE2	Pole2	Pole2	18974
AMEX60DD027716	C2	chr3p3	121152987	121152713	2	275	2.20496	4.8074e-06	1.19775	-	CDH1D[nr]	-	NA	NA
AMEX60DD021181	C2	chr2p2	114136050	114111965	2	253	1.27264	4.84225e-06	0.924636	ENSMUSG00000029570	LFNG	Lfng	NA	NA
AMEX60DD001023	C2	chr10p2	249914984	249905992	2	474	2.03384	4.88812e-06	0.473536	-	LOC100336617[nr]	-	NA	NA
AMEX60DD040133	C2	chr5q3	93672030	93677142	1	131	2.464	4.9378e-06	0.590992	-	LOC113837993[nr]	-	NA	NA
AMEX60DD036956	C2	chr5p1	87348066	87347280	2	215	1.82922	4.95083e-06	0.420812	-	LOC108698892[nr]	-	NA	NA
AMEX60DD038121	C2	chr5p3	200061748	202332595	1	336	1.14814	4.97061e-06	0.530018	-	FSIP2	-	NA	NA
AMEX60DD020116	C2	chr1q4	279207951	279461213	1	731	5.96158	5.20532e-06	0.180444	-	LOC107106186[nr]	-	NA	NA
AMEX60DD022638	C2	chr2p4	145749878	145289967	2	288	1.20679	5.20532e-06	0.47674	ENSMUSG00000038058	NOD1	Nod1	Nod1	68235
AMEX60DD032081	C2	chr3q4	260043402	260052822	1	763	5.50348	5.37527e-06	0.326879	-	TNFSF9[nr]	-	Tnfsf9	21950
AMEX60DD009673	C2	chr13q1	127151108	126584811	2	415	1.74311	5.41568e-06	0.444239	ENSMUSG00000078619	SMARCD2	Smarcd2	Smarcd2	83796
AMEX60DD041321	C2	chr6p1	17087171	17087420	1	147	3.71632	5.51639e-06	0.385898	-	AMEX60DD041321	-	NA	NA
AMEX60DD001573	C2	chr10p3	251148710	250229067	2	471	1.16435	5.57651e-06	0.457708	ENSMUSG00000027695	PLD1	Pld1	Pld1	18805
AMEX60DD024511	C2	chr2q2	341270727	341884468	1	642	1.92822	5.62629e-06	0.384076	ENSMUSG00000025002	LOC115100816[nr]|CYP2F1[hs]	Cyp2c55	NA	NA
AMEX60DD002597	C2	chr10q2	84696950	84442732	2	124	1.29291	5.65628e-06	0.329397	-	AMEX60DD002597	-	NA	NA
AMEX60DD022640	C2	chr2p4	145984043	145833125	2	290	1.11745	5.68313e-06	0.217315	ENSMUSG00000002797	GGCT	Ggct	Ggct	107607
AMEX60DD003541	C2	chr11p2	37622252	37944134	1	73	1.44646	5.70717e-06	0.43973	-	LOC106551515[nr]|PCSK6[hs]	-	NA	NA
AMEX60DD048122	C2	chr7p4	62079700	62080231	1	126	1.94604	5.71606e-06	0.886976	-	WEE2-AS1[hs]	-	Bnc1	12173
AMEX60DD052522	C2	chr8q2	138664919	138020594	2	301	2.0213	5.71606e-06	0.468153	ENSMUSG00000024781	LOC108788872[nr]|LIPA[hs]	Lipa	Lipa	14102
AMEX60DD025845	C2	chr2q4	131564103	131889657	1	360	1.19725	5.73605e-06	0.412383	ENSMUSG00000030876	METTL9	Mettl9	Mettl9	59052
AMEX60DD011067	C2	chr14p1	23115735	23522525	1	84	1.23629	5.80692e-06	0.682468	-	AKT1	-	NA	NA
AMEX60DD010509	C2	chr13q3	102286862	102287182	1	387	3.67408	5.90087e-06	0.37447	-	OJAV_G00236990[nr]	-	NA	NA
AMEX60DD045450	C2	chr6q3	145070193	145565183	1	194	1.22267	5.91709e-06	0.44617	ENSMUSG00000031591	ASAH1	Asah1	Asah1	11886
AMEX60DD029764	C2	chr3q2	101291837	101428919	1	268	3.88075	5.94983e-06	0.231399	-	AMEX60DD029764	-	NA	NA
AMEX60DD042859	C2	chr6p3	269544232	269544687	1	363	3.64208	5.96809e-06	0.33902	-	AMEX60DD042859	-	NA	NA
AMEX60DD032703	C2	chr4p1	127440576	127623029	1	473	1.69292	6.07081e-06	0.505922	ENSMUSG00000029175	SLC35F6	Slc35f6	Slc35f6	74919
AMEX60DD010506	C2	chr13q3	102331866	102263580	2	385	3.53596	6.09749e-06	0.338765	-	AMEX60DD010506	-	Igsf10	242050
AMEX60DD007220	C2	chr12q2	11495994	11498910	1	41	3.44482	6.22093e-06	0.670278	ENSMUSG00000046805	MPEG1	Mpeg1	Mpeg1	17476
AMEX60DD024779	C2	chr2q3	47136900	46814444	2	102	1.95497	6.2508e-06	0.397759	-	LOC112113148[nr]|LGALS4[hs]	-	NA	NA
AMEX60DD008021	C2	chr12q4	1747509	2036450	1	3	2.57518	6.32312e-06	0.321331	ENSMUSG00000039629	STRIP2	Strip2	Strip2	320609
AMEX60DD055177	C2	chr9q2	21140508	21134388	2	36	1.62739	6.38979e-06	0.260121	-	SLC40A1	-	NA	NA
AMEX60DD016894	C2	chr1p4	388298084	388093431	2	1148	2.95929	6.42468e-06	0.289558	-	AMEX60DD016894	-	NA	NA
AMEX60DD031942	C2	chr3q4	217030014	217929149	1	624	1.33205	6.46688e-06	0.211642	-	LOC115082344[nr]|TSPAN1[hs]	-	NA	NA
AMEX60DD010772	C2	chr13q4	35707937	35430687	2	219	2.79451	6.47925e-06	0.347681	-	LOC115080786[nr]|TRIM62[hs]	-	NA	NA
AMEX60DD031284	C2	chr3q3	403986733	403570502	2	877	1.43701	6.48266e-06	0.531084	ENSMUSG00000034714	TTYH2[hs]	Ttyh2	NA	NA
AMEX60DD011944	C2	chr14q3	32936305	32164859	2	86	0.900493	6.57483e-06	0.690499	ENSMUSG00000033902	MAPKBP1	Mapkbp1	Mapkbp1	26390
AMEX60DD009654	C2	chr13q1	120276307	120270761	2	396	2.70945	6.58252e-06	0.408415	-	AMEX60DD009654	-	NA	NA
AMEX60DD018818	C2	chr1q3	128481108	128476645	2	264	1.58512	6.66493e-06	0.808257	-	LOC114112644[nr]	-	NA	NA
AMEX60DD032624	C2	chr4p1	100852670	100107706	2	394	1.03153	6.67647e-06	0.791824	-	ASXL2	-	Asxl2	75302
AMEX60DD053737	C2	chr9p2	1094277	1020557	2	9	3.13187	6.6936e-06	0.169861	-	LOC115074559[nr]	-	NA	NA
AMEX60DD050058	C2	chr7q4	101675955	101228423	2	284	1.09044	6.73069e-06	0.756781	ENSMUSG00000030890	ILK	Ilk	NA	NA
AMEX60DD030669	C2	chr3q3	112820613	112697916	2	262	2.9295	6.7682e-06	0.289452	-	LOC115473276[nr]|TBC1D24[hs]	-	Tbc1d24	11984
AMEX60DD038295	C2	chr5p3	297273404	297272879	2	510	2.87225	6.81098e-06	1.06323	-	BAYA_14209[nr]	-	NA	NA
AMEX60DD026929	C2	chr3p2	28420870	29527654	1	62	1.12297	6.91366e-06	0.840348	-	OSBPL2	-	NA	NA
AMEX60DD044497	C2	chr6q1	367449671	367898118	1	678	1.57742	6.98983e-06	0.35892	-	SGMS2	-	Unc5d	70952
AMEX60DD046190	C2	chr6q4	130863902	131115292	1	216	1.20208	7.12868e-06	0.535088	ENSMUSG00000048911	RNF24	Rnf24	NA	NA
AMEX60DD018136	C2	chr1q2	173761666	173531216	2	413	2.57135	7.31447e-06	0.37598	-	D4764_14G0004430[nr]	-	NA	NA
AMEX60DD004525	C2	chr11q1	246340065	246123672	2	491	2.59571	7.34068e-06	0.21046	-	AMEX60DD004525	-	NA	NA
AMEX60DD009181	C2	chr13p4	21643097	20918916	2	131	1.0131	7.42489e-06	0.460552	ENSMUSG00000023991	FOXP4	Foxp4	NA	NA
AMEX60DD054652	C2	chr9q1	34208030	35218150	1	67	0.812587	7.55227e-06	0.398213	-	TUBD1	-	NA	NA
AMEX60DD035459	C2	chr4q2	200471877	200473766	1	317	2.19264	7.60319e-06	1.17399	-	AMEX60DD035459	-	NA	NA
AMEX60DD004421	C2	chr11q1	200555545	200721334	1	387	1.07821	7.73625e-06	0.495565	ENSMUSG00000025509	PNPLA2	Pnpla2	Pnpla2	67186
AMEX60DD002741	C2	chr10q2	147354307	147500034	1	268	2.73288	8.44244e-06	0.356368	-	LOC115098990[nr]|GPR35[hs]	-	Ears2	233824
AMEX60DD029387	C2	chr3q1	365475725	365334382	2	803	3.77121	8.6198e-06	0.238918	-	AMEX60DD029387	-	NA	NA
AMEX60DD053168	C2	chr8q4	78328853	79526089	1	135	1.00927	8.62215e-06	0.783086	ENSMUSG00000025078	NHLRC2	Nhlrc2	Nhlrc2	55947
AMEX60DD002716	C2	chr10q2	133694677	133219532	2	243	2.9691	8.64432e-06	0.277773	-	ST6GAL1[nr]	-	NA	NA
AMEX60DD048102	C2	chr7p4	53194356	53194589	1	106	3.56598	8.75149e-06	0.306845	-	AMEX60DD048102	-	NA	NA
AMEX60DD027204	C2	chr3p2	128882274	129343707	1	337	1.43746	8.9152e-06	0.536258	-	HCK	-	NA	NA
AMEX60DD025567	C2	chr2q4	30881655	31315160	1	82	0.910715	9.05857e-06	0.569133	ENSMUSG00000031385	PLXNB3	Plxnb3	NA	NA
AMEX60DD038964	C2	chr5q1	63277741	63268218	2	135	2.07594	9.13303e-06	0.471346	-	AMEX60DD038964	-	NA	NA
AMEX60DD000458	C2	chr10p1	142105150	142105356	1	458	2.15338	9.32671e-06	0.221154	-	AMEX60DD000458	-	NA	NA
AMEX60DD014010	C2	chr1p2	128998662	129002935	1	558	1.2394	9.32671e-06	0.783945	ENSMUSG00000055148	KLF2[nr]	Klf2	NA	NA
AMEX60DD000544	C2	chr10p1	170783600	170451332	2	544	1.39594	9.34818e-06	0.195145	ENSMUSG00000079278	DR999_PMT12749[nr]|TMEM233[hs]	Tmem233	Tmem233	19079
AMEX60DD009182	C2	chr13p4	20990824	21097125	1	132	3.82772	9.35301e-06	0.167268	-	LOC115385784[nr]	-	NA	NA
AMEX60DD002802	C2	chr10q3	27130148	27132261	1	60	1.75248	9.38301e-06	0.975517	-	AMEX60DD002802	-	NA	NA
AMEX60DD026426	C2	chr3p1	33132111	33005225	2	132	2.13629	9.39223e-06	0.275323	-	LOC112551292[nr]|KLRD1[hs]	-	NA	NA
AMEX60DD015360	C2	chr1p3	300354159	300355132	1	761	1.6721	9.56282e-06	0.871523	-	AMEX60DD015360	-	NA	NA
AMEX60DD000297	C2	chr10p1	118245394	118244884	2	297	3.23677	9.70631e-06	0.561201	ENSMUSG00000094930	LOC102250240[nr]	Igkv6-25	NA	NA
AMEX60DD047036	C2	chr7p1	126468082	126360969	2	344	2.22735	9.72101e-06	0.207294	ENSMUSG00000040723	RCSD1	Rcsd1	Rcsd1	226594
AMEX60DD011512	C2	chr14q1	56232327	55219783	2	98	1.65793	9.78166e-06	0.508026	-	LOC115477878[nr]|PCMT1[hs]	-	Pcmt1	18537
AMEX60DD049701	C2	chr7q3	243215509	243783416	1	375	0.729467	9.8689e-06	0.527783	ENSMUSG00000004508	DR999_PMT02237[nr]|GAB2[hs]	Gab2	Gab2	244141
AMEX60DD022639	C2	chr2p4	145514511	145706325	1	289	1.14552	9.90296e-06	0.294945	-	NOD1	-	NA	NA
AMEX60DD055027	C2	chr9q1	171493798	171493546	2	442	3.6576	1.00207e-05	0.337824	-	AMEX60DD055027	-	NA	NA
AMEX60DD016882	C2	chr1p4	383922978	383913637	2	1137	1.51534	1.02528e-05	0.646137	-	LOC116043362[nr]	-	Epha8	13842
AMEX60DD019411	C2	chr1q4	13894156	13667793	2	27	2.63866	1.04338e-05	0.289544	-	AMEX60DD019411	-	NA	NA
AMEX60DD044124	C2	chr6q1	169235988	170051832	1	305	1.40804	1.04509e-05	0.597573	ENSMUSG00000029490	SLC49A3	Mfsd7a	Mfsd7a	243197
AMEX60DD031907	C2	chr3q4	208092693	208093196	1	589	3.27556	1.07053e-05	0.371481	-	AMEX60DD031907	-	NA	NA
AMEX60DD026546	C2	chr3p1	85015230	84822050	2	252	3.14037	1.07999e-05	0.249266	-	AMEX60DD026546	-	NA	NA
AMEX60DD002440	C2	chr10q1	120852557	120511854	2	235	0.778538	1.08081e-05	0.237137	-	AMEX60DD002440	-	NA	NA
AMEX60DD031471	C2	chr3q4	66576327	66572665	2	153	2.53152	1.09034e-05	0.424497	-	AMEX60DD031471	-	NA	NA
AMEX60DD039535	C2	chr5q2	74018188	73998433	2	122	1.0324	1.09558e-05	0.585069	-	LOC103174533[nr]	-	NA	NA
AMEX60DD025538	C2	chr2q4	20571678	20564635	2	53	3.13772	1.09683e-05	0.414906	-	TREX2	-	NA	NA
AMEX60DD035462	C2	chr4q2	200490726	200492063	1	320	2.77339	1.09683e-05	0.731315	-	AMEX60DD035462	-	NA	NA
AMEX60DD029386	C2	chr3q1	364822470	365810829	1	801	2.13546	1.12228e-05	0.295141	-	LOC102456816[nr]|TCAF2[hs]	-	NA	NA
AMEX60DD052523	C2	chr8q2	138664810	139513034	1	302	1.39421	1.12786e-05	0.443014	-	RNLS	-	Ccdc77	67200
AMEX60DD026052	C2	chr2q4	224149313	225194761	1	567	0.817229	1.12839e-05	0.782849	ENSMUSG00000035441	MYO1G[nr]|MYO1D[hs]	Myo1d	Myo1d	338367
AMEX60DD035457	C2	chr4q2	200470372	200466667	2	316	2.18251	1.15918e-05	0.989609	-	LOC113837993[nr]	-	NA	NA
AMEX60DD046750	C2	chr7p1	7257960	7258199	1	58	2.7409	1.15918e-05	0.280802	-	AMEX60DD046750	-	NA	NA
AMEX60DD056429	C2	chr9q4	56962536	56915126	2	176	2.13716	1.16145e-05	0.0801984	-	LOC102355819[nr]	-	NA	NA
AMEX60DD029365	C2	chr3q1	353879190	353879440	1	780	2.46816	1.16376e-05	0.286771	-	AMEX60DD029365	-	NA	NA
AMEX60DD033681	C2	chr4p3	179123123	179121293	2	264	1.7324	1.17826e-05	0.970339	-	AMEX60DD033681	-	NA	NA
AMEX60DD053738	C2	chr9p2	1196608	1219622	1	10	2.41464	1.1908e-05	0.203908	-	AMEX60DD053738	-	NA	NA
AMEX60DD003649	C2	chr11p2	80444052	80444313	1	181	1.91327	1.20513e-05	0.469335	-	PARPI_0032563[nr]	-	Nt5c	50773
AMEX60DD031879	C2	chr3q4	199465846	198708477	2	561	0.943928	1.20876e-05	1.52573	ENSMUSG00000032177	LOC102354234[nr]|PDE4B[hs]	Pde4a	Pde4d	238871
AMEX60DD048894	C2	chr7q2	20975379	20979469	1	16	2.19593	1.21668e-05	0.67545	-	LOC111772992[nr]	-	NA	NA
AMEX60DD047177	C2	chr7p2	28108768	28068433	2	51	2.73907	1.21999e-05	0.135839	-	AMEX60DD047177	-	NA	NA
AMEX60DD050831	C2	chr8p2	125462275	125438327	2	209	1.68139	1.24829e-05	0.244016	ENSMUSG00000039105	ATP6V1G1	Atp6v1g1	Atp6v1g1	73750
AMEX60DD023926	C2	chr2q2	32060848	31468238	2	59	1.29643	1.25985e-05	0.505321	ENSMUSG00000035158	MITF	Mitf	Mitf	17342
AMEX60DD007994	C2	chr12q3	248811252	248807002	2	397	2.37715	1.2619e-05	0.174951	-	E1301_TTI023775[nr]	-	NA	NA
AMEX60DD023235	C2	chr2q1	49876571	49782449	2	174	1.84422	1.28074e-05	0.427082	ENSMUSG00000030278	CIDEC	Cidec	Cidec	101206
AMEX60DD002701	C2	chr10q2	126875570	126760034	2	228	1.49372	1.28343e-05	0.209035	ENSMUSG00000043008	KLHL6	Klhl6	Klhl6	239743
AMEX60DD025061	C2	chr2q3	146889284	147011275	1	384	1.13299	1.28343e-05	0.079908	-	AMEX60DD025061	-	NA	NA
AMEX60DD048820	C2	chr7q1	292309540	292309748	1	390	1.92625	1.28343e-05	0.212988	-	AMEX60DD048820	-	NA	NA
AMEX60DD042038	C2	chr6p2	116945451	116946531	1	203	1.60183	1.30185e-05	1.17979	-	AMEX60DD042038	-	NA	NA
AMEX60DD055286	C2	chr9q2	82088391	82098630	1	145	2.67058	1.30801e-05	0.560589	-	LOC112102074[nr]	-	NA	NA
AMEX60DD010848	C2	chr13q4	48482431	48159746	2	295	1.53423	1.32453e-05	0.348499	-	AMME-DAB[nr]|HLA-DRB1[hs]	-	NA	NA
AMEX60DD035399	C2	chr4q2	157931389	157959601	1	257	1.16786	1.32453e-05	0.302951	-	AMEX60DD035399	-	NA	NA
AMEX60DD029805	C2	chr3q2	117947071	117948014	1	309	3.01185	1.3273e-05	0.561288	-	ROHU_028354[nr]	-	Prune2	353211
AMEX60DD049627	C2	chr7q3	197524910	197624694	1	301	1.91952	1.3273e-05	0.325419	ENSMUSG00000030560	CTSC	Ctsc	Ctsc	13032
AMEX60DD032018	C2	chr3q4	241475396	241123024	2	700	2.05872	1.32921e-05	0.436024	-	AMEX60DD032018	-	Lilra5	232801
AMEX60DD002291	C2	chr10q1	40786778	40779707	2	86	5.3286	1.42248e-05	0.152174	-	AMEX60DD002291	-	NA	NA
AMEX60DD047649	C2	chr7p3	45646994	45637772	2	87	1.26337	1.43244e-05	0.675229	-	DPX16_23792[nr]	-	NA	NA
AMEX60DD007575	C2	chr12q2	192313567	192306571	2	396	1.25967	1.44327e-05	1.00656	ENSMUSG00000035828	DR999_PMT05248[nr]|PIM3[hs]	Pim3	NA	NA
AMEX60DD011373	C2	chr14p4	38639921	38031800	2	69	0.950264	1.46358e-05	0.652229	-	ITPK1[nr]	-	Itpk1	27277
AMEX60DD051216	C2	chr8p3	84158118	84162012	1	197	1.91168	1.4637e-05	0.927599	-	LOC257642[nr]	-	NA	NA
AMEX60DD007311	C2	chr12q2	37833778	38051328	1	132	3.45576	1.4703e-05	0.230438	-	TBC1D10C	-	NA	NA
AMEX60DD038194	C2	chr5p3	243545079	242635004	2	409	1.7555	1.48038e-05	0.288409	-	FYCO1	-	NA	NA
AMEX60DD029312	C2	chr3q1	337070087	337052726	2	727	4.00053	1.48263e-05	0.162088	ENSMUSG00000005716	PVALB.L[nr]|PVALB[hs]	Pvalb	Pvalb	12300
AMEX60DD018502	C2	chr1q2	363938914	363939118	1	778	2.73046	1.48571e-05	0.254297	-	SETD7[nr]	-	NA	NA
AMEX60DD032234	C2	chr4p1	2660056	2948541	1	4	2.86194	1.49139e-05	0.159466	-	LOC102936329[nr]|NLRP12[hs]	-	NA	NA
AMEX60DD009002	C2	chr13p3	51913001	51791009	2	157	1.3649	1.51408e-05	0.903468	ENSMUSG00000016528	MAPKAPK2[nr]	Mapkapk2	NA	NA
AMEX60DD003393	C2	chr11p1	23131286	23128381	2	113	3.88809	1.51419e-05	0.245992	-	LOC106702022[nr]|ERVI-1[hs]	-	NA	NA
AMEX60DD025976	C2	chr2q4	199001667	197719630	2	491	1.00062	1.5183e-05	1.11689	ENSMUSG00000005417	MPRIP	Mprip	Mprip	26936
AMEX60DD055954	C2	chr9q3	203525639	203530315	1	257	1.60665	1.53275e-05	0.663053	ENSMUSG00000045382	CXCR4.S[nr]|CXCR4[hs]	Cxcr4	Cxcr4	12767
AMEX60DD018300	C2	chr1q2	242946996	242947615	1	576	1.37937	1.5355e-05	1.1164	-	CHK1[nr]	-	NA	NA
AMEX60DD031458	C2	chr3q4	60661436	61036926	1	140	0.644618	1.5355e-05	0.203111	-	TMC6	-	NA	NA
AMEX60DD022492	C2	chr2p4	72258235	72080078	2	142	1.58766	1.53585e-05	0.353912	ENSMUSG00000029571	TMEM106B	Tmem106b	Tmem106b	71900
AMEX60DD041956	C2	chr6p2	80882055	80885754	1	121	2.95051	1.55201e-05	0.198548	ENSMUSG00000030319	CAND1[nr]	Cand2	NA	NA
AMEX60DD009675	C2	chr13q1	127151144	127351937	1	417	2.29239	1.55703e-05	0.292272	-	AMEX60DD009675	-	NA	NA
AMEX60DD000642	C2	chr10p2	42995443	42755675	2	91	1.57348	1.56099e-05	0.434045	ENSMUSG00000049686	ORAI1	Orai1	Orai1	109305
AMEX60DD005884	C2	chr11q4	85627400	85542616	2	219	1.43181	1.56173e-05	0.316771	ENSMUSG00000042677	DR999_PMT03405[nr]|ZC3H12A[hs]	Zc3h12a	Zc3h12a	70088
AMEX60DD049045	C2	chr7q2	135076658	135077889	1	167	1.25869	1.5704e-05	0.34209	-	AMEX60DD049045	-	NA	NA
AMEX60DD001823	C2	chr10p4	99657415	99823786	1	168	1.64522	1.57738e-05	0.360988	-	LOC115479139[nr]|RARRES1[hs]	-	Rarres1	66880
AMEX60DD029628	C2	chr3q2	45993019	46040627	1	132	2.58541	1.58084e-05	0.127194	-	AMEX60DD029628	-	NA	NA
AMEX60DD029452	C2	chr3q1	391333872	391842898	1	867	1.47119	1.59786e-05	0.40219	-	TESPA1	-	NA	NA
AMEX60DD006980	C2	chr12q1	107753538	107755546	1	220	2.96634	1.60863e-05	0.613687	-	LOC102453191[nr]|PARP12[hs]	-	Parp12	21391
AMEX60DD040678	C2	chr5q4	64285030	64281187	2	91	1.79503	1.61412e-05	0.614735	ENSMUSG00000047591	N/A	Mafa	Mafa	14787
AMEX60DD009462	C2	chr13q1	55749399	55764850	1	202	0.825801	1.63721e-05	1.57001	ENSMUSG00000068854	PHYPO_G00090970[nr]|H2BC4[hs]	H2bc21	NA	NA
AMEX60DD009461	C2	chr13q1	55764000	55748459	2	204	0.825799	1.63721e-05	1.56659	-	LOC108384132[nr]	-	NA	NA
AMEX60DD045391	C2	chr6q3	104181259	103482319	2	135	1.15999	1.65515e-05	0.362417	-	LOC115082035[nr]	-	NA	NA
AMEX60DD026630	C2	chr3p1	106882626	106885147	1	336	2.8042	1.67042e-05	0.315683	-	AMEX60DD026630	-	NA	NA
AMEX60DD036961	C2	chr5p1	87976755	87977053	1	220	3.23919	1.68171e-05	0.512652	-	AMEX60DD036961	-	NA	NA
AMEX60DD047751	C2	chr7p3	112713203	112709295	2	189	1.8412	1.68171e-05	0.769462	-	LOC113837993[nr]	-	NA	NA
AMEX60DD003042	C2	chr10q4	11364797	11365154	1	33	2.80281	1.68215e-05	0.462947	-	AMEX60DD003042	-	NA	NA
AMEX60DD005036	C2	chr11q2	260514130	260515209	1	457	2.74866	1.69552e-05	0.294436	-	AMEX60DD005036	-	NA	NA
AMEX60DD003521	C2	chr11p2	32664997	32980512	1	53	1.33668	1.69843e-05	0.644113	ENSMUSG00000030510	LOC115075336[nr]|CERS2[hs]	Cers3	NA	NA
AMEX60DD006815	C2	chr12q1	27345052	27345251	1	55	2.64357	1.74351e-05	0.249429	-	AMEX60DD006815	-	NA	NA
AMEX60DD031386	C2	chr3q4	28667657	27998934	2	68	1.88679	1.75083e-05	0.499826	ENSMUSG00000039908	SLC26A11	Slc26a11	Slc26a11	268512
AMEX60DD031778	C2	chr3q4	164199366	164701996	1	460	1.61997	1.75776e-05	0.370517	-	LOC115080553[nr]	-	Defa24	115486951
AMEX60DD041877	C2	chr6p2	30273141	30273828	1	42	2.55904	1.7582e-05	1.07878	-	LOC111772992[nr]	-	NA	NA
AMEX60DD016423	C2	chr1p4	213130797	213031732	2	677	1.84298	1.77083e-05	0.239258	-	ZNF628	-	NA	NA
AMEX60DD022826	C2	chr2p4	236689691	236565478	2	476	2.52671	1.77083e-05	0.191836	-	AMEX60DD022826	-	NA	NA
AMEX60DD035654	C2	chr4q2	329647392	329712937	1	512	1.91035	1.79833e-05	0.263996	-	AMEX60DD035654	-	NA	NA
AMEX60DD048258	C2	chr7p4	123728935	125256460	1	262	1.0898	1.79889e-05	1.0358	ENSMUSG00000031453	RASA3	Rasa3	Rasa3	19414
AMEX60DD010952	C2	chr13q4	61292833	61234579	2	399	2.66256	1.80178e-05	0.207223	-	AMEX60DD010952	-	NA	NA
AMEX60DD027214	C2	chr3p2	133574626	133574975	1	347	1.51917	1.82553e-05	0.470767	-	LOC106732794[nr]	-	NA	NA
AMEX60DD031720	C2	chr3q4	142106999	140433348	2	402	1.03018	1.83757e-05	1.18939	ENSMUSG00000057672	LOC115080132[nr]|PKN2[hs]	Pkn1	NA	NA
AMEX60DD007970	C2	chr12q3	220788248	220787895	2	373	2.5208	1.88249e-05	0.281162	-	DNTS_030083[nr]	-	Tnpo3	27056
AMEX60DD036067	C2	chr4q3	298757886	298610094	2	392	2.35284	1.89015e-05	0.263519	ENSMUSG00000026630	BATF3[hs]	Batf3	NA	NA
AMEX60DD051495	C2	chr8p4	57060228	56546162	2	79	1.26711	1.89035e-05	0.239695	-	SH2D5	-	NA	NA
AMEX60DD000913	C2	chr10p2	208305537	208548365	1	362	1.54104	1.89959e-05	0.496147	ENSMUSG00000034570	INPP5J	Inpp5j	Inpp5j	170835
AMEX60DD008283	C2	chr12q4	119656414	119617202	2	265	3.21496	1.90933e-05	0.201256	-	LOC115088534[nr]|HARBI1[hs]	-	NA	NA
AMEX60DD029321	C2	chr3q1	339767307	340008345	1	736	2.99052	1.91038e-05	0.381904	ENSMUSG00000033287	KCTD17	Kctd17	Kctd17	72844
AMEX60DD014721	C2	chr1p3	37596985	37697971	1	122	1.83392	1.91622e-05	0.273525	-	ECM1	-	Ecm1	13601
AMEX60DD044353	C2	chr6q1	282780576	282850799	1	534	1.16814	1.91717e-05	0.217255	-	AMEX60DD044353	-	NA	NA
AMEX60DD021127	C2	chr2p2	88129973	88832809	1	198	1.78135	1.92115e-05	0.385464	-	LOC108700307[nr]	-	Arntl2	272322
AMEX60DD017977	C2	chr1q2	114750568	114750352	2	253	2.43824	1.9563e-05	0.314168	-	PHYHIPL	-	Phyhipl	71721
AMEX60DD008816	C2	chr13p2	56401395	56399980	2	176	2.33553	1.97565e-05	0.461961	-	AMEX60DD008816	-	NA	NA
AMEX60DD004459	C2	chr11q1	216238464	216237104	2	425	3.22537	1.98281e-05	0.224309	-	CGPICR_009643[nr]|MUC5B[hs]	-	NA	NA
AMEX60DD014905	C2	chr1p3	109406740	109406952	1	306	1.80785	1.98281e-05	0.280896	-	AMEX60DD014905	-	NA	NA
AMEX60DD042060	C2	chr6p2	126395504	126393281	2	225	2.43091	2.00154e-05	0.444131	-	LOC114112675[nr]	-	NA	NA
AMEX60DD014040	C2	chr1p2	143448090	142904869	2	588	2.84211	2.00446e-05	0.304761	-	HAUS8	-	Haus8	76478
AMEX60DD035886	C2	chr4q3	158450480	158450977	1	211	2.24086	2.0116e-05	0.413391	-	AMEX60DD035886	-	NA	NA
AMEX60DD003451	C2	chr11p1	39671767	39671245	2	171	1.4564	2.08497e-05	0.382225	-	AMEX60DD003451	-	NA	NA
AMEX60DD046990	C2	chr7p1	93931933	91910210	2	299	0.685936	2.08781e-05	0.928583	ENSMUSG00000022708	ZBTB20	Zbtb20	Zbtb20	56490
AMEX60DD056179	C2	chr9q3	371284791	371502409	1	482	1.65361	2.10242e-05	0.315746	ENSMUSG00000090523	GYPC	Gypc	Gypc	102638514
AMEX60DD056256	C2	chr9q4	827432	1152791	1	3	1.70561	2.10615e-05	0.741687	ENSMUSG00000006304	ARPC2	Arpc2	Arpc2	76709
AMEX60DD012228	C2	chr14q4	73039107	73106016	1	146	1.10291	2.19468e-05	0.288484	ENSMUSG00000021024	PSMA6	Psma6	Psma6	59032
AMEX60DD032089	C2	chr3q4	261461857	261461588	2	771	1.74726	2.19468e-05	0.274501	-	AMEX60DD032089	-	NA	NA
AMEX60DD023571	C2	chr2q1	206433546	206080516	2	510	1.03825	2.20832e-05	0.557442	ENSMUSG00000030105	LOC108923424[nr]|ARL8B[hs]	Arl8b	NA	NA
AMEX60DD051217	C2	chr8p3	84164733	84166307	1	198	1.56858	2.20832e-05	1.33503	-	CHK1[nr]	-	NA	NA
AMEX60DD035402	C2	chr4q2	162254520	162255679	1	260	1.95945	2.21181e-05	0.844398	-	CHK1[nr]	-	NA	NA
AMEX60DD008128	C2	chr12q4	48102955	48419467	1	110	1.13689	2.22917e-05	0.897654	ENSMUSG00000026773	PFKFB3	Pfkfb3	Pfkfb3	18761
AMEX60DD018236	C2	chr1q2	214627472	212680234	2	512	0.82926	2.23948e-05	0.821818	ENSMUSG00000040782	COP1	Cop1	Cop1	26374
AMEX60DD034995	C2	chr4q1	197784414	198380358	1	386	1.14282	2.23987e-05	0.492857	-	IPCEF1	-	NA	NA
AMEX60DD046886	C2	chr7p1	49540888	49572257	1	194	3.34841	2.27153e-05	0.133045	-	LOC114668437[nr]	-	NA	NA
AMEX60DD036073	C2	chr4q3	301777689	302150866	1	398	0.853257	2.28502e-05	0.446994	-	VASH2[hs]	-	Eif2a	229317
AMEX60DD012113	C2	chr14q4	14652659	14645921	2	31	3.03046	2.28533e-05	0.25747	-	AMEX60DD012113	-	NA	NA
AMEX60DD031987	C2	chr3q4	232315326	232054500	2	669	1.57504	2.28533e-05	0.301325	-	LYL1	-	Lyl1	17095
AMEX60DD028208	C2	chr3p4	54803026	54744718	2	195	4.23439	2.3018e-05	0.259137	-	PROD1[nr]	-	Lypd2	68311
AMEX60DD030774	C2	chr3q3	163025853	162003177	2	367	1.32233	2.32266e-05	0.559485	ENSMUSG00000020818	MFSD11	Mfsd11	Mfsd11	69900
AMEX60DD053835	C2	chr9p2	39102285	39051770	2	107	1.12291	2.33539e-05	0.108096	-	AMEX60DD053835	-	NA	NA
AMEX60DD012333	C2	chr1p1	4190477	4189235	2	28	2.59201	2.36607e-05	0.896704	-	OJAV_G00236990[nr]	-	NA	NA
AMEX60DD029315	C2	chr3q1	339060829	338120679	2	730	2.42109	2.37633e-05	0.284521	-	TEX33[nr]	-	Tex33	17972
AMEX60DD037601	C2	chr5p2	210413472	210429919	1	338	2.87941	2.37945e-05	0.212274	-	LOC115093992[nr]|CXORF21[hs]	-	NA	NA
AMEX60DD053178	C2	chr8q4	81760246	81760472	1	145	3.30369	2.38285e-05	0.367751	-	AMEX60DD053178	-	NA	NA
AMEX60DD043679	C2	chr6p4	294023970	294573170	1	522	2.02275	2.39217e-05	0.573211	ENSMUSG00000029413	NAAA	Naaa	NA	NA
AMEX60DD020672	C2	chr2p1	224697365	225097717	1	455	2.21213	2.40839e-05	0.440481	-	LOC115476148[nr]	-	NA	NA
AMEX60DD009576	C2	chr13q1	89867051	89856105	2	318	4.27064	2.41545e-05	0.135035	ENSMUSG00000052435	CEBPE	Cebpe	Cebpe	101056084
AMEX60DD038054	C2	chr5p3	152876575	153265359	1	269	1.36705	2.42866e-05	0.480319	ENSMUSG00000036611	EEPD1	Eepd1	Eepd1	67484
AMEX60DD034920	C2	chr4q1	160479721	161279446	1	311	1.2997	2.43741e-05	0.449149	ENSMUSG00000059481	PLG	Plg	Plg	26407
AMEX60DD010774	C2	chr13q4	35893548	35889503	2	221	1.81119	2.45556e-05	0.239329	-	AMEX60DD010774	-	NA	NA
AMEX60DD023930	C2	chr2q2	32404495	32350533	2	61	1.34015	2.45556e-05	0.283307	-	MITF	-	Mitf	17342
AMEX60DD042295	C2	chr6p2	264755402	265051990	1	460	1.088	2.46293e-05	0.404145	ENSMUSG00000021703	SERINC5	Serinc5	Serinc5	218440
AMEX60DD038634	C2	chr5p4	204340239	204327001	2	327	1.66958	2.47002e-05	0.330483	-	H920_14123[nr]	-	Bcl2	227449
AMEX60DD007159	C2	chr12q1	195246702	194774626	2	401	2.53596	2.49311e-05	0.257855	-	LOC115074684[nr]	-	NA	NA
AMEX60DD032114	C2	chr3q4	262511867	262743612	1	796	2.74209	2.51464e-05	0.326145	ENSMUSG00000056268	DR999_PMT16383[nr]|DENND1B[hs]	Dennd1b	Dennd1b	329260
AMEX60DD024560	C2	chr2q2	357737631	358318946	1	691	1.27742	2.55814e-05	0.402276	-	C11H19ORF54[nr]|C19ORF54[hs]	-	NA	NA
AMEX60DD047130	C2	chr7p2	2139162	2550872	1	4	1.06609	2.5602e-05	0.354703	-	LOC115076704[nr]|C2CD2[hs]	-	C2cd2	207781
AMEX60DD014579	C2	chr1p2	339813175	339812967	2	1127	1.61316	2.57311e-05	0.304624	-	AMEX60DD014579	-	NA	NA
AMEX60DD047381	C2	chr7p2	120345455	120347825	1	255	2.11452	2.57316e-05	0.82227	-	LOC113837993[nr]	-	NA	NA
AMEX60DD045834	C2	chr6q3	417602669	418008840	1	578	1.38635	2.61747e-05	0.517853	ENSMUSG00000039753	FBXL5	Fbxl5	Fbxl5	242960
AMEX60DD001900	C2	chr10p4	143414228	143513148	1	245	3.4985	2.63464e-05	0.202204	-	XB5844514[PROVISIONAL:CYSLTR2][nr]|CYSLTR1[hs]	-	Cysltr1	58861
AMEX60DD002147	C2	chr10p4	267717076	267947163	1	492	3.23019	2.63586e-05	0.280973	-	LOC115082697[nr]	-	NA	NA
AMEX60DD030220	C2	chr3q2	313742043	313668571	2	724	2.15956	2.68095e-05	0.291286	-	LOC115079988[nr]|F2RL2[hs]	-	F2rl2	544963
AMEX60DD018154	C2	chr1q2	179189646	179128983	2	430	6.98675	2.68573e-05	0.257321	-	DR999_PMT20972[nr]	-	Ccr4	12773
AMEX60DD032476	C2	chr4p1	45826545	45826782	1	246	6.47777	2.68573e-05	0.180217	ENSMUSG00000095993	D623_10002074[nr]|ZFP1[hs]	Gm21060	NA	NA
AMEX60DD045303	C2	chr6q3	36346171	35820509	2	47	1.48968	2.72539e-05	0.489379	ENSMUSG00000031613	HPGD	Hpgd	Hpgd	110304
AMEX60DD001021	C2	chr10p2	249909954	249900796	2	471	1.4227	2.73939e-05	0.38936	-	LOC113837993[nr]	-	NA	NA
AMEX60DD010876	C2	chr13q4	50827171	50826630	2	323	2.65151	2.74763e-05	0.881793	-	AMEX60DD010876	-	NA	NA
AMEX60DD054219	C2	chr9p3	100825755	100679877	2	205	1.97921	2.76461e-05	0.240458	ENSMUSG00000035042	LOC115456478[nr]|CCL3L1[hs]	Ccl5	NA	NA
AMEX60DD035098	C2	chr4q1	246844359	247553588	1	489	1.66385	2.79792e-05	0.482297	-	LOC115464856[nr]|CENPJ[hs]	-	NA	NA
AMEX60DD005080	C2	chr11q2	289808485	289598186	2	501	2.14154	2.83048e-05	0.466068	ENSMUSG00000032698	LMO2	Lmo2	Lmo2	16909
AMEX60DD033374	C2	chr4p2	303756476	303756227	2	550	2.80236	2.83423e-05	0.341012	-	AMEX60DD033374	-	NA	NA
AMEX60DD013634	C2	chr1p2	43662511	43687808	1	182	1.89027	2.84842e-05	0.328908	ENSMUSG00000006498	PTBP1	Ptbp1	Ptbp1	78906
AMEX60DD015058	C2	chr1p3	160639224	160924471	1	459	1.58894	2.84894e-05	0.255462	-	LOC106706345[nr]	-	NA	NA
AMEX60DD005419	C2	chr11q3	202613629	202616424	1	297	2.35047	2.91039e-05	0.278434	-	AMEX60DD005419	-	Nipbl	71175
AMEX60DD027653	C2	chr3p3	88557214	88550585	2	212	2.55441	2.91093e-05	0.417524	-	LOC115097463[nr]	-	NA	NA
AMEX60DD020392	C2	chr2p1	96220468	96541720	1	175	0.834007	2.93219e-05	0.51692	-	LOC109050023[nr]|ATP6V0C[hs]	-	Atp6v0c	11984
AMEX60DD013041	C2	chr1p1	161341035	161191674	2	736	1.32526	2.93994e-05	0.353657	-	LOC115078683[nr]|TIPARP[hs]	-	NA	NA
AMEX60DD025220	C2	chr2q3	208479079	207376983	2	543	0.843418	2.93994e-05	0.366	ENSMUSG00000024759	ATL3	Atl3	Atl3	109168
AMEX60DD049018	C2	chr7q2	121345202	120225594	2	140	1.05258	2.93994e-05	0.611501	-	RB[nr]|RB1[hs]	-	NA	NA
AMEX60DD022111	C2	chr2p3	258032588	259245361	1	472	0.949107	2.94352e-05	0.519984	ENSMUSG00000026726	CUBN	Cubn	Cubn	20163
AMEX60DD000810	C2	chr10p2	139430668	139428253	2	259	2.36726	2.96546e-05	0.961899	-	LOC257642[nr]	-	NA	NA
AMEX60DD008991	C2	chr13p3	48329297	48618835	1	146	1.73378	2.97826e-05	0.260501	-	LOC115650943[nr]|CR2[hs]	-	NA	NA
AMEX60DD008818	C2	chr13p2	56619148	56620684	1	178	2.76967	2.9808e-05	0.513487	-	AMEX60DD008818	-	NA	NA
AMEX60DD001026	C2	chr10p2	249913809	249914877	1	475	1.94164	3.0327e-05	0.617816	-	AMEX60DD001026	-	NA	NA
AMEX60DD001911	C2	chr10p4	147628229	147629446	1	256	2.14999	3.09202e-05	0.321438	-	AMEX60DD001911	-	NA	NA
AMEX60DD016416	C2	chr1p4	211048683	211049110	1	670	4.06241	3.11051e-05	0.28164	-	LOC105945665[nr]|SSC5D[hs]	-	NA	NA
AMEX60DD014244	C2	chr1p2	222271810	222271553	2	792	2.04275	3.13225e-05	0.405403	-	VMD2[nr]	-	NA	NA
AMEX60DD018914	C2	chr1q3	169434206	169034684	2	360	1.10396	3.2086e-05	0.445828	ENSMUSG00000028184	ADGRL2	Adgrl2	Adgrl2	99633
AMEX60DD044686	C2	chr6q2	90603720	90793065	1	148	1.96492	3.21177e-05	0.247771	-	AMEX60DD044686	-	NA	NA
AMEX60DD048819	C2	chr7q1	292092997	292103835	1	389	1.68491	3.22084e-05	0.785094	ENSMUSG00000098557	KCTD12	Kctd12	Kctd12	380928
AMEX60DD054069	C2	chr9p3	23065232	23065438	1	55	3.52106	3.2233e-05	0.344986	-	DNAJC19	-	NA	NA
AMEX60DD000805	C2	chr10p2	139315655	139317834	1	254	5.17596	3.35349e-05	0.551992	-	LOC108634846[nr]	-	NA	NA
AMEX60DD000295	C2	chr10p1	118129962	118129432	2	295	4.53824	3.41907e-05	0.662826	ENSMUSG00000073028	LOC102250240[nr]	Igkv4-71	NA	NA
AMEX60DD009336	C2	chr13q1	34266398	34380440	1	78	1.35374	3.45902e-05	0.304041	ENSMUSG00000000957	MMP14	Mmp14	Mmp14	20540
AMEX60DD046971	C2	chr7p1	82843875	84086820	1	279	0.853063	3.46628e-05	0.865728	-	ATP6V1A.S[nr]	-	Idi1	207615
AMEX60DD013837	C2	chr1p2	77144917	76478092	2	385	2.15449	3.49794e-05	0.253254	-	LOC115480542[nr]|B3GNT3[hs]	-	B3gnt6	12337
AMEX60DD010588	C2	chr13q4	4190995	4244777	1	35	1.35975	3.57389e-05	0.226663	-	LOC102357196[nr]|TNF[hs]	-	Tnf	11629
AMEX60DD035213	C2	chr4q2	43790083	43906081	1	71	2.52682	3.58159e-05	0.319336	ENSMUSG00000071042	LLAP_557[nr]|RASGRP3[hs]	Rasgrp3	NA	NA
AMEX60DD047794	C2	chr7p3	154058804	154055263	2	232	2.12184	3.61227e-05	1.1311	-	OJAV_G00236990[nr]	-	NA	NA
AMEX60DD044635	C2	chr6q2	52007363	52507649	1	97	0.899253	3.65252e-05	0.487619	ENSMUSG00000028032	PAPSS1	Papss1	Papss1	23971
AMEX60DD031063	C2	chr3q3	292020689	292025771	1	656	2.01334	3.6594e-05	0.585031	-	LOC105357518[nr]|LOC105373926[hs]	-	NA	NA
AMEX60DD030740	C2	chr3q3	143400895	143836421	1	333	2.25247	3.73674e-05	0.472172	-	DPX16_12726[nr]	-	NA	NA
AMEX60DD043401	C2	chr6p4	152364316	152366077	1	244	3.97728	3.75785e-05	0.662303	-	LOC100336720[nr]	-	NA	NA
AMEX60DD036223	C2	chr4q4	5861253	5639104	2	15	2.87291	3.79907e-05	0.164098	-	AMEX60DD036223	-	NA	NA
AMEX60DD016893	C2	chr1p4	387804588	387804300	2	1147	2.55556	3.85372e-05	0.243918	-	AMEX60DD016893	-	NA	NA
AMEX60DD030311	C2	chr3q2	353904018	353902083	2	816	2.42979	3.85372e-05	0.939098	-	LOC113837993[nr]	-	NA	NA
AMEX60DD019952	C2	chr1q4	227762731	228194465	1	568	1.26084	3.88909e-05	0.38446	-	AKR1A1	-	NA	NA
AMEX60DD027574	C2	chr3p3	48024688	48020926	2	133	1.39382	3.88909e-05	0.721826	-	LOC114112644[nr]	-	NA	NA
AMEX60DD048591	C2	chr7q1	115654789	116187508	1	161	1.55249	3.89128e-05	0.330622	ENSMUSG00000025333	GPR143[hs]	Gpr143	NA	NA
AMEX60DD005628	C2	chr11q3	304412152	304731163	1	506	1.39263	3.9042e-05	0.362104	ENSMUSG00000037583	NR0B2	Nr0b2	NA	NA
AMEX60DD017975	C2	chr1q2	114364131	114358944	2	251	3.37153	3.99837e-05	0.194797	-	LOC114595149[nr]	-	Dact1	76967
AMEX60DD048541	C2	chr7q1	64066994	63515772	2	111	0.942792	3.99837e-05	0.491174	-	PRKX	-	NA	NA
AMEX60DD006508	C2	chr12p3	14046390	15003494	1	23	0.804294	4.00665e-05	0.370397	-	PACSIN2	-	Ptpdc1	118568094
AMEX60DD050827	C2	chr8p2	123576371	123792140	1	205	1.90734	4.05358e-05	0.241123	-	TNFSF8	-	Tnfsf8	21949
AMEX60DD015691	C2	chr1p3	428787879	428789887	1	1091	3.43687	4.06347e-05	0.750024	-	LOC113837993[nr]	-	NA	NA
AMEX60DD025603	C2	chr2q4	41590159	41422870	2	118	1.18656	4.06347e-05	0.23338	ENSMUSG00000031387	RENBP	Renbp	NA	NA
AMEX60DD045283	C2	chr6q3	22905885	22915112	1	27	2.96234	4.09589e-05	0.332885	-	LOC103174533[nr]	-	NA	NA
AMEX60DD053729	C2	chr9p2	308	627	1	1	3.32164	4.12528e-05	0.327791	-	AMEX60DD053729	-	NA	NA
AMEX60DD019992	C2	chr1q4	239814231	240895664	1	608	1.13165	4.14453e-05	0.802354	-	TESK2	-	NA	NA
AMEX60DD039997	C2	chr5q2	408111708	408112772	1	582	3.67611	4.14582e-05	0.712474	-	AMEX60DD039997	-	NA	NA
AMEX60DD005737	C2	chr11q4	15724160	16749378	1	72	1.20795	4.1706e-05	0.227607	-	LOC115072994[nr]|UMOD[hs]	-	NA	NA
AMEX60DD026926	C2	chr3p2	27702441	27841825	1	59	2.12651	4.23598e-05	0.288178	-	SUN3[nr]	-	NA	NA
AMEX60DD029897	C2	chr3q2	146967617	146967282	2	401	2.80042	4.25616e-05	0.317307	-	AMEX60DD029897	-	NA	NA
AMEX60DD039996	C2	chr5q2	407866049	407731750	2	581	2.15937	4.28105e-05	0.166049	-	AMEX60DD039996	-	NA	NA
AMEX60DD033507	C2	chr4p3	51495012	51492999	2	89	2.0146	4.29155e-05	0.63273	-	LOC100337476[nr]	-	Zdhhc13	243983
AMEX60DD018858	C2	chr1q3	144257922	144063297	2	304	2.80014	4.35583e-05	0.181368	ENSMUSG00000028185	DNASE2B	Dnase2b	NA	NA
AMEX60DD040715	C2	chr5q4	80403432	79944057	2	128	0.954438	4.36712e-05	0.390657	ENSMUSG00000033819	PPP1R16A	Ppp1r16a	Ppp1r16a	14106
AMEX60DD022592	C2	chr2p4	125439179	124948096	2	242	1.15251	4.36944e-05	0.467403	-	DNAJC13[nr]|FLJ25863[hs]	-	Dnajc13	252837
AMEX60DD017753	C2	chr1q2	21557556	21561770	1	29	1.93253	4.45879e-05	0.527838	-	LOC113837993[nr]	-	NA	NA
AMEX60DD044257	C2	chr6q1	228862771	229095151	1	438	1.92865	4.45879e-05	0.210495	-	LOC115461146[nr]	-	Ripk2	192656
AMEX60DD018859	C2	chr1q3	144337445	144399594	1	305	2.53205	4.49701e-05	0.137335	-	DNASE2B[nr]	-	NA	NA
AMEX60DD029631	C2	chr3q2	46694635	46414232	2	135	1.94742	4.52223e-05	0.288728	ENSMUSG00000037280	GALNT6	Galnt6	Galnt6	207839
AMEX60DD052112	C2	chr8q1	187192132	187191529	2	297	1.88436	4.60215e-05	0.512558	-	AMEX60DD052112	-	NA	NA
AMEX60DD030160	C2	chr3q2	265824401	266215012	1	664	1.24942	4.62648e-05	0.438196	ENSMUSG00000020357	FLT4	Flt4	NA	NA
AMEX60DD015542	C2	chr1p3	372479260	371578556	2	943	1.1638	4.65312e-05	0.730877	-	FCSK	-	Fcsk	101943
AMEX60DD035612	C2	chr4q2	305608655	305329138	2	470	1.43055	4.66765e-05	0.359088	-	CEP68	-	NA	NA
AMEX60DD037863	C2	chr5p3	44788674	44920321	1	78	1.98835	4.73791e-05	0.133534	-	AMEX60DD037863	-	Wdr81	192652
AMEX60DD015994	C2	chr1p4	80076502	80253270	1	248	4.80199	4.73911e-05	0.212364	-	AMEX60DD015994	-	Hcst	233064
AMEX60DD011894	C2	chr14q3	15757544	15756154	2	36	1.65806	4.7647e-05	0.443648	-	LOC115426258[nr]|HARBI1[hs]	-	NA	NA
AMEX60DD027043	C2	chr3p2	80185257	80185698	1	176	4.46601	4.78439e-05	0.274955	-	LKAAEAR1[nr]	-	Lkaaear1	277496
AMEX60DD052429	C2	chr8q2	78120947	78121440	1	208	4.90526	4.78439e-05	0.26419	-	FBXO42	-	Fbxo42	213499
AMEX60DD024433	C2	chr2q2	308754293	309713624	1	564	1.70617	4.84593e-05	0.446567	-	FAM98C[nr]|FAM98A[hs]	-	NA	NA
AMEX60DD010962	C2	chr13q4	62855015	62148890	2	409	0.852955	4.84606e-05	0.581107	-	N/A	-	NA	NA
AMEX60DD038297	C2	chr5p3	297341335	297340426	2	512	1.76705	4.84606e-05	0.605751	-	LOC108634775[nr]	-	NA	NA
AMEX60DD036963	C2	chr5p1	88119255	88047836	2	222	2.8208	4.90263e-05	0.125119	-	AMEX60DD036963	-	NA	NA
AMEX60DD048513	C2	chr7q1	49823957	49820685	2	83	0.972564	4.92353e-05	0.755073	ENSMUSG00000049775	LOC101059399[nr]|TMSB4X[hs]	Tmsb4x	Tmsb4x	19241
AMEX60DD024186	C2	chr2q2	180592046	181334936	1	317	0.694464	4.95402e-05	0.882376	ENSMUSG00000032562	GNAI2	Gnai2	Gnai2	14678
AMEX60DD042981	C2	chr6p3	352672156	352672411	1	485	1.95034	4.97926e-05	0.323209	-	LOC102351810[nr]|HARBI1[hs]	-	NA	NA
AMEX60DD021972	C2	chr2p3	188083687	188082338	2	333	1.4624	4.98112e-05	1.18082	-	LOC116043362[nr]	-	Gm815	67155
AMEX60DD005497	C2	chr11q3	257378216	257454879	1	375	2.04507	5.04813e-05	0.230659	-	TMEM200B[nr]|TMEM200A[hs]	-	NA	NA
AMEX60DD027133	C2	chr3p2	109878651	108119547	2	266	1.95055	5.05501e-05	0.634665	-	RAD21L1	-	Rad21l	668929
AMEX60DD053573	C2	chr9p1	46529530	46341241	2	132	1.32413	5.07825e-05	0.163587	ENSMUSG00000031995	ST14[nr]	St14	St14	235132
AMEX60DD011498	C2	chr14q1	50112581	49374905	2	84	1.72834	5.12532e-05	0.291242	-	SPINT1[nr]	-	Spint1	20732
AMEX60DD014482	C2	chr1p2	304706130	304639084	2	1030	1.34462	5.16635e-05	0.145875	-	PEAK3[nr]	-	NA	NA
AMEX60DD011921	C2	chr14q3	24447511	25032519	1	63	1.44958	5.1941e-05	0.331342	-	ZNF106	-	NA	NA
AMEX60DD050654	C2	chr8p2	10613560	9287088	2	32	1.11596	5.37753e-05	0.658826	ENSMUSG00000026932	NACC2	Nacc2	Nacc2	67991
AMEX60DD031178	C2	chr3q3	337767792	338341305	1	771	1.57194	5.41681e-05	0.483697	-	AMZ2	-	Amz2	19739
AMEX60DD005813	C2	chr11q4	44890309	44817945	2	148	0.769365	5.41954e-05	0.384319	ENSMUSG00000028675	PNRC2	Pnrc2	Pnrc2	52830
AMEX60DD008951	C2	chr13p3	37326539	37534308	1	106	1.54937	5.51137e-05	0.435894	-	LAMB3	-	NA	NA
AMEX60DD030369	C2	chr3q2	402597967	402597589	2	873	2.072	5.52508e-05	0.281889	-	AMEX60DD030369	-	NA	NA
AMEX60DD000718	C2	chr10p2	99703272	98839424	2	167	1.57297	5.59615e-05	0.261918	ENSMUSG00000042190	CMKLR1	Cmklr1	NA	NA
AMEX60DD035861	C2	chr4q3	138997651	139001602	1	186	1.33943	5.59615e-05	0.750908	-	LOC113837993[nr]	-	NA	NA
AMEX60DD030047	C2	chr3q2	208130932	208077859	2	551	1.60498	5.68117e-05	0.131918	-	AMEX60DD030047	-	NA	NA
AMEX60DD002186	C2	chr10p4	288341188	289813901	1	531	1.15144	5.70817e-05	0.764116	ENSMUSG00000073643	WDFY1	Wdfy1	Wdfy1	69368
AMEX60DD016346	C2	chr1p4	195649799	195881777	1	600	1.79024	5.71094e-05	0.309065	-	AMEX60DD016346	-	NA	NA
AMEX60DD027980	C2	chr3p3	227311023	228464740	1	539	0.826846	5.7137e-05	0.302937	ENSMUSG00000000486	SEPTIN1[nr]|SEPTIN4[hs]	Septin1	Septin4	18952
AMEX60DD053731	C2	chr9p2	174641	178192	1	2	4.05221	5.7375e-05	0.24545	-	AMEX60DD053731	-	NA	NA
AMEX60DD008383	C2	chr12q4	170548431	169687407	2	365	1.73368	5.78371e-05	0.271086	ENSMUSG00000035459	STAB2	Stab2	Stab2	192188
AMEX60DD001663	C2	chr10p4	2427442	2521463	1	8	2.37482	5.82458e-05	0.353945	-	B3GNT5	-	P2ry2	233571
AMEX60DD055209	C2	chr9q2	37614266	36917654	2	68	1.20672	5.83868e-05	0.201959	ENSMUSG00000062939	STAT4	Stat4	Stat4	20849
AMEX60DD026283	C2	chr2q4	306763890	307646431	1	798	1.68349	5.88952e-05	0.590305	ENSMUSG00000022544	EEF2KMT	Eef2kmt	Eef2kmt	208211
AMEX60DD003527	C2	chr11p2	34453009	34878780	1	59	1.26999	5.9101e-05	0.379462	-	LRRK1	-	Lrrk1	269941
AMEX60DD000525	C2	chr10p1	163267469	163590623	1	525	1.04295	5.93154e-05	0.375256	ENSMUSG00000029528	PXN	Pxn	Pxn	19303
AMEX60DD037003	C2	chr5p1	108796943	109441260	1	262	0.891518	5.96842e-05	0.725924	ENSMUSG00000031216	STARD8[nr]|STARD13[hs]	Stard8	Stard13	243362
AMEX60DD049868	C2	chr7q4	38341218	38851412	1	94	0.653116	6.00738e-05	0.341297	ENSMUSG00000030842	LAMTOR1	Lamtor1	Lamtor1	791260
AMEX60DD002325	C2	chr10q1	52004655	52605700	1	120	2.91237	6.03163e-05	0.10435	ENSMUSG00000035606	KY	Ky	NA	NA
AMEX60DD022823	C2	chr2p4	234781440	234655936	2	473	2.23765	6.16212e-05	0.163509	-	AMEX60DD022823	-	NA	NA
AMEX60DD010967	C2	chr13q4	62846260	62841296	2	414	1.46524	6.18049e-05	0.793229	-	AMEX60DD010967	-	NA	NA
AMEX60DD053722	C2	chr9p1	104797879	104799366	1	281	5.01395	6.21416e-05	0.193372	-	AMEX60DD053722	-	NA	NA
AMEX60DD026744	C2	chr3p1	133456820	133456595	2	450	3.51427	6.24362e-05	0.341634	-	AMEX60DD026744	-	NA	NA
AMEX60DD049568	C2	chr7q3	158856506	158322728	2	242	1.15979	6.3454e-05	0.528137	ENSMUSG00000031936	HEPHL1	Hephl1	Hephl1	64931
AMEX60DD010039	C2	chr13q2	147690589	149644606	1	350	0.470409	6.40181e-05	0.643695	ENSMUSG00000020919	LOC108788932[nr]|STAT5B[hs]	Stat5b	Stat5b	80860
AMEX60DD033682	C2	chr4p3	179123719	179123404	2	265	1.67066	6.40181e-05	0.943521	-	AMEX60DD033682	-	NA	NA
AMEX60DD007851	C2	chr12q3	176579650	176542410	2	254	3.7618	6.46785e-05	0.177654	-	LOC102351619[nr]	-	Cdh20	23836
AMEX60DD017258	C2	chr1q1	146753730	146753983	1	364	3.54467	6.46785e-05	0.326914	-	AMEX60DD017258	-	NA	NA
AMEX60DD009459	C2	chr13q1	55745724	55744253	2	201	0.810827	6.49833e-05	2.81366	-	AMEX60DD009459	-	NA	NA
AMEX60DD009460	C2	chr13q1	55747945	55747332	2	203	0.810856	6.49833e-05	3.13944	ENSMUSG00000060639	N/A	H4c9	NA	NA
AMEX60DD001024	C2	chr10p2	249906470	249912763	1	472	1.35099	6.5034e-05	0.400407	-	LOC100336617[nr]	-	NA	NA
AMEX60DD038963	C2	chr5q1	63274883	63263863	2	134	1.4129	6.51389e-05	0.524497	-	LOC113837993[nr]	-	NA	NA
AMEX60DD009559	C2	chr13q1	84293033	84292704	2	301	2.4813	6.59363e-05	0.218307	-	AMEX60DD009559	-	NA	NA
AMEX60DD054760	C2	chr9q1	76748737	76748145	2	175	1.59031	6.62397e-05	0.345652	-	AMEX60DD054760	-	NA	NA
AMEX60DD049844	C2	chr7q4	23199952	22807466	2	70	1.12737	6.65675e-05	0.944585	-	AMEX60DD049844	-	NA	NA
AMEX60DD002016	C2	chr10p4	201076142	201076489	1	361	2.20025	6.69282e-05	0.206161	-	LOC112547415[nr]	-	NA	NA
AMEX60DD021128	C2	chr2p2	89534901	88818555	2	200	0.887875	6.70275e-05	0.472122	ENSMUSG00000078908	LOC115463458[nr]|MON1B[hs]	Mon1b	NA	NA
AMEX60DD049046	C2	chr7q2	135421595	135422128	1	168	1.51092	6.70544e-05	0.698299	-	LOC114651126[nr]	-	Nt5dc3	103220
AMEX60DD043907	C2	chr6q1	42980071	43153768	1	88	2.82453	6.71514e-05	0.175448	-	AMEX60DD043907	-	NA	NA
AMEX60DD001445	C2	chr10p3	177367085	177367368	1	342	1.63453	6.78612e-05	1.36139	-	AMEX60DD001445	-	NA	NA
AMEX60DD045284	C2	chr6q3	22906993	22905897	2	28	2.67612	6.81586e-05	0.476624	-	LOC100336538[nr]	-	NA	NA
AMEX60DD018308	C2	chr1q2	245589431	246188702	1	584	1.05045	6.83063e-05	0.438969	-	ARHGAP29	-	Arhgap45	70719
AMEX60DD054357	C2	chr9p4	33695353	33699073	1	57	2.6398	6.87054e-05	0.522591	-	LOC113837993[nr]	-	NA	NA
AMEX60DD052909	C2	chr8q3	216889688	216891035	1	281	2.10149	6.89235e-05	0.683172	-	CHK1[nr]	-	NA	NA
AMEX60DD033683	C2	chr4p3	179125991	179127080	1	263	1.52252	6.89818e-05	0.994088	-	OJAV_G00236990[nr]	-	NA	NA
AMEX60DD010034	C2	chr13q2	145321907	145436741	1	345	2.51415	6.90118e-05	0.197004	-	AMEX60DD010034	-	NA	NA
AMEX60DD006416	C2	chr12p2	36958280	36943410	2	70	2.98188	6.91087e-05	0.187166	-	AMEX60DD006416	-	NA	NA
AMEX60DD040439	C2	chr5q3	275099035	275100603	1	438	2.16842	6.9275e-05	0.928869	-	AMEX60DD040439	-	NA	NA
AMEX60DD018124	C2	chr1q2	169139986	169147918	1	400	3.2117	7.04276e-05	0.269667	-	LOC114443000[nr]	-	NA	NA
AMEX60DD053903	C2	chr9p2	59338422	59342054	1	175	2.70777	7.06962e-05	0.246014	-	AMEX60DD053903	-	Plekha7	233765
AMEX60DD049628	C2	chr7q3	197527467	197526219	2	302	2.64001	7.10455e-05	0.41291	-	AMEX60DD049628	-	NA	NA
AMEX60DD005910	C2	chr11q4	103093187	102869633	2	245	0.677897	7.11967e-05	0.198198	-	SH3D21	-	Sh3d21	66938
AMEX60DD014547	C2	chr1p2	326477135	326261077	2	1095	2.73926	7.11991e-05	0.192679	-	LOC115098355[nr]|CLEC17A[hs]	-	Cd209d	14128
AMEX60DD026566	C2	chr3p1	91875318	91791525	2	272	4.82629	7.13757e-05	0.0559714	-	LOC112060700[nr]|KLRF1[hs]	-	NA	NA
AMEX60DD052288	C2	chr8q2	27662847	27788643	1	67	6.00273	7.13757e-05	0.129082	-	LOC115095614[nr]	-	NA	NA
AMEX60DD027403	C2	chr3p2	241458930	241460350	1	536	1.32553	7.13896e-05	1.51286	-	CHK1[nr]	-	NA	NA
AMEX60DD025766	C2	chr2q4	98408879	98408621	2	281	2.4626	7.15942e-05	0.370239	-	GSONMT00027998001[nr]	-	NA	NA
AMEX60DD046643	C2	chr6q4	260374256	260374918	1	669	2.66372	7.16492e-05	0.403284	-	AMEX60DD046643	-	NA	NA
AMEX60DD041780	C2	chr6p1	236183991	235357184	2	606	1.14326	7.18934e-05	0.504716	-	MBD2	-	NA	NA
AMEX60DD021733	C2	chr2p3	62804272	62801756	2	94	1.64596	7.3412e-05	0.780041	-	ROHU_037153[nr]	-	Rxfp1	381489
AMEX60DD044808	C2	chr6q2	202682819	202192308	2	271	1.84014	7.39066e-05	0.31217	-	LOC113746826[nr]|LOC105373926[hs]	-	Tcf23	69852
AMEX60DD043129	C2	chr6p3	444412121	444414485	1	633	5.11873	7.46822e-05	0.246634	-	AMEX60DD043129	-	Olfr432	226695
AMEX60DD031965	C2	chr3q4	224119259	224486150	1	647	2.1085	7.52731e-05	0.49207	-	GCDH[nr]	-	Nmrk1	18552
AMEX60DD010877	C2	chr13q4	50833212	50873295	1	324	2.37359	7.54137e-05	0.231984	-	AMEX60DD010877	-	NA	NA
AMEX60DD041331	C2	chr6p1	19796716	19791901	2	157	3.94719	7.88354e-05	0.151123	-	AMEX60DD041331	-	Tenm2	23964
AMEX60DD030066	C2	chr3q2	219651138	219652693	1	570	1.97952	7.89045e-05	0.698846	-	LOC103174533[nr]	-	NA	NA
AMEX60DD029797	C2	chr3q2	113030088	113394143	1	301	1.39782	7.91254e-05	0.331577	-	LOC115087555[nr]|C1GALT1[hs]	-	NA	NA
AMEX60DD024636	C2	chr2q2	390746482	390747374	1	767	4.07548	7.98919e-05	0.268215	-	AMEX60DD024636	-	NA	NA
AMEX60DD024625	C2	chr2q2	388182422	388529230	1	756	1.43532	8.00827e-05	0.196818	ENSMUSG00000021260	HHIPL1L.L[nr]|HHIPL1[hs]	Hhipl1	Hhipl1	214305
AMEX60DD025400	C2	chr2q3	271306131	270728081	2	723	1.14942	8.0605e-05	0.394045	-	ROM1[nr]|PRPH2[hs]	-	Prph2	210982
AMEX60DD029235	C2	chr3q1	316786597	316798250	1	649	1.46704	8.19137e-05	0.40672	-	MGAT3	-	NA	NA
AMEX60DD000811	C2	chr10p2	139431479	139430924	2	260	2.04407	8.2831e-05	0.944175	-	XELAEV_18029838MG[nr]	-	NA	NA
AMEX60DD028415	C2	chr3p4	116716480	116730003	1	402	3.83509	8.29216e-05	0.41525	-	DR999_PMT22127[nr]	-	NA	NA
AMEX60DD005601	C2	chr11q3	293094930	293680989	1	479	0.764165	8.32854e-05	0.634635	-	WASF2	-	NA	NA
AMEX60DD016770	C2	chr1p4	347493684	347721560	1	1024	2.12062	8.43563e-05	0.331855	-	LOC115078218[nr]|GLMP[hs]	-	Glmp	76927
AMEX60DD041597	C2	chr6p1	120132088	120129388	2	423	1.37102	8.53541e-05	0.634716	-	LOC113837993[nr]	-	NA	NA
AMEX60DD044952	C2	chr6q2	288821468	289208372	1	414	1.3438	8.57034e-05	0.343339	ENSMUSG00000031709	TBC1D9	Tbc1d9	Tbc1d9	330812
AMEX60DD015882	C2	chr1p4	48732227	48842691	1	136	2.73522	8.60209e-05	0.234884	-	LOC115476040[nr]	-	NA	NA
AMEX60DD025525	C2	chr2q4	17021061	17020746	2	40	1.85979	8.65945e-05	0.294489	-	AMEX60DD025525	-	NA	NA
AMEX60DD049873	C2	chr7q4	40679427	40681028	1	99	4.88137	8.70828e-05	0.413602	-	AMEX60DD049873	-	Fam169b	434197
AMEX60DD015885	C2	chr1p4	49483374	49523877	1	139	4.83616	8.76458e-05	0.272716	-	AMEX60DD015885	-	NA	NA
AMEX60DD019900	C2	chr1q4	217714461	217721049	1	516	1.62333	8.7911e-05	0.246791	-	AMEX60DD019900	-	NA	NA
AMEX60DD006883	C2	chr12q1	66609972	66696261	1	123	1.79299	8.87008e-05	0.0720941	-	AMEX60DD006883	-	NA	NA
AMEX60DD021450	C2	chr2p2	262382621	261556760	2	522	1.29378	8.87517e-05	0.266341	-	CIITA	-	NA	NA
AMEX60DD011600	C2	chr14q1	105274701	105311130	1	186	2.37761	8.90265e-05	0.379468	-	LOC113837993[nr]	-	NA	NA
AMEX60DD017754	C2	chr1q2	21564686	21565696	1	30	2.06054	8.90265e-05	0.829464	-	AMEX60DD017754	-	Tmem185a	236848
AMEX60DD045416	C2	chr6q3	111800829	111904304	1	160	4.24531	9.02556e-05	0.15471	ENSMUSG00000031639	TLR3[hs]	Tlr3	NA	NA
AMEX60DD024950	C2	chr2q3	104523968	104523735	2	273	4.1222	9.05681e-05	0.312509	-	AMEX60DD024950	-	NA	NA
AMEX60DD050835	C2	chr8p2	128031031	128475023	1	213	1.18241	9.05681e-05	0.535098	-	AKNA	-	Akna	100182
AMEX60DD037121	C2	chr5p1	164620615	164136131	2	381	0.857083	9.19655e-05	0.550366	ENSMUSG00000031284	PAK3	Pak3	Pak3	18481
AMEX60DD030163	C2	chr3q2	266538636	267670183	1	667	0.62385	9.31295e-05	0.596313	ENSMUSG00000020376	RNF130	Rnf130	Rnf130	74563
AMEX60DD005593	C2	chr11q3	289583353	290073154	1	471	0.732229	9.35143e-05	0.592077	ENSMUSG00000000409	FGR[nr]|FYN[hs]	Lck	Fyn	14360
AMEX60DD043859	C2	chr6q1	18863121	19402416	1	40	1.4676	9.38808e-05	0.344151	ENSMUSG00000029314	GPAT3	Gpat3	Gpat3	231510
AMEX60DD004511	C2	chr11q1	241480646	241253027	2	477	0.978603	9.39373e-05	0.300051	ENSMUSG00000007891	MGC82347[nr]|CTSD[hs]	Ctsd	Ctsd	320802
AMEX60DD048204	C2	chr7p4	100692878	101081533	1	208	1.14329	9.49155e-05	0.438417	-	CD99[nr]	-	Cd99l2	171486
AMEX60DD028909	C2	chr3q1	174801875	174802177	1	323	3.48592	9.53669e-05	0.6491	-	LOC111771931[nr]	-	Fcho1	74015
AMEX60DD032431	C2	chr4p1	33027670	33521494	1	201	1.84769	9.68491e-05	0.394579	-	LOC115650587[nr]|NLRP12[hs]	-	NA	NA
AMEX60DD001278	C2	chr10p3	87971245	88045328	1	176	3.88643	9.73214e-05	0.184865	-	LOC115092872[nr]|PSAPL1[hs]	-	Psapl1	81840
AMEX60DD025765	C2	chr2q4	98170711	98170492	2	280	2.98729	9.76341e-05	0.193937	-	AMEX60DD025765	-	NA	NA
AMEX60DD008936	C2	chr13p3	34289683	34371319	1	91	2.12202	9.78125e-05	0.194202	-	DPX16_12822[nr]|LOC105373926[hs]	-	NA	NA
AMEX60DD052735	C2	chr8q3	107092206	105724738	2	108	0.82954	9.79182e-05	0.607892	ENSMUSG00000041836	PTPRE	Ptpre	Ptpre	627214
AMEX60DD016790	C2	chr1p4	352021221	351501655	2	1044	0.96312	9.88566e-05	0.628691	-	SEMA4A	-	Sema4a	20351
AMEX60DD036603	C2	chr4q4	198663090	198665857	1	395	2.9911	0.0001	0.577487	-	LOC112587105[nr]|LC27[hs]	-	Srrt	83701
AMEX60DD021872	C2	chr2p3	131643628	131643966	1	233	3.74954	0.000100145	0.525016	-	AMEX60DD021872	-	NA	NA
AMEX60DD035398	C2	chr4q2	158072547	157919322	2	256	1.02559	0.000100298	0.601832	ENSMUSG00000000861	BCL11A	Bcl11a	Bcl11a	14025
AMEX60DD053366	C2	chr8q4	170888464	170517456	2	333	0.983396	0.000100653	0.449219	-	CHST15	-	NA	NA
AMEX60DD015895	C2	chr1p4	51314705	50708959	2	149	1.65807	0.000100972	0.407354	-	LOC115476122[nr]	-	Csk	12988
AMEX60DD044683	C2	chr6q2	89506085	89944413	1	145	1.66324	0.000100972	0.226783	ENSMUSG00000028167	BDH2.L[nr]|BDH2[hs]	Bdh2	Bdh2	319478
AMEX60DD022827	C2	chr2p4	236588989	236590066	1	477	5.43136	0.000101176	0.26817	-	AMEX60DD022827	-	NA	NA
AMEX60DD009192	C2	chr13p4	24427028	24427578	1	142	3.42593	0.000101327	0.348957	-	AMEX60DD009192	-	NA	NA
AMEX60DD023575	C2	chr2q1	206868952	206868461	2	514	2.56665	0.000101373	0.47062	-	LOC116043362[nr]	-	NA	NA
AMEX60DD049672	C2	chr7q3	216313611	216314693	1	344	3.51742	0.000101971	0.808563	-	OJAV_G00236990[nr]	-	Igsf9b	235086
AMEX60DD045478	C2	chr6q3	170147176	170147834	1	222	3.36828	0.000102813	0.859697	-	LOC116043362[nr]	-	Chd4	107932
AMEX60DD052843	C2	chr8q3	172302853	171648692	2	216	0.782772	0.000102971	0.265691	ENSMUSG00000025171	UBTD1	Ubtd1	Ubtd1	72199
AMEX60DD026866	C2	chr3p1	167263663	166763363	2	572	1.33521	0.000103079	0.364614	ENSMUSG00000063870	CHD4	Chd4	Chd4	107932
AMEX60DD047820	C2	chr7p3	174947559	175187130	1	258	3.34645	0.000103397	0.230223	ENSMUSG00000026088	MITD1	Mitd1	Mitd1	623661
AMEX60DD028317	C2	chr3p4	83804470	83582674	2	304	2.24073	0.00010445	0.22528	-	LOC115094172[nr]|CD274[hs]	-	NA	NA
AMEX60DD044366	C2	chr6q1	288551942	288550673	2	547	4.06996	0.00010541	0.205691	-	AMEX60DD044366	-	NA	NA
AMEX60DD004298	C2	chr11q1	140136201	139456291	2	264	2.18728	0.000106015	0.331096	-	LOC115079207[nr]|PTPRB[hs]	-	NA	NA
AMEX60DD022351	C2	chr2p4	1024	424	2	1	2.89585	0.000106504	0.641765	-	LOC116043362[nr]	-	NA	NA
AMEX60DD044141	C2	chr6q1	178591344	178583707	2	322	3.41682	0.000106504	0.108556	-	LOC115459114[nr]|CXCL8[hs]	-	NA	NA
AMEX60DD025636	C2	chr2q4	54337463	54703214	1	151	1.05991	0.000107486	0.536544	ENSMUSG00000019087	ATP6AP1.2.S[nr]|ATP6AP1[hs]	Atp6ap1	NA	NA
AMEX60DD052071	C2	chr8q1	160287006	160268431	2	256	2.7753	0.000107957	0.233094	ENSMUSG00000036896	LOC115076503[nr]	C1qc	C1qc	12262
AMEX60DD052425	C2	chr8q2	76916077	76916364	1	204	2.98823	0.000108259	0.37154	-	AMEX60DD052425	-	NA	NA
AMEX60DD022589	C2	chr2p4	122201450	122207938	1	239	1.67651	0.000108692	0.86016	-	N/A	-	NA	NA
AMEX60DD017979	C2	chr1q2	115505350	115253609	2	255	1.51474	0.000108828	0.326468	-	PHLDB3.S[nr]|PHLDB3[hs]	-	Phldb3	232970
AMEX60DD053171	C2	chr8q4	80543238	80536142	2	138	2.71355	0.000108828	0.275205	-	AMEX60DD053171	-	NA	NA
AMEX60DD016880	C2	chr1p4	383910786	383917267	1	1133	1.90607	0.000111712	0.695554	-	OJAV_G00236990[nr]	-	NA	NA
AMEX60DD044244	C2	chr6q1	223401614	223857251	1	425	1.30143	0.000111712	0.296755	-	NFKB1	-	NA	NA
AMEX60DD021823	C2	chr2p3	106775916	106665873	2	184	1.18015	0.000112001	0.246626	ENSMUSG00000024235	MAP3K8	Map3k8	Map3k8	26410
AMEX60DD038436	C2	chr5p4	69129548	69190092	1	129	1.17436	0.000113725	0.463073	ENSMUSG00000038175	MYLIP[nr]	Mylip	Mylip	218203
AMEX60DD031670	C2	chr3q4	125793049	125254610	2	352	1.67422	0.000113726	0.277783	-	RASAL3[nr]|RASAL2[hs]	-	Rasal3	22404
AMEX60DD017133	C2	chr1q1	92761088	92986550	1	239	1.1223	0.000114005	0.222509	ENSMUSG00000006517	MVD	Mvd	Mvd	234836
AMEX60DD029693	C2	chr3q2	76252531	76505858	1	197	1.83267	0.00011631	0.24753	-	LOC115465867[nr]|RDH16[hs]	-	NA	NA
AMEX60DD030367	C2	chr3q2	402164858	402164635	2	871	2.62161	0.00011836	0.243847	-	AMEX60DD030367	-	NA	NA
AMEX60DD045322	C2	chr6q3	48747395	48109669	2	66	1.86466	0.00011836	0.393192	ENSMUSG00000031519	ASB5	Asb5	Asb5	76294
AMEX60DD028831	C2	chr3q1	147176946	146521522	2	246	1.13853	0.000118949	0.266734	-	RNF14	-	Rnf14	56736
AMEX60DD028525	C2	chr3p4	168422827	166731602	2	513	0.747913	0.000119662	0.755961	ENSMUSG00000022377	LOC115475658[nr]|ASAP1[hs]	Asap1	Asap1	13196
AMEX60DD001664	C2	chr10p4	3070768	3071061	1	9	1.02307	0.000120474	0.417837	-	AMEX60DD001664	-	NA	NA
AMEX60DD037771	C2	chr5p2	354147921	353869802	2	508	2.03578	0.000120827	0.202454	ENSMUSG00000031264	BTK	Btk	Btk	12229
AMEX60DD028873	C2	chr3q1	158272682	158733952	1	288	1.96769	0.000120936	0.280738	-	AMEX60DD028873	-	NA	NA
AMEX60DD031440	C2	chr3q4	55851140	55260761	2	122	0.506757	0.000121027	0.240374	-	PGS1	-	NA	NA
AMEX60DD043434	C2	chr6p4	168558562	168662376	1	277	1.62531	0.000121174	0.0824949	-	AMEX60DD043434	-	NA	NA
AMEX60DD006272	C2	chr12p1	25570678	25501253	2	64	1.46843	0.000121484	0.546068	ENSMUSG00000053137	MAPK11	Mapk11	NA	NA
AMEX60DD007300	C2	chr12q2	33079521	33078719	2	121	1.34792	0.000121528	0.725032	-	AMEX60DD007300	-	NA	NA
AMEX60DD047079	C2	chr7p1	139562806	139671809	1	387	1.32907	0.000123356	0.239421	-	LOC115076798[nr]|NECTIN1[hs]	-	Gm17783	100047671
AMEX60DD034425	C2	chr4p4	233349779	233349504	2	413	4.11916	0.000128524	0.304777	-	AMEX60DD034425	-	NA	NA
AMEX60DD026757	C2	chr3p1	139237273	139237671	1	463	2.42664	0.0001286	0.712532	-	AMEX60DD026757	-	NA	NA
AMEX60DD044011	C2	chr6q1	88771041	88117613	2	192	1.07114	0.000130607	0.297239	ENSMUSG00000029802	ABCG2	Abcg2	NA	NA
AMEX60DD018097	C2	chr1q2	161930858	162048650	1	373	3.46108	0.000131763	0.166159	-	AMEX60DD018097	-	NA	NA
AMEX60DD047039	C2	chr7p1	127169894	127239643	1	347	1.38288	0.000131886	0.30808	ENSMUSG00000040713	CREG1	Creg1	NA	NA
AMEX60DD029629	C2	chr3q2	46164065	46123346	2	133	2.04557	0.000132621	0.0597014	ENSMUSG00000023031	CELA1[nr]	Cela1	NA	NA
AMEX60DD008785	C2	chr13p2	44099583	44359105	1	145	0.401541	0.000133302	0.101145	-	MICAL1[nr]|MICAL3[hs]	-	NA	NA
AMEX60DD002065	C2	chr10p4	225242529	225319346	1	410	0.999171	0.000133975	0.449826	ENSMUSG00000045414	DIPK2A	Dipk2a	Dipk2a	26432
AMEX60DD024481	C2	chr2q2	330144958	329966313	2	612	3.99072	0.000134182	0.140352	-	LOC115481008[nr]|OLFM4[hs]	-	NA	NA
AMEX60DD027523	C2	chr3p3	23392000	23392860	1	82	2.83163	0.000134182	0.197515	-	AMEX60DD027523	-	NA	NA
AMEX60DD037514	C2	chr5p2	152342943	150661507	2	251	0.950478	0.000134182	0.476135	ENSMUSG00000031093	DOCK11	Dock11	Dock11	75974
AMEX60DD036029	C2	chr4q3	276326304	276326512	1	354	1.33392	0.000134218	0.326538	-	AMEX60DD036029	-	NA	NA
AMEX60DD010590	C2	chr13q4	4681002	4676904	2	37	1.19487	0.000134294	0.142057	-	AMEX60DD010590	-	NA	NA
AMEX60DD039119	C2	chr5q1	142148792	142142359	2	290	1.42263	0.000137167	0.539867	-	AMEX60DD039119	-	NA	NA
AMEX60DD055595	C2	chr9q2	216793297	217110778	1	454	1.27701	0.000137167	0.585521	ENSMUSG00000015839	NRF2[nr]|NFE2L2[hs]	Nfe2l2	Nfe2l2	108168771
AMEX60DD038074	C2	chr5p3	161449378	161759030	1	289	3.067	0.000137669	0.261871	-	GPR141	-	Gpr141	353346
AMEX60DD008169	C2	chr12q4	76930301	77302489	1	151	1.07838	0.000137795	0.446192	-	AMEX60DD008169	-	NA	NA
AMEX60DD018337	C2	chr1q2	262512359	262742043	1	613	0.883544	0.000138657	0.470127	-	AMEX60DD018337	-	Ankrd10	102334
AMEX60DD015675	C2	chr1p3	423129895	423129567	2	1076	4.94741	0.000139618	0.348364	-	AMEX60DD015675	-	NA	NA
AMEX60DD055280	C2	chr9q2	80030591	80182274	1	139	1.07177	0.000141748	0.265311	ENSMUSG00000043391	C6H3ORF70[nr]|C3ORF70[hs]	2510009E07Rik	2510009E07Rik	209018
AMEX60DD007318	C2	chr12q2	39682693	39420845	2	139	0.937016	0.000142534	0.3582	ENSMUSG00000024835	CORO1B	Coro1b	Coro1b	23789
AMEX60DD049823	C2	chr7q4	14848180	14673184	2	49	1.38315	0.000143543	0.366683	ENSMUSG00000035165	KCNE3[hs]	Kcne3	Kcne3	57442
AMEX60DD004792	C2	chr11q2	96066946	95990982	2	213	2.73756	0.000145158	0.199358	-	AMEX60DD004792	-	NA	NA
AMEX60DD005804	C2	chr11q4	43080604	43428953	1	139	1.93321	0.000145159	0.251125	-	IFNLR1	-	Ifnlr1	230824
AMEX60DD011601	C2	chr14q1	105276717	105274702	2	187	1.94244	0.000146476	0.578037	-	LOC113837993[nr]	-	NA	NA
AMEX60DD038208	C2	chr5p3	253417192	252752461	2	423	1.46853	0.000146476	0.351814	ENSMUSG00000056515	RAB31	Rab31	Rab31	213272
AMEX60DD015922	C2	chr1p4	58965872	59575098	1	176	1.61254	0.000148059	0.493517	-	LOC115076136[nr]|SIGLEC1[hs]	-	NA	NA
AMEX60DD020344	C2	chr2p1	73714449	74497132	1	127	1.10441	0.000148142	0.563918	ENSMUSG00000037326	CAPN15	Capn15	NA	NA
AMEX60DD039174	C2	chr5q1	174372521	174293928	2	345	1.72469	0.000149764	0.448844	ENSMUSG00000021365	NEDD9	Nedd9	Nedd9	107889
AMEX60DD040817	C2	chr5q4	115074116	114377286	2	230	1.08285	0.000150157	0.599116	ENSMUSG00000022557	BOP1	Bop1	Bop1	223658
AMEX60DD043442	C2	chr6p4	173164778	174350794	1	285	0.616558	0.000150357	0.724004	ENSMUSG00000038658	RIC1	Ric1	Ric1	226089
AMEX60DD026862	C2	chr3p1	166333571	165947328	2	568	1.00776	0.000150477	0.267857	ENSMUSG00000038279	NOP2	Nop2	Nop2	110109
AMEX60DD029371	C2	chr3q1	357075947	356257686	2	786	1.31296	0.000151141	0.589411	ENSMUSG00000042870	TOM1	Tom1	Tom1	21968
AMEX60DD028220	C2	chr3p4	58213189	59100968	1	207	1.8834	0.000151279	0.258174	ENSMUSG00000033368	LOC108702355[nr]|TRIM69[hs]	Trim69	NA	NA
AMEX60DD041683	C2	chr6p1	184645937	184857003	1	509	1.53475	0.000152346	0.18065	ENSMUSG00000025428	ATP5F1A	Atp5a1	Atp5a1	225745
AMEX60DD024706	C2	chr2q3	20369184	20574770	1	29	1.94459	0.000153097	0.323204	-	LOC108791127[nr]|DEGS2[hs]	-	NA	NA
AMEX60DD036906	C2	chr5p1	55419677	55424638	1	165	4.11566	0.000153097	0.211794	-	ARR2[nr]|ARRB1[hs]	-	Arrb1	109689
AMEX60DD045514	C2	chr6q3	192192861	191796588	2	258	1.52807	0.00015337	0.221211	ENSMUSG00000091204	EXOC1L	Gm7271	Exoc1	69940
AMEX60DD012112	C2	chr14q4	14311133	14652659	1	30	1.25035	0.000155331	0.727113	-	SUSD6	-	LOC101055676	101055676
AMEX60DD023234	C2	chr2q1	49730213	50011833	1	173	1.16238	0.000155374	0.440176	-	JAGN1	-	NA	NA
AMEX60DD028899	C2	chr3q1	168783249	169515616	1	314	0.893378	0.00015657	0.581366	ENSMUSG00000035992	FNIP1	Fnip1	NA	NA
AMEX60DD001157	C2	chr10p3	42418648	42419104	1	55	2.94526	0.000157074	0.240002	-	AMEX60DD001157	-	NA	NA
AMEX60DD008500	C2	chr13p1	25293043	25333075	1	65	3.5437	0.000157348	0.185151	-	AMEX60DD008500	-	NA	NA
AMEX60DD023980	C2	chr2q2	67087353	67087661	1	111	2.85579	0.000158083	0.535826	-	XELAEV_18029838MG[nr]	-	NA	NA
AMEX60DD047658	C2	chr7p3	52351982	52352213	1	96	1.82339	0.000158707	0.300779	-	AMEX60DD047658	-	NA	NA
AMEX60DD004250	C2	chr11q1	117985262	117826594	2	216	0.890969	0.000159041	0.295327	-	AMEX60DD004250	-	NA	NA
AMEX60DD018156	C2	chr1q2	179558365	179558898	1	432	4.14055	0.000159041	0.425628	-	LOC101033949[nr]|UQCRB[hs]	-	Uqcrb	108168114
AMEX60DD049286	C2	chr7q2	278538472	278967770	1	408	1.72425	0.000159493	0.312685	-	FLT3[nr]	-	Flt3	20018
AMEX60DD023581	C2	chr2q1	208719252	208718712	2	520	2.25193	0.000159619	0.631532	-	AMEX60DD023581	-	NA	NA
AMEX60DD049670	C2	chr7q3	216311337	216309787	2	345	3.53072	0.000160587	0.739632	-	AMEX60DD049670	-	NA	NA
AMEX60DD013478	C2	chr1p2	6043289	5693785	2	26	2.17639	0.000160594	0.210053	-	PARPI_0015173[nr]|PLK2[hs]	-	NA	NA
AMEX60DD054492	C2	chr9p4	71386487	70647467	2	192	1.34954	0.000160594	0.465153	ENSMUSG00000005057	SH2B2	Sh2b2	NA	NA
AMEX60DD012891	C2	chr1p1	115853397	115879690	1	586	5.37524	0.000160604	0.115802	-	AMEX60DD012891	-	NA	NA
AMEX60DD025730	C2	chr2q4	87248212	87247930	2	245	3.34543	0.000161419	0.317638	-	AMEX60DD025730	-	NA	NA
AMEX60DD021731	C2	chr2p3	62793649	62791530	2	92	1.72358	0.0001619	0.899603	-	LOC111196389[nr]|LC27[hs]	-	NA	NA
AMEX60DD022836	C2	chr2p4	241259099	241259667	1	486	3.27321	0.000162352	0.505045	-	AMEX60DD022836	-	NA	NA
AMEX60DD050908	C2	chr8p2	163330789	163330506	2	286	1.40966	0.000162505	0.821329	-	AMEX60DD050908	-	NA	NA
AMEX60DD030456	C2	chr3q3	21320174	21219668	2	49	2.43931	0.000162626	0.227072	-	LOC115084953[nr]|RAB11FIP4[hs]	-	Rab11fip4	268451
AMEX60DD035606	C2	chr4q2	302564931	302955353	1	464	1.02097	0.00016298	0.480217	ENSMUSG00000045671	SPRED2	Spred2	Spred2	17268
AMEX60DD014889	C2	chr1p3	104177727	103874463	2	290	1.1818	0.000163029	0.557243	ENSMUSG00000028042	ZBTB7B	Zbtb7b	Zbtb7b	22724
AMEX60DD038301	C2	chr5p3	299872103	300488527	1	516	1.43963	0.000163711	0.325779	-	LY86[nr]	-	NA	NA
AMEX60DD034846	C2	chr4q1	112235306	112240042	1	237	2.88602	0.000163972	0.325313	-	SLC35D3	-	NA	NA
AMEX60DD010937	C2	chr13q4	59061473	59371254	1	384	1.01864	0.000165683	0.23028	-	DHX16	-	NA	NA
AMEX60DD005418	C2	chr11q3	202050335	202049736	2	296	2.07498	0.000165977	0.189616	-	AMEX60DD005418	-	NA	NA
AMEX60DD018110	C2	chr1q2	165810644	165810287	2	386	4.2818	0.000166605	0.167082	-	AMEX60DD018110	-	NA	NA
AMEX60DD030899	C2	chr3q3	205827956	206113254	1	492	0.931668	0.000166741	0.405217	-	GRB2	-	Tbx22	245572
AMEX60DD041955	C2	chr6p2	79944802	79945128	1	120	2.79184	0.000167028	0.228826	-	AMEX60DD041955	-	NA	NA
AMEX60DD047236	C2	chr7p2	54525839	54595142	1	110	1.55663	0.000168208	0.1419	-	AMEX60DD047236	-	NA	NA
AMEX60DD030046	C2	chr3q2	208026932	208439052	1	550	1.18898	0.000170648	0.339828	ENSMUSG00000040405	MED7	Havcr1	Havcr1	171283
AMEX60DD033511	C2	chr4p3	52933735	52937833	1	92	1.34303	0.000170648	1.05175	-	LOC113837993[nr]	-	Helq	191578
AMEX60DD018281	C2	chr1q2	237185958	237185524	2	557	2.97422	0.000171038	0.26847	-	AMEX60DD018281	-	NA	NA
AMEX60DD022641	C2	chr2p4	146133396	146136593	1	291	3.3492	0.000171362	0.102528	-	AMEX60DD022641	-	NA	NA
AMEX60DD029765	C2	chr3q2	101500017	101499787	2	269	3.03424	0.000171362	0.316352	-	AMEX60DD029765	-	NA	NA
AMEX60DD047659	C2	chr7p3	53952922	53956247	1	97	2.07066	0.000174158	0.187466	-	AMEX60DD047659	-	NA	NA
AMEX60DD047574	C2	chr7p3	3381698	3382149	1	12	2.10541	0.000174629	0.687221	-	LOC111772992[nr]	-	NA	NA
AMEX60DD000548	C2	chr10p1	175619199	176844621	1	548	0.542091	0.000177096	0.441785	ENSMUSG00000029478	NCOR2	Ncor2	Ncor2	20602
AMEX60DD055650	C2	chr9q2	251550723	253036523	1	509	1.14756	0.000177975	0.64673	ENSMUSG00000042064	MYO3B	Myo3b	Myo3b	329421
AMEX60DD035919	C2	chr4q3	188899382	188901199	1	244	2.27527	0.000179289	0.208673	-	AMEX60DD035919	-	NA	NA
AMEX60DD025072	C2	chr2q3	150929949	150977789	1	395	3.17059	0.000180474	0.126986	-	AMEX60DD025072	-	NA	NA
AMEX60DD036326	C2	chr4q4	58192952	58782251	1	118	0.995878	0.000180973	0.369957	-	RBKS	-	NA	NA
AMEX60DD011778	C2	chr14q2	85330661	85329122	2	142	1.48985	0.000181151	0.167936	-	AMEX60DD011778	-	Renbp	19703
AMEX60DD017110	C2	chr1q1	86750991	87275347	1	216	0.802298	0.000181467	0.679678	ENSMUSG00000006362	CBFA2T3	Cbfa2t3	Cbfa2t3	12398
AMEX60DD050830	C2	chr8p2	125395960	124952190	2	208	1.00763	0.000181467	0.273691	-	TMEM268	-	NA	NA
AMEX60DD003185	C2	chr10q4	52941973	52744455	2	176	1.15535	0.000181684	0.342384	-	AMEX60DD003185	-	NA	NA
AMEX60DD042862	C2	chr6p3	269751941	270432121	1	366	0.673328	0.000181684	0.54155	-	SNCAIP	-	NA	NA
AMEX60DD030370	C2	chr3q2	403094859	403315174	1	874	1.48847	0.000181754	0.241258	-	LOC104544581[nr]|DOCK2[hs]	-	Dock2	94176
AMEX60DD056187	C2	chr9q3	375855916	375347666	2	490	0.530168	0.00018187	0.474268	ENSMUSG00000024381	BIN1	Bin1	Bin1	30948
AMEX60DD034089	C2	chr4p4	48786862	48787077	1	77	2.75142	0.000182065	0.370258	-	LOC107579696[nr]	-	Agbl4	78933
AMEX60DD051182	C2	chr8p3	69046327	69056370	1	163	1.71115	0.000182065	0.191164	-	AMEX60DD051182	-	NA	NA
AMEX60DD007296	C2	chr12q2	31640440	32140489	1	117	0.735585	0.00018422	0.576853	ENSMUSG00000024858	GRK2	Grk2	Grk2	245857
AMEX60DD006764	C2	chr12q1	4242812	4767720	1	4	2.37039	0.00018423	0.156982	-	ITPR2	-	Itpr2	16651
AMEX60DD053853	C2	chr9p2	43298845	43234523	2	125	2.5483	0.00018423	0.230691	-	PDZD3	-	Pdzd3	270150
AMEX60DD032771	C2	chr4p1	153958583	153722697	2	541	1.80429	0.000184759	0.35429	-	AMEX60DD032771	-	NA	NA
AMEX60DD027072	C2	chr3p2	90393206	90393410	1	205	2.05573	0.000185902	0.32529	-	AMEX60DD027072	-	NA	NA
AMEX60DD026551	C2	chr3p1	86538458	86538672	1	257	6.87514	0.000186692	0.238012	-	AMEX60DD026551	-	NA	NA
AMEX60DD032474	C2	chr4p1	45904289	45820536	2	245	6.23793	0.000186692	0.152301	-	LOC108802115[nr]	-	NA	NA
AMEX60DD028874	C2	chr3q1	158754717	159340257	1	289	1.66725	0.000189934	0.261495	-	AMEX60DD028874	-	Ppil2	66053
AMEX60DD047296	C2	chr7p2	80883956	80999160	1	170	1.65182	0.000189934	0.133252	-	AMEX60DD047296	-	NA	NA
AMEX60DD023269	C2	chr2q1	59045965	59045764	2	209	1.77104	0.000192377	1.09177	-	AMEX60DD023269	-	NA	NA
AMEX60DD004083	C2	chr11q1	30265450	30102846	2	49	1.86907	0.000193307	0.158397	-	AMEX60DD004083	-	NA	NA
AMEX60DD028164	C2	chr3p4	45232691	44800313	2	151	1.56277	0.000194123	0.220385	ENSMUSG00000042436	MFAP4	Mfap4	Mfap4	76293
AMEX60DD032758	C2	chr4p1	150489618	150718711	1	528	1.51651	0.000195586	0.17636	-	AMEX60DD032758	-	NA	NA
AMEX60DD035971	C2	chr4q3	227357096	227357401	1	296	2.51234	0.000198599	1.0512	-	AMEX60DD035971	-	NA	NA
AMEX60DD005574	C2	chr11q3	285817023	284956925	2	452	0.890659	0.00019879	0.585072	ENSMUSG00000066043	PHACTR4	Phactr4	Phactr4	100169
AMEX60DD000953	C2	chr10p2	219875684	220118567	1	402	1.76928	0.000199466	0.146319	-	LOC115073421[nr]	-	Lif	16878
AMEX60DD000168	C2	chr10p1	76661292	76796461	1	168	1.04096	0.000200693	0.588039	-	AMEX60DD000168	-	NA	NA
AMEX60DD012100	C2	chr14q4	10249056	9920875	2	18	0.582987	0.000200853	0.509366	ENSMUSG00000015143	ACTN1	Actn1	Actn1	109711
AMEX60DD052960	C2	chr8q3	234219455	234219199	2	333	1.82362	0.00020087	0.894807	-	BAYA_14209[nr]	-	NA	NA
AMEX60DD010609	C2	chr13q4	8896506	9051980	1	56	1.1714	0.000203583	0.265924	ENSMUSG00000024397	AIF1	Aif1	Aif1	11629
AMEX60DD006495	C2	chr12p3	8323368	8872553	1	11	0.85316	0.000207372	0.169601	ENSMUSG00000035944	TTC38	Ttc38	Ttc38	239570
AMEX60DD007916	C2	chr12q3	202703468	202161731	2	319	1.86383	0.000207947	0.180215	-	LOC108695414[nr]|ACR[hs]	-	NA	NA
AMEX60DD015696	C2	chr1p3	431387288	431723443	1	1097	1.94762	0.000209714	0.308814	ENSMUSG00000028072	NTRK1	Ntrk1	Ntrk1	18211
AMEX60DD049697	C2	chr7q3	242035091	242820771	1	371	1.01273	0.000209725	0.365617	ENSMUSG00000018995	DR999_PMT02274[nr]|NARS2[hs]	Nars2	Nars2	244141
AMEX60DD012726	C2	chr1p1	77472641	77595566	1	421	1.75325	0.000210587	0.271908	-	LOC108261387[nr]	-	NA	NA
AMEX60DD050353	C2	chr8p1	36371014	35070866	2	129	0.550675	0.000212644	0.845658	ENSMUSG00000075415	FNBP1	Fnbp1	Fnbp1	14269
AMEX60DD031674	C2	chr3q4	126589198	127237262	1	356	0.952523	0.000214881	0.416073	ENSMUSG00000004567	MCOLN1	Mcoln1	Mcoln1	76406
AMEX60DD055297	C2	chr9q2	86412393	86023648	2	157	1.45956	0.000215196	0.469638	ENSMUSG00000059588	CALCRL	Calcrl	NA	NA
AMEX60DD025594	C2	chr2q4	39352377	39931954	1	109	0.425076	0.000217893	0.389953	ENSMUSG00000031389	ARHGAP4	Arhgap4	NA	NA
AMEX60DD044462	C2	chr6q1	343988229	343833825	2	643	2.01433	0.000217898	0.336225	ENSMUSG00000028367	XB5909790.S[nr]	Txn1	NA	NA
AMEX60DD049163	C2	chr7q2	200323759	200722327	1	285	1.91036	0.000218747	0.288231	ENSMUSG00000027744	STOML3[nr]|STOM[hs]	Stoml3	NA	NA
AMEX60DD030350	C2	chr3q2	393368949	393057057	2	854	1.4623	0.000221944	0.478589	-	LOC115656428[nr]|DLC1[hs]	-	NA	NA
AMEX60DD007319	C2	chr12q2	39781188	40039039	1	140	1.67505	0.00022256	0.244196	ENSMUSG00000024842	LOC115075143[nr]|CABP4[hs]	Cabp4	Cabp1	109154
AMEX60DD029338	C2	chr3q1	343872333	343851645	2	753	3.00918	0.000223715	0.271256	-	AMEX60DD029338	-	NA	NA
AMEX60DD000573	C2	chr10p2	11186089	11577145	1	22	1.37967	0.000225967	0.369372	ENSMUSG00000029392	RILPL1	Rilpl1	NA	NA
AMEX60DD037940	C2	chr5p3	76269959	76276093	1	155	4.65503	0.000225967	0.325313	-	N/A	-	Apob	238055
AMEX60DD028617	C2	chr3q1	20847051	20804145	2	32	4.29032	0.000228088	0.125638	-	AMEX60DD028617	-	NA	NA
AMEX60DD044172	C2	chr6q1	198442909	198442706	2	353	2.90545	0.000228329	0.361086	-	AMEX60DD044172	-	NA	NA
AMEX60DD017627	C2	chr1q1	303896260	303896007	2	733	4.28203	0.000230294	0.250777	-	AMEX60DD017627	-	NA	NA
AMEX60DD035157	C2	chr4q2	12189438	12317483	1	15	1.99689	0.00023117	0.212853	-	DR999_PMT02207[nr]|CALHM6[hs]	-	Calhm6	72580
AMEX60DD009672	C2	chr13q1	126167617	126444143	1	414	1.74514	0.000231422	0.360325	ENSMUSG00000020708	PSMC5	Psmc5	Psmc5	72047
AMEX60DD028822	C2	chr3q1	142113557	142113865	1	237	4.09917	0.000231422	0.285939	-	N/A	-	NA	NA
AMEX60DD004300	C2	chr11q1	139719740	139590774	2	266	1.74789	0.000234351	0.174522	-	AMEX60DD004300	-	NA	NA
AMEX60DD045578	C2	chr6q3	227145003	226798564	2	322	1.87219	0.000234675	0.284127	ENSMUSG00000029219	ZAR1	Slc10a4	NA	NA
AMEX60DD047577	C2	chr7p3	3390608	3388147	2	15	1.75571	0.000237166	0.610613	-	LOC116043362[nr]|LC27[hs]	-	NA	NA
AMEX60DD028400	C2	chr3p4	112592936	112752200	1	387	0.945838	0.000237284	0.35191	ENSMUSG00000030707	CORO1A	Coro1a	Coro1a	12721
AMEX60DD033376	C2	chr4p2	304037899	304037679	2	552	4.13061	0.000238309	0.313266	-	AMEX60DD033376	-	NA	NA
AMEX60DD050368	C2	chr8p1	39914925	39869861	2	144	1.73737	0.000238551	0.353751	ENSMUSG00000079466	PRDM12	Prdm12	Prdm12	381359
AMEX60DD055266	C2	chr9q2	73036629	73036831	1	125	1.95346	0.000239159	0.371843	-	AMEX60DD055266	-	NA	NA
AMEX60DD027627	C2	chr3p3	77538398	77768728	1	186	1.79221	0.000240956	0.131031	ENSMUSG00000017950	HNF4A	Hnf4a	Hnf4a	15378
AMEX60DD024567	C2	chr2q2	361794165	362093893	1	698	0.801915	0.00024157	0.700716	-	NUMBL[nr]|NUMB[hs]	-	NA	NA
AMEX60DD025358	C2	chr2q3	262724413	262348588	2	681	2.72353	0.000243693	0.414256	-	LOC115098303[nr]	-	Ankrd17	81702
AMEX60DD024128	C2	chr2q2	149925926	150437564	1	259	1.1671	0.000245531	0.629843	ENSMUSG00000032577	LOC108802832[nr]|MAPKAPK3[hs]	Mapkapk3	Mapkapk3	102626
[truncated: 2,556 more rows]

## Sheet: obIN
name	group_name	seqnames	start	end	strand	idx	Log2FC	FDR	MeanDiff	mm_ID	Axolotl_tanaka_annotated_gene	mm_gene	Mouse_Annotation	Mouse_EntreID
AMEX60DD004251	C3	chr11q1	118724565	118200878	2	217	1.67318	1.38414e-10	0.74082	ENSMUSG00000034485	UACA	Uaca	Uaca	72565
AMEX60DD008300	C3	chr12q4	125679328	125192061	2	282	1.63962	0.000267875	0.751621	ENSMUSG00000064210	ANO6	Ano6	Ano6	223843
AMEX60DD032010	C3	chr3q4	238260879	238683556	1	692	1.59981	1.29013e-10	1.06065	-	KANK2	-	Kank2	16835
AMEX60DD025087	C3	chr2q3	153439223	153028580	2	410	1.9037	4.64042e-08	0.648881	ENSMUSG00000004054	MAP3K11	Map3k11	Map3k11	26403
AMEX60DD008732	C3	chr13p2	25465915	25995205	1	92	1.85106	5.78167e-09	0.729292	ENSMUSG00000042644	ITPR3	Itpr3	Itpr3	16440
AMEX60DD040394	C3	chr5q3	247991567	246229549	2	393	0.839063	2.2213e-05	0.422971	ENSMUSG00000022425	ENPP2[nr]	Enpp2	Enpp2	18606
AMEX60DD018036	C3	chr1q2	132318338	134227093	1	312	0.617905	0.000325885	0.850415	-	ARHGEF1	-	NA	NA
AMEX60DD024639	C3	chr2q2	391588425	391881213	1	770	2.10598	6.70417e-07	0.415973	ENSMUSG00000037166	PPP1R14A	Ppp1r14a	Ppp1r14a	68458
AMEX60DD009755	C3	chr13q2	36202787	36203734	1	66	1.8109	0.0387741	0.344407	-	AMEX60DD009755	-	NA	NA
AMEX60DD021812	C3	chr2p3	101648939	100473191	2	173	1.9458	3.92306e-19	1.74426	ENSMUSG00000024236	SVIL	Svil	Svil	225115
AMEX60DD055667	C3	chr9q2	263972574	264801166	1	526	0.931818	0.000184518	0.489914	ENSMUSG00000027018	HAT1[nr]	Hat1	NA	NA
AMEX60DD043124	C3	chr6p3	442149370	442875408	1	628	1.46804	0.0424201	0.309262	ENSMUSG00000032702	KANK1	Kank1	Kank1	107351
AMEX60DD006291	C3	chr12p1	33742744	33603245	2	83	2.09117	5.74598e-08	0.555057	ENSMUSG00000041390	MDFIC	Mdfic	Mdfic	16543
AMEX60DD025088	C3	chr2q3	153077843	153078180	1	411	3.07951	0.00100875	0.222395	-	LOC108698892[nr]	-	NA	NA
AMEX60DD011553	C3	chr14q1	70799243	70801106	1	139	2.33994	0.00021619	0.241468	-	AMEX60DD011553	-	Tenm4	23966
AMEX60DD020052	C3	chr1q4	266621794	266622132	1	668	1.10528	0.00712498	0.324708	-	AMEX60DD020052	-	NA	NA
AMEX60DD046879	C3	chr7p1	47047450	46890762	2	187	3.10175	0.00254606	0.208538	-	CD101[nr]|IGSF3[hs]	-	NA	NA
AMEX60DD046213	C3	chr6q4	142720647	144001223	1	239	0.806181	0.00201069	0.513663	ENSMUSG00000074796	SLC4A11[hs]	Slc4a11	Slc4a11	269356
AMEX60DD004827	C3	chr11q2	121205411	122963895	1	248	0.583656	0.0407456	0.289266	ENSMUSG00000038244	LOC101946730[nr]|MICAL2[hs]	Mical2	Mical2	320878
AMEX60DD019645	C3	chr1q4	109626755	110092108	1	261	1.17546	0.0351242	0.235061	-	LOC104500591[nr]|TTC39A[hs]	-	Ttc39a	230603
AMEX60DD025253	C3	chr2q3	219311063	219603967	1	576	0.530187	0.00286161	0.232194	ENSMUSG00000032946	RASGRP2	Rasgrp2	Rasgrp2	19395
AMEX60DD006290	C3	chr12p1	31191532	31350034	1	82	1.32848	0.0102915	0.22691	ENSMUSG00000029553	TFEC	Tfec	Mitf	17342
AMEX60DD055265	C3	chr9q2	73275286	72574219	2	124	0.728344	0.00135976	0.566564	ENSMUSG00000052331	ANKRD44	Ankrd44	NA	NA
AMEX60DD021871	C3	chr2p3	131500628	130019988	2	232	1.16163	5.42625e-05	0.603149	ENSMUSG00000026786	APBB1IP	Apbb1ip	Apbb1ip	54519
AMEX60DD027634	C3	chr3p3	81033039	81743659	1	193	1.13056	0.0150737	0.363826	-	ADA.L[nr]|ADA[hs]	-	Ada	18769
AMEX60DD047599	C3	chr7p3	17914846	17414681	2	37	1.39799	0.0093951	0.316098	ENSMUSG00000025037	LOC115092336[nr]|MAOA[hs]	Maoa	Maoa	118568432
AMEX60DD056143	C3	chr9q3	336022667	335847642	2	446	0.554292	0.00643314	0.27782	ENSMUSG00000032470	MRAS	Mras	Mras	17532
AMEX60DD021968	C3	chr2p3	185778706	184711681	2	329	0.863977	0.0471004	0.253967	ENSMUSG00000052955	CPVL[hs]	Cpvl	Cpvl	71287
AMEX60DD030547	C3	chr3q3	46504915	46165465	2	140	0.793328	0.00223212	0.335754	-	GAS7[nr]	-	Gas7	14457
AMEX60DD054137	C3	chr9p3	62536428	62088214	2	123	1.5537	0.0192989	0.134176	ENSMUSG00000020787	AB205_0107650[nr]|P2RX4[hs]	P2rx1	P2rx1	18436
AMEX60DD017372	C3	chr1q1	195694558	195939777	1	478	1.04543	0.00550904	0.396458	-	AMEX60DD017372	-	Arid4a	238247
AMEX60DD056430	C3	chr9q4	57815154	58184994	1	177	1.05604	1.36772e-05	0.985286	-	LOC104620694[nr]	-	NA	NA
AMEX60DD027389	C3	chr3p2	232671150	232315474	2	522	1.02284	0.000792257	0.728916	ENSMUSG00000047907	TSHZ2	Tshz2	Tshz2	228911
AMEX60DD008171	C3	chr12q4	80453249	79318743	2	153	0.921193	9.91405e-07	0.866282	ENSMUSG00000039046	USP6NL	Usp6nl	Usp6nl	98910
AMEX60DD027004	C3	chr3p2	63342248	62868897	2	137	1.81167	0.0015123	0.244611	ENSMUSG00000038751	PTK6	Ptk6	Ptk6	20459
AMEX60DD034269	C3	chr4p4	147797709	147564230	2	257	1.85129	0.0131133	0.422329	ENSMUSG00000019832	RAB32.S[nr]|RAB32[hs]	Rab32	Rab32	215772
AMEX60DD027572	C3	chr3p3	45341534	46300606	1	131	0.641249	0.0247803	0.549772	-	PREX1	-	Prkn	50873
AMEX60DD028813	C3	chr3q1	136502768	137153131	1	228	0.501106	0.0230254	0.375045	ENSMUSG00000024431	GR[nr]|NR3C1[hs]	Nr3c1	Nr3c1	14815
AMEX60DD009181	C3	chr13p4	21643097	20918916	2	131	2.9685	1.6683e-32	2.78754	ENSMUSG00000023991	FOXP4	Foxp4	NA	NA
AMEX60DD025567	C3	chr2q4	30881655	31315160	1	82	0.678239	0.0379864	0.388192	ENSMUSG00000031385	PLXNB3	Plxnb3	NA	NA
AMEX60DD029386	C3	chr3q1	364822470	365810829	1	801	2.17794	0.000156096	0.296971	-	LOC102456816[nr]|TCAF2[hs]	-	NA	NA
AMEX60DD034995	C3	chr4q1	197784414	198380358	1	386	1.82328	2.26549e-14	1.01862	-	IPCEF1	-	NA	NA
AMEX60DD038054	C3	chr5p3	152876575	153265359	1	269	0.651054	0.0225613	0.308147	ENSMUSG00000036611	EEPD1	Eepd1	Eepd1	67484
AMEX60DD005910	C3	chr11q4	103093187	102869633	2	245	1.03196	0.000469411	0.386857	-	SH3D21	-	Sh3d21	66938
AMEX60DD039119	C3	chr5q1	142148792	142142359	2	290	2.18638	0.00389448	0.516618	-	AMEX60DD039119	-	NA	NA
AMEX60DD018337	C3	chr1q2	262512359	262742043	1	613	1.31278	1.17464e-09	0.989536	-	AMEX60DD018337	-	Ankrd10	102334
[truncated: 509 more rows]

## Sheet: scgnIN
name	group_name	seqnames	start	end	strand	idx	Log2FC	FDR	MeanDiff	mm_ID	Axolotl_tanaka_annotated_gene	mm_gene	Mouse_Annotation	Mouse_EntreID
[truncated: 4 more rows]

[truncated: 16 more sheets: IN-1, nosIN, Cor, wntEGC, nptxEX-1, nptxEX-2, Oligo, EX, NC, GEMs, HPN, sstIN, IN-2, chdEGC, asclEGC, IPC]
